# Supplementary material for: ITRAQ-Based Proteomic Analysis of Wheat (Triticum aestivum) Spikes in Response to Tilletia controversa Kühn and Tilletia foetida Kühn Infection, Causal Organisms of Dwarf Bunt and Common Bunt of Wheat
Source: Biology (Basel). 2022 Jun 5;11(6):865. doi: 10.3390/biology11060865 (PMC9220156; doi:10.3390/biology11060865)
Supplement: Supplementary file 1 [file biology-11-00865-s001.zip › Supplementary Table S1.xlsx]

## Sheet: T. controversa infected wheat
Supplementary Table 1. Statistical table of significantly differently expressed proteins of wheat infected by T. controversa.
Number	ID	Control-1	Control-2	Control-3	Infected-1	Infected-2	Infected-3	Control-mean	Infected-mean	log2fc	pvalue	qvalue	Symbol	Description	KEGG_A_class	KEGG_B_class	Pathway	K_ID	GO Component	GO Function	GO Process
1	TraesCS4A02G262600.1	55100	60100	55600	101000	104000	105000	56940.3	103493	0.862015	3.29e-25	2.9e-21	GAD1	glutamate decarboxylase 1-like [Aegilops tauschii subsp. tauschii] [Aegilops tauschii]	Metabolism;Metabolism;Metabolism;Metabolism;Metabolism;Metabolism	Global and overview maps;Global and overview maps;Amino acid metabolism;Metabolism of other amino acids;Carbohydrate metabolism;Metabolism of other amino acids	ko01100//Metabolic pathways;ko01110//Biosynthesis of secondary metabolites;ko00250//Alanine, aspartate and glutamate metabolism;ko00410//beta-Alanine metabolism;ko00650//Butanoate metabolism;ko00430//Taurine and hypotaurine metabolism	K01580;K01580;K01580;K01580;K01580;K01580	-	GO:0016831//carboxy-lyase activity;GO:0043168//anion binding	GO:0009064//glutamine family amino acid metabolic process
2	TraesCS4D02G052500.1	55100	60100	55600	101000	104000	105000	56940.3	103493	0.862015	3.29e-25	2.9e-21	GAD1	glutamate decarboxylase 1-like [Aegilops tauschii subsp. tauschii] [Aegilops tauschii]	Metabolism;Metabolism;Metabolism;Metabolism;Metabolism;Metabolism	Global and overview maps;Global and overview maps;Amino acid metabolism;Metabolism of other amino acids;Carbohydrate metabolism;Metabolism of other amino acids	ko01100//Metabolic pathways;ko01110//Biosynthesis of secondary metabolites;ko00250//Alanine, aspartate and glutamate metabolism;ko00410//beta-Alanine metabolism;ko00650//Butanoate metabolism;ko00430//Taurine and hypotaurine metabolism	K01580;K01580;K01580;K01580;K01580;K01580	-	GO:0016831//carboxy-lyase activity;GO:0043168//anion binding	GO:0009064//glutamine family amino acid metabolic process
3	TraesCS1A02G164900.1	10500	10700	13000	23800	26000	26700	11398	25480.7	1.16062	5.97e-20	3.51e-16	AGAL1	alpha-galactosidase-like [Aegilops tauschii subsp. tauschii] [Aegilops tauschii]	Metabolism;Metabolism;Metabolism;Metabolism;Metabolism	Global and overview maps;Carbohydrate metabolism;Lipid metabolism;Lipid metabolism;Glycan biosynthesis and metabolism	ko01100//Metabolic pathways;ko00052//Galactose metabolism;ko00561//Glycerolipid metabolism;ko00600//Sphingolipid metabolism;ko00603//Glycosphingolipid biosynthesis - globo and isoglobo series	K07407;K07407;K07407;K07407;K07407	-	-	-
4	TraesCS5B02G179800.1	195000	233000	189000	280000	330000	296000	205903	301593	0.550637	1.56e-19	6.87e-16	PEP4	phosphoenolpyruvate carboxylase 2 [Aegilops tauschii subsp. tauschii] [Aegilops tauschii]	Metabolism;Metabolism;Metabolism;Metabolism	Global and overview maps;Global and overview maps;Carbohydrate metabolism;Energy metabolism	ko01100//Metabolic pathways;ko01200//Carbon metabolism;ko00620//Pyruvate metabolism;ko00710//Carbon fixation in photosynthetic organisms	K01595;K01595;K01595;K01595	GO:0044424//intracellular part	GO:0004611//phosphoenolpyruvate carboxykinase activity	GO:0006101//citrate metabolic process
5	TraesCS3A02G439800.1	395000	397000	342000	552000	592000	635000	378220	593133	0.649131	8.58e-17	2.52e-13	tal	PREDICTED: transaldolase [Brachypodium distachyon]	Metabolism;Metabolism;Metabolism;Metabolism;Metabolism	Global and overview maps;Global and overview maps;Global and overview maps;Global and overview maps;Carbohydrate metabolism	ko01100//Metabolic pathways;ko01110//Biosynthesis of secondary metabolites;ko01200//Carbon metabolism;ko01230//Biosynthesis of amino acids;ko00030//Pentose phosphate pathway	K00616;K00616;K00616;K00616;K00616	GO:0044424//intracellular part	GO:0016744//transferase activity, transferring aldehyde or ketonic groups	GO:0006739//NADP metabolic process
6	TraesCS3D02G432600.1	395000	397000	342000	552000	592000	635000	378220	593133	0.649131	8.58e-17	2.52e-13	tal	Transaldolase 1 [Aegilops tauschii]	Metabolism;Metabolism;Metabolism;Metabolism;Metabolism	Global and overview maps;Global and overview maps;Global and overview maps;Global and overview maps;Carbohydrate metabolism	ko01100//Metabolic pathways;ko01110//Biosynthesis of secondary metabolites;ko01200//Carbon metabolism;ko01230//Biosynthesis of amino acids;ko00030//Pentose phosphate pathway	K00616;K00616;K00616;K00616;K00616	GO:0044424//intracellular part	GO:0016744//transferase activity, transferring aldehyde or ketonic groups	GO:0006739//NADP metabolic process
7	TraesCS3B02G395900.1	9340	12000	9070	21700	24700	19400	10134.2	21942.3	1.11448	2.82e-16	6.2e-13	P5CS2	delta-1-pyrroline-5-carboxylate synthase-like [Aegilops tauschii subsp. tauschii] [Aegilops tauschii]	Metabolism;Metabolism;Metabolism;Metabolism	Global and overview maps;Global and overview maps;Global and overview maps;Amino acid metabolism	ko01100//Metabolic pathways;ko01110//Biosynthesis of secondary metabolites;ko01230//Biosynthesis of amino acids;ko00330//Arginine and proline metabolism	K12657;K12657;K12657;K12657	-	-	-
8	TraesCS3D02G357200.1	9340	12000	9070	21700	24700	19400	10134.2	21942.3	1.11448	2.82e-16	6.2e-13	P5CS2	delta-1-pyrroline-5-carboxylate synthase-like [Aegilops tauschii subsp. tauschii] [Aegilops tauschii]	Metabolism;Metabolism;Metabolism;Metabolism	Global and overview maps;Global and overview maps;Global and overview maps;Amino acid metabolism	ko01100//Metabolic pathways;ko01110//Biosynthesis of secondary metabolites;ko01230//Biosynthesis of amino acids;ko00330//Arginine and proline metabolism	K12657;K12657;K12657;K12657	-	-	-
9	TraesCS1D02G101300.1	48700	44900	44700	57200	62900	59300	46097.7	59798.7	0.37542	2.18e-15	4.27e-12	Os05g0150900	histidine--tRNA ligase, cytoplasmic [Aegilops tauschii subsp. tauschii] [Aegilops tauschii]	Genetic Information Processing	Translation	ko00970//Aminoacyl-tRNA biosynthesis	K01892	GO:0043231//intracellular membrane-bounded organelle;GO:0044444//cytoplasmic part	GO:0004812//aminoacyl-tRNA ligase activity;GO:0016840//carbon-nitrogen lyase activity;GO:0032550//purine ribonucleoside binding	GO:0003006//developmental process involved in reproduction;GO:0006418//tRNA aminoacylation for protein translation
10	TraesCS1D02G412200.1	404000	372000	375000	466000	544000	585000	383647	531340	0.469857	2.46e-14	3.52e-11	Os05g0567100	phytepsin [Aegilops tauschii subsp. tauschii] [Aegilops tauschii]	-	-	-	-	-	GO:0016787//hydrolase activity	GO:0019538//protein metabolic process
11	TraesCS2A02G320400.1	52400	54900	44200	80800	82400	84900	50518.3	82704.7	0.711162	2.61e-14	3.52e-11	G6PDH	Glucose-6-phosphate 1-dehydrogenase, cytoplasmic isoform [Triticum urartu]	Metabolism;Metabolism;Metabolism;Metabolism;Metabolism	Global and overview maps;Global and overview maps;Global and overview maps;Metabolism of other amino acids;Carbohydrate metabolism	ko01100//Metabolic pathways;ko01110//Biosynthesis of secondary metabolites;ko01200//Carbon metabolism;ko00480//Glutathione metabolism;ko00030//Pentose phosphate pathway	K00036;K00036;K00036;K00036;K00036	-	GO:0000166//nucleotide binding;GO:0003824//catalytic activity	GO:0019318//hexose metabolic process
12	TraesCS2B02G362700.1	52400	54900	44200	80800	82400	84900	50518.3	82704.7	0.711162	2.61e-14	3.52e-11	G6PDH	Glucose-6-phosphate 1-dehydrogenase, cytoplasmic isoform [Aegilops tauschii]	Metabolism;Metabolism;Metabolism;Metabolism;Metabolism	Global and overview maps;Global and overview maps;Global and overview maps;Metabolism of other amino acids;Carbohydrate metabolism	ko01100//Metabolic pathways;ko01110//Biosynthesis of secondary metabolites;ko01200//Carbon metabolism;ko00480//Glutathione metabolism;ko00030//Pentose phosphate pathway	K00036;K00036;K00036;K00036;K00036	-	GO:0000166//nucleotide binding;GO:0003824//catalytic activity	GO:0006739//NADP metabolic process;GO:0019318//hexose metabolic process
13	TraesCS1D02G149400.1	33400	36300	32600	43700	53300	45900	34097.3	47620.7	0.481929	2.79e-14	3.52e-11	UGGT	UDP-glucose:glycoprotein glucosyltransferase isoform X1 [Aegilops tauschii subsp. tauschii] [Aegilops tauschii]	Genetic Information Processing	Folding, sorting and degradation	ko04141//Protein processing in endoplasmic reticulum	K11718	-	-	-
14	TraesCS1D02G149400.2	33400	36300	32600	43700	53300	45900	34097.3	47620.7	0.481929	2.79e-14	3.52e-11	UGGT	UDP-glucose:glycoprotein glucosyltransferase isoform X2 [Aegilops tauschii subsp. tauschii] [Aegilops tauschii]	Genetic Information Processing	Folding, sorting and degradation	ko04141//Protein processing in endoplasmic reticulum	K11718	-	-	-
15	TraesCS2D02G572700.1	16000	16100	15300	22200	21100	22300	15814.7	21857.3	0.466854	4.72e-14	4.9e-11	OsI_18044	transportin-1 [Aegilops tauschii subsp. tauschii] [Aegilops tauschii]	-	-	-	-	GO:0031981//nuclear lumen	GO:0017016//Ras GTPase binding	GO:0015031//protein transport
16	TraesCS2A02G562500.1	16000	16100	15300	22200	21100	22300	15814.7	21857.3	0.466854	4.72e-14	4.9e-11	OsI_18044	transportin-1 [Aegilops tauschii subsp. tauschii] [Aegilops tauschii]	-	-	-	-	GO:0031981//nuclear lumen	GO:0017016//Ras GTPase binding	GO:0015031//protein transport
17	TraesCS2B02G624100.1	16000	16100	15300	22200	21100	22300	15814.7	21857.3	0.466854	4.72e-14	4.9e-11	OsI_18044	transportin-1 [Aegilops tauschii subsp. tauschii] [Aegilops tauschii]	-	-	-	-	GO:0031981//nuclear lumen	GO:0017016//Ras GTPase binding	GO:0015031//protein transport
18	TraesCS5B02G234400.1	63500	70900	61800	99000	108000	97200	65380	101306	0.631803	6.5e-14	5.73e-11	dapC	PREDICTED: probable N-succinyldiaminopimelate aminotransferase DapC [Brachypodium distachyon]	-	-	-	-	GO:0009536//plastid	GO:0016769//transferase activity, transferring nitrogenous groups;GO:0043168//anion binding	GO:0008152//metabolic process
19	TraesCS5D02G243100.1	63500	70900	61800	99000	108000	97200	65380	101306	0.631803	6.5e-14	5.73e-11	dapC	PREDICTED: probable N-succinyldiaminopimelate aminotransferase DapC [Brachypodium distachyon]	-	-	-	-	GO:0009536//plastid	GO:0016769//transferase activity, transferring nitrogenous groups;GO:0043168//anion binding	GO:0008152//metabolic process
20	TraesCS5A02G236100.1	63500	70900	61800	99000	108000	97200	65380	101306	0.631803	6.5e-14	5.73e-11	dapC	PREDICTED: probable N-succinyldiaminopimelate aminotransferase DapC [Brachypodium distachyon]	-	-	-	-	GO:0009536//plastid	GO:0016769//transferase activity, transferring nitrogenous groups;GO:0043168//anion binding	GO:0008152//metabolic process
21	TraesCS1B02G283900.1	93200	99100	84800	136000	123000	135000	92362.3	131177	0.506135	2.74e-13	1.97e-10	ACT7	actin-7 [Aegilops tauschii subsp. tauschii] [Aegilops tauschii]	-	-	-	-	GO:0043232//intracellular non-membrane-bounded organelle	GO:0032550//purine ribonucleoside binding	-
22	TraesCS1D02G274400.1	93200	99100	84800	136000	123000	135000	92362.3	131177	0.506135	2.74e-13	1.97e-10	ACT7	actin-7 [Aegilops tauschii subsp. tauschii] [Aegilops tauschii]	-	-	-	-	GO:0043232//intracellular non-membrane-bounded organelle	GO:0032550//purine ribonucleoside binding	-
23	TraesCS1A02G274400.1	93200	99100	84800	136000	123000	135000	92362.3	131177	0.506135	2.74e-13	1.97e-10	ACT7	actin-7 [Aegilops tauschii subsp. tauschii] [Aegilops tauschii]	-	-	-	-	GO:0043232//intracellular non-membrane-bounded organelle	GO:0032550//purine ribonucleoside binding	-
24	TraesCS4B02G089500.1	435000	521000	593000	250000	152000	219000	516277	207020	-1.31837	2.9e-13	1.97e-10	LHCB5	chlorophyll a-b binding protein CP26, chloroplastic [Aegilops tauschii subsp. tauschii] [Aegilops tauschii]	Metabolism;Metabolism	Global and overview maps;Energy metabolism	ko01100//Metabolic pathways;ko00196//Photosynthesis - antenna proteins	K08916;K08916	GO:0009503//thylakoid light-harvesting complex;GO:0009523//photosystem II;GO:0031224//intrinsic component of membrane	GO:0043169//cation binding;GO:0046906//tetrapyrrole binding	GO:0000097//sulfur amino acid biosynthetic process;GO:0006091//generation of precursor metabolites and energy;GO:0006464//cellular protein modification process;GO:0009642//response to light intensity;GO:0034285//response to disaccharide;GO:0043269//regulation of ion transport;GO:1990066//energy quenching
25	TraesCS4A02G226900.1	435000	521000	593000	250000	152000	219000	516277	207020	-1.31837	2.9e-13	1.97e-10	LHCB5	chlorophyll a-b binding protein CP26, chloroplastic [Aegilops tauschii subsp. tauschii] [Aegilops tauschii]	Metabolism;Metabolism	Global and overview maps;Energy metabolism	ko01100//Metabolic pathways;ko00196//Photosynthesis - antenna proteins	K08916;K08916	GO:0009503//thylakoid light-harvesting complex;GO:0009523//photosystem II;GO:0031224//intrinsic component of membrane	GO:0043169//cation binding;GO:0046906//tetrapyrrole binding	GO:0000097//sulfur amino acid biosynthetic process;GO:0006091//generation of precursor metabolites and energy;GO:0006464//cellular protein modification process;GO:0009642//response to light intensity;GO:0034285//response to disaccharide;GO:0043269//regulation of ion transport;GO:1990066//energy quenching
26	TraesCS4D02G086400.1	435000	521000	593000	250000	152000	219000	516277	207020	-1.31837	2.9e-13	1.97e-10	LHCB5	chlorophyll a-b binding protein CP26, chloroplastic [Aegilops tauschii subsp. tauschii] [Aegilops tauschii]	Metabolism;Metabolism	Global and overview maps;Energy metabolism	ko01100//Metabolic pathways;ko00196//Photosynthesis - antenna proteins	K08916;K08916	GO:0009503//thylakoid light-harvesting complex;GO:0009523//photosystem II;GO:0031224//intrinsic component of membrane	GO:0043169//cation binding;GO:0046906//tetrapyrrole binding	GO:0000097//sulfur amino acid biosynthetic process;GO:0006091//generation of precursor metabolites and energy;GO:0006464//cellular protein modification process;GO:0009642//response to light intensity;GO:0034285//response to disaccharide;GO:0043269//regulation of ion transport;GO:1990066//energy quenching
27	TraesCS7A02G392800.1	57700	53900	47200	78700	85700	89800	52918.3	84738.7	0.679253	5.14e-13	3.02e-10	trpB2	PREDICTED: tryptophan synthase beta chain 2 [Brachypodium distachyon]	Metabolism;Metabolism;Metabolism;Metabolism;Metabolism	Global and overview maps;Global and overview maps;Global and overview maps;Amino acid metabolism;Amino acid metabolism	ko01100//Metabolic pathways;ko01110//Biosynthesis of secondary metabolites;ko01230//Biosynthesis of amino acids;ko00260//Glycine, serine and threonine metabolism;ko00400//Phenylalanine, tyrosine and tryptophan biosynthesis	K06001;K06001;K06001;K06001;K06001	-	-	-
28	TraesCS7A02G392800.2	57700	53900	47200	78700	85700	89800	52918.3	84738.7	0.679253	5.14e-13	3.02e-10	trpB2	PREDICTED: tryptophan synthase beta chain 2 [Brachypodium distachyon]	Metabolism;Metabolism;Metabolism;Metabolism;Metabolism	Global and overview maps;Global and overview maps;Global and overview maps;Amino acid metabolism;Amino acid metabolism	ko01100//Metabolic pathways;ko01110//Biosynthesis of secondary metabolites;ko01230//Biosynthesis of amino acids;ko00260//Glycine, serine and threonine metabolism;ko00400//Phenylalanine, tyrosine and tryptophan biosynthesis	K06001;K06001;K06001;K06001;K06001	-	-	-
29	TraesCS7B02G294800.2	57700	53900	47200	78700	85700	89800	52918.3	84738.7	0.679253	5.14e-13	3.02e-10	trpB2	PREDICTED: tryptophan synthase beta chain 2 [Brachypodium distachyon]	Metabolism;Metabolism;Metabolism;Metabolism;Metabolism	Global and overview maps;Global and overview maps;Global and overview maps;Amino acid metabolism;Amino acid metabolism	ko01100//Metabolic pathways;ko01110//Biosynthesis of secondary metabolites;ko01230//Biosynthesis of amino acids;ko00260//Glycine, serine and threonine metabolism;ko00400//Phenylalanine, tyrosine and tryptophan biosynthesis	K06001;K06001;K06001;K06001;K06001	-	-	-
30	TraesCS7B02G294800.1	57700	53900	47200	78700	85700	89800	52918.3	84738.7	0.679253	5.14e-13	3.02e-10	trpB2	PREDICTED: tryptophan synthase beta chain 2 [Brachypodium distachyon]	Metabolism;Metabolism;Metabolism;Metabolism;Metabolism	Global and overview maps;Global and overview maps;Global and overview maps;Amino acid metabolism;Amino acid metabolism	ko01100//Metabolic pathways;ko01110//Biosynthesis of secondary metabolites;ko01230//Biosynthesis of amino acids;ko00260//Glycine, serine and threonine metabolism;ko00400//Phenylalanine, tyrosine and tryptophan biosynthesis	K06001;K06001;K06001;K06001;K06001	-	-	-
31	TraesCS4B02G395700.2	54300	54200	53000	64700	73600	68200	53845.3	68847	0.354572	1.01e-12	5.58e-10	ALPHA-ADR	AP-2 complex subunit alpha-2-like [Aegilops tauschii subsp. tauschii] [Aegilops tauschii]	Cellular Processes	Transport and catabolism	ko04144//Endocytosis	K11824	GO:0030119//AP-type membrane coat adaptor complex	GO:0022892//substrate-specific transporter activity	GO:0006810//transport;GO:0008104//protein localization
32	TraesCS4B02G395700.3	54300	54200	53000	64700	73600	68200	53845.3	68847	0.354572	1.01e-12	5.58e-10	ALPHAC-AD	AP-2 complex subunit alpha-2-like [Aegilops tauschii subsp. tauschii] [Aegilops tauschii]	Cellular Processes	Transport and catabolism	ko04144//Endocytosis	K11824	GO:0030119//AP-type membrane coat adaptor complex	GO:0022892//substrate-specific transporter activity	GO:0006810//transport;GO:0008104//protein localization
33	TraesCS7A02G009900.1	62200	64700	55600	71000	76200	74700	60827.7	73970.3	0.282219	1.17e-12	6.05e-10	--	Transducin/WD40 repeat-like superfamily protein [Zea mays]	-	-	-	-	-	-	-
34	TraesCS7D02G009600.1	62200	64700	55600	71000	76200	74700	60827.7	73970.3	0.282219	1.17e-12	6.05e-10	--	Transducin/WD40 repeat-like superfamily protein [Zea mays]	-	-	-	-	-	-	-
35	TraesCS7D02G412200.1	455000	293000	441000	565000	596000	630000	396287	596903	0.590953	1.61e-12	6.93e-10	Os06g0701100	eukaryotic initiation factor 4A [Aegilops tauschii subsp. tauschii] [Aegilops tauschii]	Genetic Information Processing	Translation	ko03013//RNA transport	K03257	-	GO:0008135//translation factor activity, RNA binding;GO:0017111//nucleoside-triphosphatase activity;GO:0032550//purine ribonucleoside binding	GO:0006412//translation
36	TraesCS6B02G144000.2	455000	293000	441000	565000	596000	630000	396287	596903	0.590953	1.61e-12	6.93e-10	Os06g0701100	eukaryotic initiation factor 4A-like [Aegilops tauschii subsp. tauschii] [Aegilops tauschii]	Genetic Information Processing	Translation	ko03013//RNA transport	K03257	-	GO:0008135//translation factor activity, RNA binding;GO:0017111//nucleoside-triphosphatase activity;GO:0032550//purine ribonucleoside binding	GO:0006412//translation
37	TraesCS6A02G116200.1	455000	293000	441000	565000	596000	630000	396287	596903	0.590953	1.61e-12	6.93e-10	Os06g0701100	eukaryotic initiation factor 4A-like [Aegilops tauschii subsp. tauschii] [Aegilops tauschii]	Genetic Information Processing	Translation	ko03013//RNA transport	K03257	-	GO:0008135//translation factor activity, RNA binding;GO:0017111//nucleoside-triphosphatase activity;GO:0032550//purine ribonucleoside binding	GO:0006412//translation
38	TraesCS6D02G105000.1	455000	293000	441000	565000	596000	630000	396287	596903	0.590953	1.61e-12	6.93e-10	Os06g0701100	eukaryotic initiation factor 4A-like [Aegilops tauschii subsp. tauschii] [Aegilops tauschii]	Genetic Information Processing	Translation	ko03013//RNA transport	K03257	-	GO:0008135//translation factor activity, RNA binding;GO:0017111//nucleoside-triphosphatase activity;GO:0032550//purine ribonucleoside binding	GO:0006412//translation
39	TraesCS7A02G419400.1	455000	293000	441000	565000	596000	630000	396287	596903	0.590953	1.61e-12	6.93e-10	Os06g0701100	eukaryotic initiation factor 4A [Aegilops tauschii subsp. tauschii] [Aegilops tauschii]	Genetic Information Processing	Translation	ko03013//RNA transport	K03257	-	GO:0008135//translation factor activity, RNA binding;GO:0017111//nucleoside-triphosphatase activity;GO:0032550//purine ribonucleoside binding	GO:0006412//translation
40	TraesCS6B02G144000.1	455000	293000	441000	565000	596000	630000	396287	596903	0.590953	1.61e-12	6.93e-10	Os06g0701100	eukaryotic initiation factor 4A-like [Aegilops tauschii subsp. tauschii] [Aegilops tauschii]	Genetic Information Processing	Translation	ko03013//RNA transport	K03257	-	GO:0008135//translation factor activity, RNA binding;GO:0017111//nucleoside-triphosphatase activity;GO:0032550//purine ribonucleoside binding	GO:0006412//translation
41	TraesCS7B02G320000.1	455000	293000	441000	565000	596000	630000	396287	596903	0.590953	1.61e-12	6.93e-10	Os06g0701100	eukaryotic initiation factor 4A [Aegilops tauschii subsp. tauschii] [Aegilops tauschii]	Genetic Information Processing	Translation	ko03013//RNA transport	K03257	-	GO:0008135//translation factor activity, RNA binding;GO:0017111//nucleoside-triphosphatase activity;GO:0032550//purine ribonucleoside binding	GO:0006412//translation
42	TraesCS4D02G091000.1	31900	34500	29600	37900	44400	40300	32001.7	40864.3	0.352695	1.76e-12	7.04e-10	TPLATE	protein TPLATE [Aegilops tauschii subsp. tauschii] [Aegilops tauschii]	-	-	-	-	-	-	-
43	TraesCS4B02G094200.1	31900	34500	29600	37900	44400	40300	32001.7	40864.3	0.352695	1.76e-12	7.04e-10	TPLATE	protein TPLATE [Aegilops tauschii subsp. tauschii] [Aegilops tauschii]	-	-	-	-	-	-	-
44	TraesCS4A02G222200.1	31900	34500	29600	37900	44400	40300	32001.7	40864.3	0.352695	1.76e-12	7.04e-10	TPLATE	protein TPLATE [Aegilops tauschii subsp. tauschii] [Aegilops tauschii]	-	-	-	-	-	-	-
45	TraesCS1D02G111900.1	48400	41300	41900	65300	62500	65100	43894.3	64295.7	0.550687	2.48e-12	9.3e-10	ACX4	acyl-coenzyme A oxidase 4, peroxisomal [Aegilops tauschii subsp. tauschii] [Aegilops tauschii]	Metabolism;Metabolism;Cellular Processes;Metabolism;Metabolism;Metabolism;Metabolism	Global and overview maps;Global and overview maps;Transport and catabolism;Global and overview maps;Lipid metabolism;Lipid metabolism;Lipid metabolism	ko01100//Metabolic pathways;ko01110//Biosynthesis of secondary metabolites;ko04146//Peroxisome;ko01212//Fatty acid metabolism;ko00071//Fatty acid degradation;ko01040//Biosynthesis of unsaturated fatty acids;ko00592//alpha-Linolenic acid metabolism	K00232;K00232;K00232;K00232;K00232;K00232;K00232	-	GO:0000166//nucleotide binding;GO:0016491//oxidoreductase activity	GO:0044710//single-organism metabolic process
46	TraesCS1A02G110300.1	48400	41300	41900	65300	62500	65100	43894.3	64295.7	0.550687	2.48e-12	9.3e-10	ACX4	Acyl-coenzyme A oxidase 4, peroxisomal [Triticum urartu]	Metabolism;Metabolism;Cellular Processes;Metabolism;Metabolism;Metabolism;Metabolism	Global and overview maps;Global and overview maps;Transport and catabolism;Global and overview maps;Lipid metabolism;Lipid metabolism;Lipid metabolism	ko01100//Metabolic pathways;ko01110//Biosynthesis of secondary metabolites;ko04146//Peroxisome;ko01212//Fatty acid metabolism;ko00071//Fatty acid degradation;ko01040//Biosynthesis of unsaturated fatty acids;ko00592//alpha-Linolenic acid metabolism	K00232;K00232;K00232;K00232;K00232;K00232;K00232	-	GO:0000166//nucleotide binding;GO:0016491//oxidoreductase activity	GO:0044710//single-organism metabolic process
47	TraesCS1B02G129300.1	48400	41300	41900	65300	62500	65100	43894.3	64295.7	0.550687	2.48e-12	9.3e-10	ACX4	acyl-coenzyme A oxidase 4, peroxisomal [Aegilops tauschii subsp. tauschii] [Aegilops tauschii]	Metabolism;Metabolism;Cellular Processes;Metabolism;Metabolism;Metabolism;Metabolism	Global and overview maps;Global and overview maps;Transport and catabolism;Global and overview maps;Lipid metabolism;Lipid metabolism;Lipid metabolism	ko01100//Metabolic pathways;ko01110//Biosynthesis of secondary metabolites;ko04146//Peroxisome;ko01212//Fatty acid metabolism;ko00071//Fatty acid degradation;ko01040//Biosynthesis of unsaturated fatty acids;ko00592//alpha-Linolenic acid metabolism	K00232;K00232;K00232;K00232;K00232;K00232;K00232	-	GO:0000166//nucleotide binding;GO:0016491//oxidoreductase activity	GO:0044710//single-organism metabolic process
48	TraesCS2D02G388800.2	91900	106000	94600	120000	136000	133000	97560.3	129840	0.412368	2.72e-12	9.78e-10	GDH2	glutamate dehydrogenase 2, mitochondrial [Aegilops tauschii subsp. tauschii] [Aegilops tauschii]	Metabolism;Metabolism;Metabolism;Metabolism;Metabolism	Global and overview maps;Global and overview maps;Amino acid metabolism;Amino acid metabolism;Energy metabolism	ko01100//Metabolic pathways;ko01200//Carbon metabolism;ko00250//Alanine, aspartate and glutamate metabolism;ko00220//Arginine biosynthesis;ko00910//Nitrogen metabolism	K00261;K00261;K00261;K00261;K00261	GO:0031090//organelle membrane;GO:0043231//intracellular membrane-bounded organelle	GO:0016639//oxidoreductase activity, acting on the CH-NH2 group of donors, NAD or NADP as acceptor;GO:0032550//purine ribonucleoside binding;GO:0046914//transition metal ion binding	GO:0006575//cellular modified amino acid metabolic process;GO:0006595//polyamine metabolic process;GO:0009072//aromatic amino acid family metabolic process;GO:0016192//vesicle-mediated transport
49	TraesCS2B02G409300.1	91900	106000	94600	120000	136000	133000	97560.3	129840	0.412368	2.72e-12	9.78e-10	GDH2	glutamate dehydrogenase 2, mitochondrial [Aegilops tauschii subsp. tauschii] [Aegilops tauschii]	Metabolism;Metabolism;Metabolism;Metabolism;Metabolism	Global and overview maps;Global and overview maps;Amino acid metabolism;Amino acid metabolism;Energy metabolism	ko01100//Metabolic pathways;ko01200//Carbon metabolism;ko00250//Alanine, aspartate and glutamate metabolism;ko00220//Arginine biosynthesis;ko00910//Nitrogen metabolism	K00261;K00261;K00261;K00261;K00261	GO:0031090//organelle membrane;GO:0043231//intracellular membrane-bounded organelle	GO:0016639//oxidoreductase activity, acting on the CH-NH2 group of donors, NAD or NADP as acceptor;GO:0032550//purine ribonucleoside binding;GO:0046914//transition metal ion binding	GO:0006575//cellular modified amino acid metabolic process;GO:0006595//polyamine metabolic process;GO:0009072//aromatic amino acid family metabolic process;GO:0016192//vesicle-mediated transport
50	TraesCS7D02G310600.1	38000	40900	34900	45000	49800	50200	37949.3	48326.7	0.348745	2.86e-12	9.9e-10	PDCD4	Programmed cell death protein 4 [Triticum urartu]	-	-	-	-	-	-	-
51	TraesCS7A02G313800.1	38000	40900	34900	45000	49800	50200	37949.3	48326.7	0.348745	2.86e-12	9.9e-10	PDCD4	Programmed cell death protein 4 [Triticum urartu]	-	-	-	-	-	-	-
52	TraesCS7A02G313100.2	648000	642000	654000	875000	863000	985000	647747	907417	0.486335	4.21e-12	1.35e-09	GAPC	glyceraldehyde-3-phosphate dehydrogenase 1, cytosolic [Aegilops tauschii subsp. tauschii] [Aegilops tauschii]	Metabolism;Metabolism;Metabolism;Metabolism;Metabolism;Metabolism	Global and overview maps;Global and overview maps;Global and overview maps;Global and overview maps;Carbohydrate metabolism;Energy metabolism	ko01100//Metabolic pathways;ko01110//Biosynthesis of secondary metabolites;ko01200//Carbon metabolism;ko01230//Biosynthesis of amino acids;ko00010//Glycolysis / Gluconeogenesis;ko00710//Carbon fixation in photosynthetic organisms	K00134;K00134;K00134;K00134;K00134;K00134	GO:0044424//intracellular part	GO:0000166//nucleotide binding;GO:0016620//oxidoreductase activity, acting on the aldehyde or oxo group of donors, NAD or NADP as acceptor	GO:0006090//pyruvate metabolic process
53	TraesCS7D02G309500.1	648000	642000	654000	875000	863000	985000	647747	907417	0.486335	4.21e-12	1.35e-09	GAPC	glyceraldehyde-3-phosphate dehydrogenase 1, cytosolic [Aegilops tauschii subsp. tauschii] [Aegilops tauschii]	Metabolism;Metabolism;Metabolism;Metabolism;Metabolism;Metabolism	Global and overview maps;Global and overview maps;Global and overview maps;Global and overview maps;Carbohydrate metabolism;Energy metabolism	ko01100//Metabolic pathways;ko01110//Biosynthesis of secondary metabolites;ko01200//Carbon metabolism;ko01230//Biosynthesis of amino acids;ko00010//Glycolysis / Gluconeogenesis;ko00710//Carbon fixation in photosynthetic organisms	K00134;K00134;K00134;K00134;K00134;K00134	GO:0044424//intracellular part	GO:0000166//nucleotide binding;GO:0016620//oxidoreductase activity, acting on the aldehyde or oxo group of donors, NAD or NADP as acceptor	GO:0006090//pyruvate metabolic process
54	TraesCS7B02G213300.1	648000	642000	654000	875000	863000	985000	647747	907417	0.486335	4.21e-12	1.35e-09	GAPC	glyceraldehyde-3-phosphate dehydrogenase 1, cytosolic [Aegilops tauschii subsp. tauschii] [Aegilops tauschii]	Metabolism;Metabolism;Metabolism;Metabolism;Metabolism;Metabolism	Global and overview maps;Global and overview maps;Global and overview maps;Global and overview maps;Carbohydrate metabolism;Energy metabolism	ko01100//Metabolic pathways;ko01110//Biosynthesis of secondary metabolites;ko01200//Carbon metabolism;ko01230//Biosynthesis of amino acids;ko00010//Glycolysis / Gluconeogenesis;ko00710//Carbon fixation in photosynthetic organisms	K00134;K00134;K00134;K00134;K00134;K00134	GO:0044424//intracellular part	GO:0000166//nucleotide binding;GO:0016620//oxidoreductase activity, acting on the aldehyde or oxo group of donors, NAD or NADP as acceptor	GO:0006090//pyruvate metabolic process
55	TraesCS7A02G313100.3	648000	642000	654000	875000	863000	985000	647747	907417	0.486335	4.21e-12	1.35e-09	GAPC	glyceraldehyde-3-phosphate dehydrogenase 1, cytosolic [Aegilops tauschii subsp. tauschii] [Aegilops tauschii]	Metabolism;Metabolism;Metabolism;Metabolism;Metabolism;Metabolism	Global and overview maps;Global and overview maps;Global and overview maps;Global and overview maps;Carbohydrate metabolism;Energy metabolism	ko01100//Metabolic pathways;ko01110//Biosynthesis of secondary metabolites;ko01200//Carbon metabolism;ko01230//Biosynthesis of amino acids;ko00010//Glycolysis / Gluconeogenesis;ko00710//Carbon fixation in photosynthetic organisms	K00134;K00134;K00134;K00134;K00134;K00134	GO:0044424//intracellular part	GO:0000166//nucleotide binding;GO:0016620//oxidoreductase activity, acting on the aldehyde or oxo group of donors, NAD or NADP as acceptor	GO:0006090//pyruvate metabolic process
56	TraesCS2A02G198400.1	42000	41700	35900	48500	50500	49100	39870	49360	0.308039	6.72e-12	2.11e-09	PXM16	insulin-degrading enzyme-like 1, peroxisomal [Aegilops tauschii subsp. tauschii] [Aegilops tauschii]	-	-	-	-	-	-	-
57	TraesCS1A02G102600.1	140000	126000	143000	169000	171000	179000	136500	173170	0.343288	2.21e-11	6.08e-09	SYNC1	asparagine--tRNA ligase, cytoplasmic 1-like [Aegilops tauschii subsp. tauschii] [Aegilops tauschii]	Genetic Information Processing	Translation	ko00970//Aminoacyl-tRNA biosynthesis	K01893	GO:0044424//intracellular part	GO:0004812//aminoacyl-tRNA ligase activity;GO:0032550//purine ribonucleoside binding	GO:0006418//tRNA aminoacylation for protein translation
58	TraesCS5A02G403200.1.cds1	14800	17100	13900	19700	25700	21100	15248.7	22144.7	0.538276	2.51e-11	6.63e-09	CYP74A1	allene oxide synthase 1, chloroplastic [Aegilops tauschii subsp. tauschii] [Aegilops tauschii]	Metabolism;Metabolism;Metabolism	Global and overview maps;Global and overview maps;Lipid metabolism	ko01100//Metabolic pathways;ko01110//Biosynthesis of secondary metabolites;ko00592//alpha-Linolenic acid metabolism	K01723;K01723;K01723	-	GO:0005488//binding	-
59	TraesCS5D02G413200.1.cds1	14800	17100	13900	19700	25700	21100	15248.7	22144.7	0.538276	2.51e-11	6.63e-09	CYP74A1	allene oxide synthase 1, chloroplastic [Aegilops tauschii subsp. tauschii] [Aegilops tauschii]	Metabolism;Metabolism;Metabolism	Global and overview maps;Global and overview maps;Lipid metabolism	ko01100//Metabolic pathways;ko01110//Biosynthesis of secondary metabolites;ko00592//alpha-Linolenic acid metabolism	K01723;K01723;K01723	-	GO:0005488//binding	-
60	TraesCS1D02G197000.1	28700	33700	28100	33200	40200	36000	30193	36481.3	0.272944	2.56e-11	6.63e-09	GRV2	dnaJ homolog subfamily C GRV2 [Aegilops tauschii subsp. tauschii] [Aegilops tauschii]	-	-	-	-	-	-	-
61	TraesCS1A02G193300.1	28700	33700	28100	33200	40200	36000	30193	36481.3	0.272944	2.56e-11	6.63e-09	GRV2	dnaJ homolog subfamily C GRV2 [Aegilops tauschii subsp. tauschii] [Aegilops tauschii]	-	-	-	-	-	-	-
62	TraesCS2D02G358000.1	50500	46800	43700	57700	62400	60000	46999.7	60050.3	0.353522	2.64e-11	6.66e-09	PAB2	polyadenylate-binding protein 2-like [Aegilops tauschii subsp. tauschii] [Aegilops tauschii]	Genetic Information Processing;Genetic Information Processing;Genetic Information Processing	Translation;Translation;Folding, sorting and degradation	ko03013//RNA transport;ko03015//mRNA surveillance pathway;ko03018//RNA degradation	K13126;K13126;K13126	-	-	-
63	TraesCS2B02G378400.1	50500	46800	43700	57700	62400	60000	46999.7	60050.3	0.353522	2.64e-11	6.66e-09	PAB2	polyadenylate-binding protein 2-like [Aegilops tauschii subsp. tauschii] [Aegilops tauschii]	Genetic Information Processing;Genetic Information Processing;Genetic Information Processing	Translation;Translation;Folding, sorting and degradation	ko03013//RNA transport;ko03015//mRNA surveillance pathway;ko03018//RNA degradation	K13126;K13126;K13126	-	-	-
64	TraesCS7A02G246200.1	9740	10700	8490	12500	13200	13100	9656.3	12926	0.420733	2.99e-11	7.43e-09	CM-LOX2	probable lipoxygenase 8, chloroplastic [Aegilops tauschii subsp. tauschii] [Aegilops tauschii]	Metabolism;Metabolism;Metabolism;Metabolism	Global and overview maps;Global and overview maps;Lipid metabolism;Lipid metabolism	ko01100//Metabolic pathways;ko01110//Biosynthesis of secondary metabolites;ko00592//alpha-Linolenic acid metabolism;ko00591//Linoleic acid metabolism	K00454;K00454;K00454;K00454	-	-	-
65	TraesCS3D02G493700.1	12400	14900	12500	25700	30400	27200	13279.7	27777	1.06467	3.35e-11	7.87e-09	UMPS1	uridine 5'-monophosphate synthase-like [Aegilops tauschii subsp. tauschii] [Aegilops tauschii]	Metabolism;Metabolism	Global and overview maps;Nucleotide metabolism	ko01100//Metabolic pathways;ko00240//Pyrimidine metabolism	K13421;K13421	-	-	-
66	TraesCS5A02G167500.2	73200	81900	69100	86500	107000	81300	74743	91499	0.291818	3.83e-11	8.88e-09	Os09g0247700	E3 ubiquitin-protein ligase UBR4 [Triticum urartu]	-	-	-	-	GO:0031224//intrinsic component of membrane;GO:0043231//intracellular membrane-bounded organelle	GO:0046914//transition metal ion binding	GO:0000902//cell morphogenesis;GO:0009755//hormone-mediated signaling pathway;GO:0044707//single-multicellular organism process;GO:0060918//auxin transport
67	TraesCS1D02G399800.2	23500	24800	18600	26700	33800	28300	22315	29586	0.406901	5.07e-11	1.16e-08	GC5	golgin candidate 5 [Aegilops tauschii subsp. tauschii] [Aegilops tauschii]	-	-	-	-	-	-	-
68	TraesCS1B02G262600.3	12300	13200	11300	14000	17300	15800	12280.7	15683	0.352813	5.47e-11	1.18e-08	PDR2	probable manganese-transporting ATPase PDR2 [Aegilops tauschii subsp. tauschii] [Aegilops tauschii]	-	-	-	-	-	-	-
69	TraesCS1A02G251700.2	12300	13200	11300	14000	17300	15800	12280.7	15683	0.352813	5.47e-11	1.18e-08	PDR2	probable manganese-transporting ATPase PDR2 [Aegilops tauschii subsp. tauschii] [Aegilops tauschii]	-	-	-	-	-	-	-
70	TraesCS1D02G251500.1	12300	13200	11300	14000	17300	15800	12280.7	15683	0.352813	5.47e-11	1.18e-08	PDR2	probable manganese-transporting ATPase PDR2 [Aegilops tauschii subsp. tauschii] [Aegilops tauschii]	-	-	-	-	-	-	-
71	TraesCS1A02G251700.4	12300	13200	11300	14000	17300	15800	12280.7	15683	0.352813	5.47e-11	1.18e-08	PDR2	probable manganese-transporting ATPase PDR2 [Aegilops tauschii subsp. tauschii] [Aegilops tauschii]	-	-	-	-	-	-	-
72	TraesCS1A02G251700.3	12300	13200	11300	14000	17300	15800	12280.7	15683	0.352813	5.47e-11	1.18e-08	PDR2	probable manganese-transporting ATPase PDR2 [Aegilops tauschii subsp. tauschii] [Aegilops tauschii]	-	-	-	-	-	-	-
73	TraesCS3A02G426800.1	25200	19000	31000	35200	38600	43000	25070	38954.7	0.635834	5.98e-11	1.2e-08	SSI2	Acyl-(acyl-carrier-protein) desaturase, chloroplastic [Aegilops tauschii]	Metabolism;Metabolism;Metabolism	Global and overview maps;Lipid metabolism;Lipid metabolism	ko01212//Fatty acid metabolism;ko01040//Biosynthesis of unsaturated fatty acids;ko00061//Fatty acid biosynthesis	K03921;K03921;K03921	-	GO:0016717//oxidoreductase activity, acting on paired donors, with oxidation of a pair of donors resulting in the reduction of molecular oxygen to two molecules of water	GO:0044710//single-organism metabolic process
74	TraesCS3A02G426800.2	25200	19000	31000	35200	38600	43000	25070	38954.7	0.635834	5.98e-11	1.2e-08	SSI2	Acyl-[acyl-carrier-protein] desaturase 2, chloroplastic [Triticum urartu]	Metabolism;Metabolism;Metabolism	Global and overview maps;Lipid metabolism;Lipid metabolism	ko01212//Fatty acid metabolism;ko01040//Biosynthesis of unsaturated fatty acids;ko00061//Fatty acid biosynthesis	K03921;K03921;K03921	-	GO:0016717//oxidoreductase activity, acting on paired donors, with oxidation of a pair of donors resulting in the reduction of molecular oxygen to two molecules of water	GO:0044710//single-organism metabolic process
75	TraesCS3B02G463000.1	25200	19000	31000	35200	38600	43000	25070	38954.7	0.635834	5.98e-11	1.2e-08	SSI2	stearoyl-[acyl-carrier-protein] 9-desaturase 2, chloroplastic [Aegilops tauschii subsp. tauschii] [Aegilops tauschii]	Metabolism;Metabolism;Metabolism	Global and overview maps;Lipid metabolism;Lipid metabolism	ko01212//Fatty acid metabolism;ko01040//Biosynthesis of unsaturated fatty acids;ko00061//Fatty acid biosynthesis	K03921;K03921;K03921	-	GO:0016717//oxidoreductase activity, acting on paired donors, with oxidation of a pair of donors resulting in the reduction of molecular oxygen to two molecules of water	GO:0044710//single-organism metabolic process
76	TraesCS3D02G421700.1	25200	19000	31000	35200	38600	43000	25070	38954.7	0.635834	5.98e-11	1.2e-08	SSI2	stearoyl-[acyl-carrier-protein] 9-desaturase 2, chloroplastic [Aegilops tauschii subsp. tauschii] [Aegilops tauschii]	Metabolism;Metabolism;Metabolism	Global and overview maps;Lipid metabolism;Lipid metabolism	ko01212//Fatty acid metabolism;ko01040//Biosynthesis of unsaturated fatty acids;ko00061//Fatty acid biosynthesis	K03921;K03921;K03921	-	GO:0016717//oxidoreductase activity, acting on paired donors, with oxidation of a pair of donors resulting in the reduction of molecular oxygen to two molecules of water	GO:0044710//single-organism metabolic process
77	TraesCS3B02G463000.2	25200	19000	31000	35200	38600	43000	25070	38954.7	0.635834	5.98e-11	1.2e-08	SSI2	stearoyl-[acyl-carrier-protein] 9-desaturase 2, chloroplastic [Aegilops tauschii subsp. tauschii] [Aegilops tauschii]	Metabolism;Metabolism;Metabolism	Global and overview maps;Lipid metabolism;Lipid metabolism	ko01212//Fatty acid metabolism;ko01040//Biosynthesis of unsaturated fatty acids;ko00061//Fatty acid biosynthesis	K03921;K03921;K03921	-	GO:0016717//oxidoreductase activity, acting on paired donors, with oxidation of a pair of donors resulting in the reduction of molecular oxygen to two molecules of water	GO:0044710//single-organism metabolic process
78	TraesCS3A02G426800.3	25200	19000	31000	35200	38600	43000	25070	38954.7	0.635834	5.98e-11	1.2e-08	SSI2	Acyl-[acyl-carrier-protein] desaturase 2, chloroplastic [Triticum urartu]	Metabolism;Metabolism;Metabolism	Global and overview maps;Lipid metabolism;Lipid metabolism	ko01212//Fatty acid metabolism;ko01040//Biosynthesis of unsaturated fatty acids;ko00061//Fatty acid biosynthesis	K03921;K03921;K03921	-	GO:0016717//oxidoreductase activity, acting on paired donors, with oxidation of a pair of donors resulting in the reduction of molecular oxygen to two molecules of water	GO:0044710//single-organism metabolic process
79	TraesCS3B02G432000.1	38000	48200	40600	65000	62000	66900	42289.3	64647.7	0.612304	7.29e-11	1.41e-08	CRT3	calreticulin-3 [Aegilops tauschii subsp. tauschii] [Aegilops tauschii]	Genetic Information Processing;Cellular Processes	Folding, sorting and degradation;Transport and catabolism	ko04141//Protein processing in endoplasmic reticulum;ko04145//Phagosome	K08057;K08057	GO:0043231//intracellular membrane-bounded organelle	GO:0005515//protein binding	GO:0044267//cellular protein metabolic process
80	TraesCS3D02G393200.1	38000	48200	40600	65000	62000	66900	42289.3	64647.7	0.612304	7.29e-11	1.41e-08	CRT3	calreticulin-3 [Aegilops tauschii subsp. tauschii] [Aegilops tauschii]	Genetic Information Processing;Cellular Processes	Folding, sorting and degradation;Transport and catabolism	ko04141//Protein processing in endoplasmic reticulum;ko04145//Phagosome	K08057;K08057	GO:0043231//intracellular membrane-bounded organelle	GO:0005515//protein binding	GO:0044267//cellular protein metabolic process
81	TraesCS3A02G399000.1	38000	48200	40600	65000	62000	66900	42289.3	64647.7	0.612304	7.29e-11	1.41e-08	CRT3	Calreticulin-3 [Triticum urartu]	Genetic Information Processing;Cellular Processes	Folding, sorting and degradation;Transport and catabolism	ko04141//Protein processing in endoplasmic reticulum;ko04145//Phagosome	K08057;K08057	GO:0043231//intracellular membrane-bounded organelle	GO:0005515//protein binding	GO:0044267//cellular protein metabolic process
82	TraesCS6B02G354300.1	24900	23900	23900	35700	32100	35000	24197.7	34264	0.501826	9.1e-11	1.74e-08	DCD	Bifunctional D-cysteine desulfhydrase/1-aminocyclopropane-1-carboxylate deaminase mitochondrial [Zea mays]	Metabolism	Amino acid metabolism	ko00270//Cysteine and methionine metabolism	K05396	GO:0009536//plastid	GO:0016810//hydrolase activity, acting on carbon-nitrogen (but not peptide) bonds;GO:0016846//carbon-sulfur lyase activity;GO:0046914//transition metal ion binding	GO:0006006//glucose metabolic process;GO:0006090//pyruvate metabolic process;GO:0006970//response to osmotic stress;GO:0008104//protein localization;GO:0009093//cysteine catabolic process;GO:0009692//ethylene metabolic process;GO:0019758//glycosinolate biosynthetic process;GO:0042743//hydrogen peroxide metabolic process
83	TraesCS2D02G161300.1	13000	14500	12300	16100	18900	17800	13303.3	17560	0.400505	1.52e-10	2.84e-08	ILK1	serine/threonine-protein kinase STY17 [Aegilops tauschii subsp. tauschii] [Aegilops tauschii]	-	-	-	-	-	GO:0004672//protein kinase activity;GO:0032550//purine ribonucleoside binding	GO:0006464//cellular protein modification process;GO:0006605//protein targeting;GO:0006796//phosphate-containing compound metabolic process;GO:0006952//defense response;GO:0006972//hyperosmotic response;GO:0009620//response to fungus;GO:0009863//salicylic acid mediated signaling pathway;GO:0010051//xylem and phloem pattern formation;GO:0010646//regulation of cell communication;GO:0043067//regulat…
84	TraesCS2B02G180500.1	13000	14500	12300	16100	18900	17800	13303.3	17560	0.400505	1.52e-10	2.84e-08	ILK1	serine/threonine-protein kinase STY17 [Aegilops tauschii subsp. tauschii] [Aegilops tauschii]	-	-	-	-	-	GO:0004672//protein kinase activity;GO:0032550//purine ribonucleoside binding	GO:0006464//cellular protein modification process;GO:0006605//protein targeting;GO:0006796//phosphate-containing compound metabolic process;GO:0006952//defense response;GO:0006972//hyperosmotic response;GO:0009620//response to fungus;GO:0009863//salicylic acid mediated signaling pathway;GO:0010051//xylem and phloem pattern formation;GO:0010646//regulation of cell communication;GO:0043067//regulat…
85	TraesCS1A02G143000.1	17200	17100	16200	23000	26000	26000	16823.7	25000	0.571436	1.92e-10	3.45e-08	fluG	protein fluG [Aegilops tauschii subsp. tauschii] [Aegilops tauschii]	-	-	-	-	-	-	-
86	TraesCS1B02G158600.1	17200	17100	16200	23000	26000	26000	16823.7	25000	0.571436	1.92e-10	3.45e-08	fluG	protein fluG [Aegilops tauschii subsp. tauschii] [Aegilops tauschii]	-	-	-	-	-	-	-
87	TraesCS7D02G401300.1	3560	4860	3410	6180	7030	5170	3942.13	6126.93	0.636189	2.25e-10	3.97e-08	HSR201	benzyl alcohol O-benzoyltransferase-like [Aegilops tauschii subsp. tauschii] [Aegilops tauschii]	-	-	-	-	-	-	-
88	TraesCS7D02G401000.1	3560	4860	3410	6180	7030	5170	3942.13	6126.93	0.636189	2.25e-10	3.97e-08	HSR201	benzyl alcohol O-benzoyltransferase-like [Aegilops tauschii subsp. tauschii] [Aegilops tauschii]	-	-	-	-	-	-	-
89	TraesCS6A02G305200.2	18800	17600	17600	22600	25400	22100	17990	23348.7	0.376145	2.49e-10	4.22e-08	SEC6	exocyst complex component SEC6 [Aegilops tauschii subsp. tauschii] [Aegilops tauschii]	-	-	-	-	-	-	GO:0016192//vesicle-mediated transport
90	TraesCS6B02G333500.1	18800	17600	17600	22600	25400	22100	17990	23348.7	0.376145	2.49e-10	4.22e-08	SEC6	exocyst complex component SEC6 [Aegilops tauschii subsp. tauschii] [Aegilops tauschii]	-	-	-	-	-	-	GO:0016192//vesicle-mediated transport
91	TraesCS6B02G333500.2	18800	17600	17600	22600	25400	22100	17990	23348.7	0.376145	2.49e-10	4.22e-08	SEC6	exocyst complex component SEC6 [Aegilops tauschii subsp. tauschii] [Aegilops tauschii]	-	-	-	-	-	-	GO:0016192//vesicle-mediated transport
92	TraesCS6A02G305200.1	18800	17600	17600	22600	25400	22100	17990	23348.7	0.376145	2.49e-10	4.22e-08	SEC6	exocyst complex component SEC6 [Aegilops tauschii subsp. tauschii] [Aegilops tauschii]	-	-	-	-	-	-	GO:0016192//vesicle-mediated transport
93	TraesCS2A02G284400.1	124000	148000	125000	157000	172000	167000	132030	165093	0.322416	3.4e-10	5.71e-08	ogdh	2-oxoglutarate dehydrogenase, mitochondrial-like [Aegilops tauschii subsp. tauschii] [Aegilops tauschii]	Metabolism;Metabolism;Metabolism;Metabolism;Metabolism;Metabolism	Global and overview maps;Global and overview maps;Global and overview maps;Carbohydrate metabolism;Amino acid metabolism;Amino acid metabolism	ko01100//Metabolic pathways;ko01110//Biosynthesis of secondary metabolites;ko01200//Carbon metabolism;ko00020//Citrate cycle (TCA cycle);ko00380//Tryptophan metabolism;ko00310//Lysine degradation	K00164;K00164;K00164;K00164;K00164;K00164	-	GO:0016903//oxidoreductase activity, acting on the aldehyde or oxo group of donors;GO:0019842//vitamin binding	GO:0006101//citrate metabolic process
94	TraesCS1A02G402500.1	27700	32500	24000	42700	44900	39600	28057	42402.7	0.595794	4.34e-10	7.09e-08	OsI_032456	GDP-mannose 3,5-epimerase 1 [Aegilops tauschii subsp. tauschii] [Aegilops tauschii]	Metabolism;Metabolism;Metabolism;Metabolism	Global and overview maps;Global and overview maps;Carbohydrate metabolism;Carbohydrate metabolism	ko01100//Metabolic pathways;ko01110//Biosynthesis of secondary metabolites;ko00520//Amino sugar and nucleotide sugar metabolism;ko00053//Ascorbate and aldarate metabolism	K10046;K10046;K10046;K10046	GO:0043234//protein complex	GO:0016857//racemase and epimerase activity, acting on carbohydrates and derivatives;GO:0048037//cofactor binding	GO:0006355//regulation of transcription, DNA-templated;GO:0019852//L-ascorbic acid metabolic process
95	TraesCS1D02G410200.1	27700	32500	24000	42700	44900	39600	28057	42402.7	0.595794	4.34e-10	7.09e-08	OsI_032456	GDP-mannose 3,5-epimerase 1 [Aegilops tauschii subsp. tauschii] [Aegilops tauschii]	Metabolism;Metabolism;Metabolism;Metabolism	Global and overview maps;Global and overview maps;Carbohydrate metabolism;Carbohydrate metabolism	ko01100//Metabolic pathways;ko01110//Biosynthesis of secondary metabolites;ko00520//Amino sugar and nucleotide sugar metabolism;ko00053//Ascorbate and aldarate metabolism	K10046;K10046;K10046;K10046	GO:0043234//protein complex	GO:0016857//racemase and epimerase activity, acting on carbohydrates and derivatives;GO:0048037//cofactor binding	GO:0006355//regulation of transcription, DNA-templated;GO:0019852//L-ascorbic acid metabolic process
96	TraesCS1B02G431500.1	27700	32500	24000	42700	44900	39600	28057	42402.7	0.595794	4.34e-10	7.09e-08	OsI_032456	GDP-mannose 3,5-epimerase 1 [Aegilops tauschii subsp. tauschii] [Aegilops tauschii]	Metabolism;Metabolism;Metabolism;Metabolism	Global and overview maps;Global and overview maps;Carbohydrate metabolism;Carbohydrate metabolism	ko01100//Metabolic pathways;ko01110//Biosynthesis of secondary metabolites;ko00520//Amino sugar and nucleotide sugar metabolism;ko00053//Ascorbate and aldarate metabolism	K10046;K10046;K10046;K10046	GO:0043234//protein complex	GO:0016857//racemase and epimerase activity, acting on carbohydrates and derivatives;GO:0048037//cofactor binding	GO:0006355//regulation of transcription, DNA-templated;GO:0019852//L-ascorbic acid metabolic process
97	TraesCS4B02G244500.1	34700	32000	30700	40700	46700	44800	32445	44063	0.441572	4.55e-10	7.21e-08	Os03g0216600	probable glucan 1,3-alpha-glucosidase [Aegilops tauschii subsp. tauschii] [Aegilops tauschii]	Metabolism;Genetic Information Processing;Metabolism	Global and overview maps;Folding, sorting and degradation;Glycan biosynthesis and metabolism	ko01100//Metabolic pathways;ko04141//Protein processing in endoplasmic reticulum;ko00510//N-Glycan biosynthesis	K05546;K05546;K05546	-	GO:0005488//binding;GO:0016798//hydrolase activity, acting on glycosyl bonds	GO:0044238//primary metabolic process
98	TraesCS4B02G244500.3	34700	32000	30700	40700	46700	44800	32445	44063	0.441572	4.55e-10	7.21e-08	Os03g0216600	probable glucan 1,3-alpha-glucosidase [Aegilops tauschii subsp. tauschii] [Aegilops tauschii]	Metabolism;Genetic Information Processing;Metabolism	Global and overview maps;Folding, sorting and degradation;Glycan biosynthesis and metabolism	ko01100//Metabolic pathways;ko04141//Protein processing in endoplasmic reticulum;ko00510//N-Glycan biosynthesis	K05546;K05546;K05546	-	GO:0005488//binding;GO:0016798//hydrolase activity, acting on glycosyl bonds	GO:0044238//primary metabolic process
99	TraesCS7A02G343200.1	9450	10400	8840	11000	14000	12000	9566.73	12338	0.36701	4.71e-10	7.21e-08	SWEETIE	HEAT repeat-containing protein 5B isoform X2 [Aegilops tauschii subsp. tauschii] [Aegilops tauschii]	-	-	-	-	-	-	-
100	TraesCS7D02G336300.1	9450	10400	8840	11000	14000	12000	9566.73	12338	0.36701	4.71e-10	7.21e-08	SWEETIE	HEAT repeat-containing protein 5B isoform X2 [Aegilops tauschii subsp. tauschii] [Aegilops tauschii]	-	-	-	-	-	-	-
101	TraesCS7B02G239800.2	9450	10400	8840	11000	14000	12000	9566.73	12338	0.36701	4.71e-10	7.21e-08	SWEETIE	HEAT repeat-containing protein 5B isoform X2 [Aegilops tauschii subsp. tauschii] [Aegilops tauschii]	-	-	-	-	-	-	-
102	TraesCS7B02G239800.1	9450	10400	8840	11000	14000	12000	9566.73	12338	0.36701	4.71e-10	7.21e-08	SWEETIE	HEAT repeat-containing protein 5B isoform X2 [Aegilops tauschii subsp. tauschii] [Aegilops tauschii]	-	-	-	-	-	-	-
103	TraesCS7D02G336300.2	9450	10400	8840	11000	14000	12000	9566.73	12338	0.36701	4.71e-10	7.21e-08	SWEETIE	HEAT repeat-containing protein 5B isoform X2 [Aegilops tauschii subsp. tauschii] [Aegilops tauschii]	-	-	-	-	-	-	-
104	TraesCS4D02G247100.1	9490	10000	8850	11200	13100	12000	9457.87	12088.3	0.354029	7.18e-10	1.07e-07	BRR2C	DExH-box ATP-dependent RNA helicase DExH14 [Aegilops tauschii subsp. tauschii] [Aegilops tauschii]	-	-	-	-	-	-	-
105	TraesCS4A02G057200.1	9490	10000	8850	11200	13100	12000	9457.87	12088.3	0.354029	7.18e-10	1.07e-07	BRR2C	DExH-box ATP-dependent RNA helicase DExH14 [Aegilops tauschii subsp. tauschii] [Aegilops tauschii]	-	-	-	-	-	-	-
106	TraesCS4B02G247900.1	9490	10000	8850	11200	13100	12000	9457.87	12088.3	0.354029	7.18e-10	1.07e-07	BRR2C	DExH-box ATP-dependent RNA helicase DExH14 [Aegilops tauschii subsp. tauschii] [Aegilops tauschii]	-	-	-	-	-	-	-
107	TraesCS3B02G271600.1	7070	7740	6120	8120	10000	8960	6975.3	9039.5	0.373988	7.3e-10	1.07e-07	VCL1	protein VACUOLELESS1 [Aegilops tauschii subsp. tauschii] [Aegilops tauschii]	-	-	-	-	-	-	-
108	TraesCS3D02G243600.1	7070	7740	6120	8120	10000	8960	6975.3	9039.5	0.373988	7.3e-10	1.07e-07	VCL1	protein VACUOLELESS1 [Aegilops tauschii subsp. tauschii] [Aegilops tauschii]	-	-	-	-	-	-	-
109	TraesCS3A02G377600.1	229000	247000	230000	206000	180000	164000	235273	183240	-0.360603	8.57e-10	1.23e-07	CFBP	fructose-1,6-bisphosphatase, cytosolic isoform X2 [Aegilops tauschii subsp. tauschii] [Aegilops tauschii]	Metabolism;Metabolism;Metabolism;Metabolism;Metabolism;Metabolism;Metabolism	Global and overview maps;Global and overview maps;Global and overview maps;Carbohydrate metabolism;Energy metabolism;Carbohydrate metabolism;Carbohydrate metabolism	ko01100//Metabolic pathways;ko01110//Biosynthesis of secondary metabolites;ko01200//Carbon metabolism;ko00010//Glycolysis / Gluconeogenesis;ko00710//Carbon fixation in photosynthetic organisms;ko00051//Fructose and mannose metabolism;ko00030//Pentose phosphate pathway	K03841;K03841;K03841;K03841;K03841;K03841;K03841	GO:0044424//intracellular part	GO:0043169//cation binding;GO:0050308//sugar-phosphatase activity	GO:0006796//phosphate-containing compound metabolic process;GO:0044238//primary metabolic process
110	TraesCS3D02G370700.1	229000	247000	230000	206000	180000	164000	235273	183240	-0.360603	8.57e-10	1.23e-07	CFBP	fructose-1,6-bisphosphatase, cytosolic isoform X2 [Aegilops tauschii subsp. tauschii] [Aegilops tauschii]	Metabolism;Metabolism;Metabolism;Metabolism;Metabolism;Metabolism;Metabolism	Global and overview maps;Global and overview maps;Global and overview maps;Carbohydrate metabolism;Energy metabolism;Carbohydrate metabolism;Carbohydrate metabolism	ko01100//Metabolic pathways;ko01110//Biosynthesis of secondary metabolites;ko01200//Carbon metabolism;ko00010//Glycolysis / Gluconeogenesis;ko00710//Carbon fixation in photosynthetic organisms;ko00051//Fructose and mannose metabolism;ko00030//Pentose phosphate pathway	K03841;K03841;K03841;K03841;K03841;K03841;K03841	GO:0044424//intracellular part	GO:0043169//cation binding;GO:0050308//sugar-phosphatase activity	GO:0006796//phosphate-containing compound metabolic process;GO:0044238//primary metabolic process
111	TraesCS3B02G410400.1	229000	247000	230000	206000	180000	164000	235273	183240	-0.360603	8.57e-10	1.23e-07	CFBP	fructose-1,6-bisphosphatase, cytosolic isoform X2 [Aegilops tauschii subsp. tauschii] [Aegilops tauschii]	Metabolism;Metabolism;Metabolism;Metabolism;Metabolism;Metabolism;Metabolism	Global and overview maps;Global and overview maps;Global and overview maps;Carbohydrate metabolism;Energy metabolism;Carbohydrate metabolism;Carbohydrate metabolism	ko01100//Metabolic pathways;ko01110//Biosynthesis of secondary metabolites;ko01200//Carbon metabolism;ko00010//Glycolysis / Gluconeogenesis;ko00710//Carbon fixation in photosynthetic organisms;ko00051//Fructose and mannose metabolism;ko00030//Pentose phosphate pathway	K03841;K03841;K03841;K03841;K03841;K03841;K03841	GO:0044424//intracellular part	GO:0043169//cation binding;GO:0050308//sugar-phosphatase activity	GO:0006796//phosphate-containing compound metabolic process;GO:0044238//primary metabolic process
112	TraesCS5B02G260000.2.cds1	46500	40600	41700	50300	56900	56700	42947.7	54639	0.347351	1.04e-09	1.47e-07	TIF3E1	eukaryotic translation initiation factor 3 subunit E [Aegilops tauschii subsp. tauschii] [Aegilops tauschii]	Genetic Information Processing	Translation	ko03013//RNA transport	K03250	GO:0043234//protein complex;GO:0070993//translation preinitiation complex	GO:0008135//translation factor activity, RNA binding	GO:0006417//regulation of translation
113	TraesCS5D02G269200.1.cds1	46500	40600	41700	50300	56900	56700	42947.7	54639	0.347351	1.04e-09	1.47e-07	TIF3E1	eukaryotic translation initiation factor 3 subunit E [Aegilops tauschii subsp. tauschii] [Aegilops tauschii]	Genetic Information Processing	Translation	ko03013//RNA transport	K03250	GO:0043234//protein complex;GO:0070993//translation preinitiation complex	GO:0008135//translation factor activity, RNA binding	GO:0006417//regulation of translation
114	TraesCS5A02G188100.1	43100	43100	37300	49600	60500	65000	41163.3	58349.7	0.503365	1.08e-09	1.48e-07	ENO1	enolase 1, chloroplastic [Aegilops tauschii subsp. tauschii] [Aegilops tauschii]	Metabolism;Metabolism;Metabolism;Metabolism;Metabolism;Genetic Information Processing	Global and overview maps;Global and overview maps;Global and overview maps;Global and overview maps;Carbohydrate metabolism;Folding, sorting and degradation	ko01100//Metabolic pathways;ko01110//Biosynthesis of secondary metabolites;ko01200//Carbon metabolism;ko01230//Biosynthesis of amino acids;ko00010//Glycolysis / Gluconeogenesis;ko03018//RNA degradation	K01689;K01689;K01689;K01689;K01689;K01689	-	-	-
115	TraesCS5B02G195500.1	43100	43100	37300	49600	60500	65000	41163.3	58349.7	0.503365	1.08e-09	1.48e-07	ENO1	enolase 1, chloroplastic [Aegilops tauschii subsp. tauschii] [Aegilops tauschii]	Metabolism;Metabolism;Metabolism;Metabolism;Metabolism;Genetic Information Processing	Global and overview maps;Global and overview maps;Global and overview maps;Global and overview maps;Carbohydrate metabolism;Folding, sorting and degradation	ko01100//Metabolic pathways;ko01110//Biosynthesis of secondary metabolites;ko01200//Carbon metabolism;ko01230//Biosynthesis of amino acids;ko00010//Glycolysis / Gluconeogenesis;ko03018//RNA degradation	K01689;K01689;K01689;K01689;K01689;K01689	-	-	-
116	TraesCS5D02G202900.1	43100	43100	37300	49600	60500	65000	41163.3	58349.7	0.503365	1.08e-09	1.48e-07	ENO1	enolase 1, chloroplastic [Aegilops tauschii subsp. tauschii] [Aegilops tauschii]	Metabolism;Metabolism;Metabolism;Metabolism;Metabolism;Genetic Information Processing	Global and overview maps;Global and overview maps;Global and overview maps;Global and overview maps;Carbohydrate metabolism;Folding, sorting and degradation	ko01100//Metabolic pathways;ko01110//Biosynthesis of secondary metabolites;ko01200//Carbon metabolism;ko01230//Biosynthesis of amino acids;ko00010//Glycolysis / Gluconeogenesis;ko03018//RNA degradation	K01689;K01689;K01689;K01689;K01689;K01689	-	-	-
117	TraesCS7A02G227000.1	63900	66200	61400	74700	83300	73500	63837.7	77190.3	0.274012	1.11e-09	1.51e-07	AZOSEA38000	PREDICTED: UPF0061 protein azo1574 [Brachypodium distachyon]	-	-	-	-	GO:0009532//plastid stroma	-	-
118	TraesCS5D02G468400.1.cds1	655000	563000	695000	502000	427000	453000	637460	460240	-0.469948	1.25e-09	1.67e-07	psaD	photosystem I reaction center subunit II, chloroplastic [Aegilops tauschii subsp. tauschii] [Aegilops tauschii]	Metabolism;Metabolism	Global and overview maps;Energy metabolism	ko01100//Metabolic pathways;ko00195//Photosynthesis	K02692;K02692	GO:0043234//protein complex	-	GO:0044237//cellular metabolic process
119	TraesCS5A02G457500.1.cds1	655000	563000	695000	502000	427000	453000	637460	460240	-0.469948	1.25e-09	1.67e-07	psaD	PSI-D subunit [Hordeum vulgare subsp. vulgare] [Hordeum vulgare]	Metabolism;Metabolism	Global and overview maps;Energy metabolism	ko01100//Metabolic pathways;ko00195//Photosynthesis	K02692;K02692	GO:0043234//protein complex	-	GO:0044237//cellular metabolic process
120	TraesCS5B02G466700.1.cds1	655000	563000	695000	502000	427000	453000	637460	460240	-0.469948	1.25e-09	1.67e-07	psaD	PSI-D subunit [Hordeum vulgare subsp. vulgare] [Hordeum vulgare]	Metabolism;Metabolism	Global and overview maps;Energy metabolism	ko01100//Metabolic pathways;ko00195//Photosynthesis	K02692;K02692	GO:0043234//protein complex	-	GO:0044237//cellular metabolic process
121	TraesCS5B02G028300.1	11700	11900	11100	17000	18800	16300	11574.7	17373	0.585876	1.38e-09	1.83e-07	At5g06060	tropinone reductase homolog At5g06060-like [Aegilops tauschii subsp. tauschii] [Aegilops tauschii]	Metabolism;Metabolism;Metabolism	Global and overview maps;Global and overview maps;Biosynthesis of other secondary metabolites	ko01100//Metabolic pathways;ko01110//Biosynthesis of secondary metabolites;ko00960//Tropane, piperidine and pyridine alkaloid biosynthesis	K08081;K08081;K08081	-	-	-
122	TraesCS5A02G416300.1	25200	25500	24400	30500	31200	31700	25019.7	31097.7	0.313744	1.5e-09	1.94e-07	At1g16350	inosine-5'-monophosphate dehydrogenase-like [Aegilops tauschii subsp. tauschii] [Aegilops tauschii]	Metabolism;Metabolism;Metabolism	Global and overview maps;Global and overview maps;Nucleotide metabolism	ko01100//Metabolic pathways;ko01110//Biosynthesis of secondary metabolites;ko00230//Purine metabolism	K00088;K00088;K00088	GO:0044424//intracellular part	GO:0016616//oxidoreductase activity, acting on the CH-OH group of donors, NAD or NADP as acceptor;GO:0043169//cation binding	GO:0009152//purine ribonucleotide biosynthetic process
123	TraesCS5B02G418600.1	25200	25500	24400	30500	31200	31700	25019.7	31097.7	0.313744	1.5e-09	1.94e-07	At1g16350	inosine-5'-monophosphate dehydrogenase-like [Aegilops tauschii subsp. tauschii] [Aegilops tauschii]	Metabolism;Metabolism;Metabolism	Global and overview maps;Global and overview maps;Nucleotide metabolism	ko01100//Metabolic pathways;ko01110//Biosynthesis of secondary metabolites;ko00230//Purine metabolism	K00088;K00088;K00088	GO:0044424//intracellular part	GO:0016616//oxidoreductase activity, acting on the CH-OH group of donors, NAD or NADP as acceptor;GO:0043169//cation binding	GO:0009152//purine ribonucleotide biosynthetic process
124	TraesCS5D02G424000.1	25200	25500	24400	30500	31200	31700	25019.7	31097.7	0.313744	1.5e-09	1.94e-07	At1g16350	inosine-5'-monophosphate dehydrogenase-like [Aegilops tauschii subsp. tauschii] [Aegilops tauschii]	Metabolism;Metabolism;Metabolism	Global and overview maps;Global and overview maps;Nucleotide metabolism	ko01100//Metabolic pathways;ko01110//Biosynthesis of secondary metabolites;ko00230//Purine metabolism	K00088;K00088;K00088	GO:0044424//intracellular part	GO:0016616//oxidoreductase activity, acting on the CH-OH group of donors, NAD or NADP as acceptor;GO:0043169//cation binding	GO:0009152//purine ribonucleotide biosynthetic process
125	TraesCS2B02G267500.1	2270000	2150000	2310000	1870000	1490000	1590000	2.24607e+06	1.65067e+06	-0.444352	1.71e-09	2.13e-07	PSBP	oxygen-evolving enhancer protein 2, chloroplastic [Aegilops tauschii subsp. tauschii] [Aegilops tauschii]	Metabolism;Metabolism	Global and overview maps;Energy metabolism	ko01100//Metabolic pathways;ko00195//Photosynthesis	K02717;K02717	GO:0009521//photosystem;GO:0044434//chloroplast part	-	GO:0044237//cellular metabolic process
126	TraesCS2D02G255100.1	2270000	2150000	2310000	1870000	1490000	1590000	2.24607e+06	1.65067e+06	-0.444352	1.71e-09	2.13e-07	PSBP	oxygen-evolving enhancer protein 2, chloroplastic [Aegilops tauschii subsp. tauschii] [Aegilops tauschii]	Metabolism;Metabolism	Global and overview maps;Energy metabolism	ko01100//Metabolic pathways;ko00195//Photosynthesis	K02717;K02717	GO:0009521//photosystem;GO:0044434//chloroplast part	-	GO:0044237//cellular metabolic process
127	TraesCS2A02G254600.1	2270000	2150000	2310000	1870000	1490000	1590000	2.24607e+06	1.65067e+06	-0.444352	1.71e-09	2.13e-07	PSBP	Oxygen-evolving enhancer protein 2, chloroplastic [Triticum urartu]	Metabolism;Metabolism	Global and overview maps;Energy metabolism	ko01100//Metabolic pathways;ko00195//Photosynthesis	K02717;K02717	GO:0009521//photosystem;GO:0044434//chloroplast part	-	GO:0044237//cellular metabolic process
128	TraesCS2B02G267500.2	2270000	2150000	2310000	1870000	1490000	1590000	2.24607e+06	1.65067e+06	-0.444352	1.71e-09	2.13e-07	PSBP	Oxygen-evolving enhancer protein 2, chloroplastic [Triticum urartu]	Metabolism;Metabolism	Global and overview maps;Energy metabolism	ko01100//Metabolic pathways;ko00195//Photosynthesis	K02717;K02717	GO:0009521//photosystem;GO:0044434//chloroplast part	-	GO:0044237//cellular metabolic process
129	TraesCS2A02G254600.4	2270000	2150000	2310000	1870000	1490000	1590000	2.24607e+06	1.65067e+06	-0.444352	1.71e-09	2.13e-07	PSBP	oxygen-evolving enhancer protein 2, chloroplastic [Aegilops tauschii subsp. tauschii] [Aegilops tauschii]	Metabolism;Metabolism	Global and overview maps;Energy metabolism	ko01100//Metabolic pathways;ko00195//Photosynthesis	K02717;K02717	GO:0009521//photosystem;GO:0044434//chloroplast part	-	GO:0044237//cellular metabolic process
130	TraesCS2A02G254600.3	2270000	2150000	2310000	1870000	1490000	1590000	2.24607e+06	1.65067e+06	-0.444352	1.71e-09	2.13e-07	PSBP	oxygen-evolving enhancer protein 2, chloroplastic [Aegilops tauschii subsp. tauschii] [Aegilops tauschii]	Metabolism;Metabolism	Global and overview maps;Energy metabolism	ko01100//Metabolic pathways;ko00195//Photosynthesis	K02717;K02717	GO:0009521//photosystem;GO:0044434//chloroplast part	-	GO:0044237//cellular metabolic process
131	TraesCS5B02G331100.1	107000	120000	103000	132000	142000	139000	110370	137797	0.320193	1.84e-09	2.25e-07	DHQS	3-dehydroquinate synthase, chloroplastic [Aegilops tauschii subsp. tauschii] [Aegilops tauschii]	Metabolism;Metabolism;Metabolism;Metabolism	Global and overview maps;Global and overview maps;Global and overview maps;Amino acid metabolism	ko01100//Metabolic pathways;ko01110//Biosynthesis of secondary metabolites;ko01230//Biosynthesis of amino acids;ko00400//Phenylalanine, tyrosine and tryptophan biosynthesis	K01735;K01735;K01735;K01735	GO:0044424//intracellular part	-	GO:0008652//cellular amino acid biosynthetic process
132	TraesCS5D02G336400.1	107000	120000	103000	132000	142000	139000	110370	137797	0.320193	1.84e-09	2.25e-07	DHQS	3-dehydroquinate synthase, chloroplastic [Aegilops tauschii subsp. tauschii] [Aegilops tauschii]	Metabolism;Metabolism;Metabolism;Metabolism	Global and overview maps;Global and overview maps;Global and overview maps;Amino acid metabolism	ko01100//Metabolic pathways;ko01110//Biosynthesis of secondary metabolites;ko01230//Biosynthesis of amino acids;ko00400//Phenylalanine, tyrosine and tryptophan biosynthesis	K01735;K01735;K01735;K01735	GO:0044424//intracellular part	-	GO:0008652//cellular amino acid biosynthetic process
133	TraesCS4D02G087100.4	10800	12000	9280	13400	15200	13400	10684.2	13986.7	0.388569	1.89e-09	2.25e-07	Gba2	non-lysosomal glucosylceramidase isoform X3 [Aegilops tauschii subsp. tauschii] [Aegilops tauschii]	Metabolism;Metabolism;Metabolism	Global and overview maps;Lipid metabolism;Glycan biosynthesis and metabolism	ko01100//Metabolic pathways;ko00600//Sphingolipid metabolism;ko00511//Other glycan degradation	K17108;K17108;K17108	-	-	-
134	TraesCS4D02G087100.2	10800	12000	9280	13400	15200	13400	10684.2	13986.7	0.388569	1.89e-09	2.25e-07	Gba2	non-lysosomal glucosylceramidase isoform X4 [Aegilops tauschii subsp. tauschii] [Aegilops tauschii]	Metabolism;Metabolism;Metabolism	Global and overview maps;Lipid metabolism;Glycan biosynthesis and metabolism	ko01100//Metabolic pathways;ko00600//Sphingolipid metabolism;ko00511//Other glycan degradation	K17108;K17108;K17108	-	-	-
135	TraesCS4D02G087100.5	10800	12000	9280	13400	15200	13400	10684.2	13986.7	0.388569	1.89e-09	2.25e-07	Gba2	non-lysosomal glucosylceramidase isoform X3 [Aegilops tauschii subsp. tauschii] [Aegilops tauschii]	Metabolism;Metabolism;Metabolism	Global and overview maps;Lipid metabolism;Glycan biosynthesis and metabolism	ko01100//Metabolic pathways;ko00600//Sphingolipid metabolism;ko00511//Other glycan degradation	K17108;K17108;K17108	-	-	-
136	TraesCS4D02G087100.3	10800	12000	9280	13400	15200	13400	10684.2	13986.7	0.388569	1.89e-09	2.25e-07	Gba2	non-lysosomal glucosylceramidase isoform X4 [Aegilops tauschii subsp. tauschii] [Aegilops tauschii]	Metabolism;Metabolism;Metabolism	Global and overview maps;Lipid metabolism;Glycan biosynthesis and metabolism	ko01100//Metabolic pathways;ko00600//Sphingolipid metabolism;ko00511//Other glycan degradation	K17108;K17108;K17108	-	-	-
137	TraesCS4D02G035200.1	13400	13300	10600	21500	18800	22800	12455.7	21039	0.756264	2.25e-09	2.67e-07	LOX1.1	linoleate 9S-lipoxygenase 1 [Aegilops tauschii subsp. tauschii] [Aegilops tauschii]	Metabolism	Lipid metabolism	ko00591//Linoleic acid metabolism	K15718	-	GO:0016701//oxidoreductase activity, acting on single donors with incorporation of molecular oxygen;GO:0043169//cation binding	GO:0006633//fatty acid biosynthetic process
138	TraesCS3A02G108700.1	19200	28000	18200	28000	37600	32300	21776.3	32622.7	0.583114	2.54e-09	2.99e-07	At3g21360	clavaminate synthase-like protein At3g21360 [Aegilops tauschii subsp. tauschii] [Aegilops tauschii]	-	-	-	-	-	-	GO:0044710//single-organism metabolic process
139	TraesCS4D02G001500.1	30700	34500	30500	42100	45800	44800	31901.3	44236.3	0.471615	2.8e-09	3.24e-07	AT4	acyl transferase 4-like [Aegilops tauschii subsp. tauschii] [Aegilops tauschii]	-	-	-	-	-	GO:0016746//transferase activity, transferring acyl groups	-
140	TraesCS4B02G001500.1	30700	34500	30500	42100	45800	44800	31901.3	44236.3	0.471615	2.8e-09	3.24e-07	AT5	acyl transferase 4-like [Aegilops tauschii subsp. tauschii] [Aegilops tauschii]	-	-	-	-	-	GO:0016746//transferase activity, transferring acyl groups	-
141	TraesCS2A02G423500.3	57100	61700	52100	71300	71300	68000	56988.3	70220.7	0.301229	3.09e-09	3.51e-07	GLCNAC1PUT1	UDP-N-acetylglucosamine diphosphorylase 1-like [Aegilops tauschii subsp. tauschii] [Aegilops tauschii]	Metabolism;Metabolism	Global and overview maps;Carbohydrate metabolism	ko01100//Metabolic pathways;ko00520//Amino sugar and nucleotide sugar metabolism	K00972;K00972	-	GO:0016779//nucleotidyltransferase activity	-
142	TraesCS2D02G421200.1	57100	61700	52100	71300	71300	68000	56988.3	70220.7	0.301229	3.09e-09	3.51e-07	GLCNAC1PUT1	UDP-N-acetylglucosamine diphosphorylase 1-like [Aegilops tauschii subsp. tauschii] [Aegilops tauschii]	Metabolism;Metabolism	Global and overview maps;Carbohydrate metabolism	ko01100//Metabolic pathways;ko00520//Amino sugar and nucleotide sugar metabolism	K00972;K00972	-	GO:0016779//nucleotidyltransferase activity	-
143	TraesCS2B02G442900.4	57100	61700	52100	71300	71300	68000	56988.3	70220.7	0.301229	3.09e-09	3.51e-07	GLCNAC1PUT1	UDP-N-acetylglucosamine diphosphorylase 1-like [Aegilops tauschii subsp. tauschii] [Aegilops tauschii]	Metabolism;Metabolism	Global and overview maps;Carbohydrate metabolism	ko01100//Metabolic pathways;ko00520//Amino sugar and nucleotide sugar metabolism	K00972;K00972	-	GO:0016779//nucleotidyltransferase activity	-
144	TraesCS3D02G210500.2	67300	65800	59400	73100	86200	80100	64161.7	79800.3	0.314683	3.26e-09	3.66e-07	RHD3	protein ROOT HAIR DEFECTIVE 3 isoform X2 [Aegilops tauschii subsp. tauschii] [Aegilops tauschii]	-	-	-	-	-	-	-
145	TraesCS3B02G237000.1	67300	65800	59400	73100	86200	80100	64161.7	79800.3	0.314683	3.26e-09	3.66e-07	RHD3	protein ROOT HAIR DEFECTIVE 3 isoform X2 [Aegilops tauschii subsp. tauschii] [Aegilops tauschii]	-	-	-	-	-	-	-
146	TraesCS7B02G150400.1	27300	29200	26900	36500	39100	35100	27811.7	36915.3	0.40853	3.48e-09	3.86e-07	--	Pyridoxamine 5'-phosphate oxidase family protein [Zea mays]	-	-	-	-	-	GO:0003824//catalytic activity	GO:0044710//single-organism metabolic process
147	TraesCS7B02G150400.2	27300	29200	26900	36500	39100	35100	27811.7	36915.3	0.40853	3.48e-09	3.86e-07	--	Pyridoxamine 5'-phosphate oxidase family protein [Zea mays]	-	-	-	-	-	GO:0003824//catalytic activity	GO:0044710//single-organism metabolic process
148	TraesCS2B02G101700.1	27800	31200	24500	30800	37300	32700	27844.3	33576	0.270047	3.75e-09	4.1e-07	AMPD	probable AMP deaminase [Aegilops tauschii subsp. tauschii] [Aegilops tauschii]	Metabolism;Metabolism;Metabolism	Global and overview maps;Global and overview maps;Nucleotide metabolism	ko01100//Metabolic pathways;ko01110//Biosynthesis of secondary metabolites;ko00230//Purine metabolism	K01490;K01490;K01490	-	-	-
149	TraesCS2D02G084300.1	27800	31200	24500	30800	37300	32700	27844.3	33576	0.270047	3.75e-09	4.1e-07	AMPD	probable AMP deaminase [Aegilops tauschii subsp. tauschii] [Aegilops tauschii]	Metabolism;Metabolism;Metabolism	Global and overview maps;Global and overview maps;Nucleotide metabolism	ko01100//Metabolic pathways;ko01110//Biosynthesis of secondary metabolites;ko00230//Purine metabolism	K01490;K01490;K01490	-	-	-
150	TraesCS6A02G084200.1	45400	62300	55800	37000	32600	31800	54512.7	33806.3	-0.689298	3.91e-09	4.26e-07	LIL3.1	light-harvesting complex-like protein 3 isotype 1, chloroplastic [Aegilops tauschii subsp. tauschii] [Aegilops tauschii]	-	-	-	-	-	-	-
151	TraesCS3B02G335400.2	31500	33600	34100	42700	42600	40300	33057.7	41879.7	0.341265	5.07e-09	5.41e-07	fmdA	PREDICTED: formamidase-like isoform X1 [Brachypodium distachyon]	Metabolism;Metabolism;Metabolism;Metabolism	Global and overview maps;Carbohydrate metabolism;Metabolism of other amino acids;Energy metabolism	ko01200//Carbon metabolism;ko00630//Glyoxylate and dicarboxylate metabolism;ko00460//Cyanoamino acid metabolism;ko00910//Nitrogen metabolism	K01455;K01455;K01455;K01455	-	GO:0016810//hydrolase activity, acting on carbon-nitrogen (but not peptide) bonds	-
152	TraesCS3B02G335400.3	31500	33600	34100	42700	42600	40300	33057.7	41879.7	0.341265	5.07e-09	5.41e-07	fmdA	PREDICTED: formamidase-like isoform X1 [Brachypodium distachyon]	Metabolism;Metabolism;Metabolism;Metabolism	Global and overview maps;Carbohydrate metabolism;Metabolism of other amino acids;Energy metabolism	ko01200//Carbon metabolism;ko00630//Glyoxylate and dicarboxylate metabolism;ko00460//Cyanoamino acid metabolism;ko00910//Nitrogen metabolism	K01455;K01455;K01455;K01455	-	GO:0016810//hydrolase activity, acting on carbon-nitrogen (but not peptide) bonds	-
153	TraesCS3B02G335400.1	31500	33600	34100	42700	42600	40300	33057.7	41879.7	0.341265	5.07e-09	5.41e-07	fmdA	PREDICTED: formamidase-like isoform X1 [Brachypodium distachyon]	Metabolism;Metabolism;Metabolism;Metabolism	Global and overview maps;Carbohydrate metabolism;Metabolism of other amino acids;Energy metabolism	ko01200//Carbon metabolism;ko00630//Glyoxylate and dicarboxylate metabolism;ko00460//Cyanoamino acid metabolism;ko00910//Nitrogen metabolism	K01455;K01455;K01455;K01455	-	GO:0016810//hydrolase activity, acting on carbon-nitrogen (but not peptide) bonds	-
154	TraesCS4A02G143300.2	11400	12300	10900	14400	16900	14800	11542.3	15365	0.412713	5.25e-09	5.57e-07	pald1	paladin isoform X2 [Aegilops tauschii subsp. tauschii] [Aegilops tauschii]	-	-	-	-	-	-	-
155	TraesCS7D02G030700.1	44800	38200	43500	87700	93100	89200	42140	89993.3	1.09463	5.65e-09	5.97e-07	GSTU6	probable glutathione S-transferase GSTU6 [Aegilops tauschii subsp. tauschii] [Aegilops tauschii]	Metabolism	Metabolism of other amino acids	ko00480//Glutathione metabolism	K00799	-	-	-
156	TraesCS5A02G120200.1	28200	29400	26600	32400	39300	35700	28086.3	35803	0.350212	6.39e-09	6.7e-07	PYRB	aspartate carbamoyltransferase, chloroplastic [Aegilops tauschii subsp. tauschii] [Aegilops tauschii]	Metabolism;Metabolism;Metabolism	Global and overview maps;Nucleotide metabolism;Amino acid metabolism	ko01100//Metabolic pathways;ko00240//Pyrimidine metabolism;ko00250//Alanine, aspartate and glutamate metabolism	K00609;K00609;K00609	-	GO:0016741//transferase activity, transferring one-carbon groups;GO:0031406//carboxylic acid binding	GO:0019752//carboxylic acid metabolic process;GO:0019856//pyrimidine nucleobase biosynthetic process
157	TraesCS1D02G046100.1	9230	9090	10700	12000	12500	13300	9682.87	12596.7	0.379536	6.73e-09	6.98e-07	HEXO1	beta-hexosaminidase 1 [Aegilops tauschii subsp. tauschii] [Aegilops tauschii]	Metabolism;Metabolism;Metabolism;Metabolism;Metabolism;Metabolism	Global and overview maps;Carbohydrate metabolism;Glycan biosynthesis and metabolism;Glycan biosynthesis and metabolism;Glycan biosynthesis and metabolism;Glycan biosynthesis and metabolism	ko01100//Metabolic pathways;ko00520//Amino sugar and nucleotide sugar metabolism;ko00511//Other glycan degradation;ko00531//Glycosaminoglycan degradation;ko00603//Glycosphingolipid biosynthesis - globo and isoglobo series;ko00604//Glycosphingolipid biosynthesis - ganglio series	K12373;K12373;K12373;K12373;K12373;K12373	GO:0005618//cell wall;GO:0043231//intracellular membrane-bounded organelle;GO:0044444//cytoplasmic part	GO:0015929//hexosaminidase activity	GO:0044238//primary metabolic process
158	TraesCS1A02G045400.1	9230	9090	10700	12000	12500	13300	9682.87	12596.7	0.379536	6.73e-09	6.98e-07	HEXO1	beta-hexosaminidase 1 [Aegilops tauschii subsp. tauschii] [Aegilops tauschii]	Metabolism;Metabolism;Metabolism;Metabolism;Metabolism;Metabolism	Global and overview maps;Carbohydrate metabolism;Glycan biosynthesis and metabolism;Glycan biosynthesis and metabolism;Glycan biosynthesis and metabolism;Glycan biosynthesis and metabolism	ko01100//Metabolic pathways;ko00520//Amino sugar and nucleotide sugar metabolism;ko00511//Other glycan degradation;ko00531//Glycosaminoglycan degradation;ko00603//Glycosphingolipid biosynthesis - globo and isoglobo series;ko00604//Glycosphingolipid biosynthesis - ganglio series	K12373;K12373;K12373;K12373;K12373;K12373	GO:0005618//cell wall;GO:0043231//intracellular membrane-bounded organelle;GO:0044444//cytoplasmic part	GO:0015929//hexosaminidase activity	GO:0044238//primary metabolic process
159	TraesCS5A02G326100.1	82600	90200	82200	113000	124000	114000	84992	116867	0.459465	7.12e-09	7.34e-07	CCP1	MwCP [Agropyron mongolicum]	Organismal Systems	Environmental adaptation	ko04626//Plant-pathogen interaction	K01373	-	GO:0070011//peptidase activity, acting on L-amino acid peptides	-
160	TraesCS5B02G453000.1	22900	22800	20900	28900	33600	30300	22192.7	30937.7	0.479281	8.26e-09	8.23e-07	VPS35B	vacuolar protein sorting-associated protein 35B isoform X2 [Aegilops tauschii subsp. tauschii] [Aegilops tauschii]	Cellular Processes	Transport and catabolism	ko04144//Endocytosis	K18468	GO:0012505//endomembrane system	-	GO:0016192//vesicle-mediated transport
161	TraesCS5A02G448400.1	22900	22800	20900	28900	33600	30300	22192.7	30937.7	0.479281	8.26e-09	8.23e-07	VPS35B	vacuolar protein sorting-associated protein 35B isoform X2 [Aegilops tauschii subsp. tauschii] [Aegilops tauschii]	Cellular Processes	Transport and catabolism	ko04144//Endocytosis	K18468	GO:0012505//endomembrane system	-	GO:0016192//vesicle-mediated transport
162	TraesCS5A02G448400.2	22900	22800	20900	28900	33600	30300	22192.7	30937.7	0.479281	8.26e-09	8.23e-07	VPS35B	vacuolar protein sorting-associated protein 35B isoform X2 [Aegilops tauschii subsp. tauschii] [Aegilops tauschii]	Cellular Processes	Transport and catabolism	ko04144//Endocytosis	K18468	GO:0012505//endomembrane system	-	GO:0016192//vesicle-mediated transport
163	TraesCS5D02G455000.1	22900	22800	20900	28900	33600	30300	22192.7	30937.7	0.479281	8.26e-09	8.23e-07	VPS35B	vacuolar protein sorting-associated protein 35B isoform X2 [Aegilops tauschii subsp. tauschii] [Aegilops tauschii]	Cellular Processes	Transport and catabolism	ko04144//Endocytosis	K18468	GO:0012505//endomembrane system	-	GO:0016192//vesicle-mediated transport
164	TraesCSU02G047800.1.cds1	5880	7570	4600	9270	11800	9050	6016.9	10056	0.740969	8.87e-09	8.64e-07	SPE1	arginine decarboxylase-like [Aegilops tauschii subsp. tauschii] [Aegilops tauschii]	Metabolism;Metabolism	Global and overview maps;Amino acid metabolism	ko01100//Metabolic pathways;ko00330//Arginine and proline metabolism	K01583;K01583	-	GO:0016831//carboxy-lyase activity	GO:0044237//cellular metabolic process;GO:1901564//organonitrogen compound metabolic process
165	TraesCS6D02G212400.1	43200	42900	36800	45200	60000	48900	40954.7	51377	0.327095	9.66e-09	9.3e-07	ZB8	phenylalanine ammonia-lyase-like [Aegilops tauschii subsp. tauschii] [Aegilops tauschii]	Metabolism;Metabolism;Metabolism;Metabolism	Global and overview maps;Global and overview maps;Biosynthesis of other secondary metabolites;Amino acid metabolism	ko01100//Metabolic pathways;ko01110//Biosynthesis of secondary metabolites;ko00940//Phenylpropanoid biosynthesis;ko00360//Phenylalanine metabolism	K10775;K10775;K10775;K10775	GO:0044424//intracellular part	GO:0016841//ammonia-lyase activity	GO:0006558//L-phenylalanine metabolic process;GO:0009699//phenylpropanoid biosynthetic process
166	TraesCS6A02G222800.1	43200	42900	36800	45200	60000	48900	40954.7	51377	0.327095	9.66e-09	9.3e-07	ZB8	phenylalanine ammonia-lyase-like [Aegilops tauschii subsp. tauschii] [Aegilops tauschii]	Metabolism;Metabolism;Metabolism;Metabolism	Global and overview maps;Global and overview maps;Biosynthesis of other secondary metabolites;Amino acid metabolism	ko01100//Metabolic pathways;ko01110//Biosynthesis of secondary metabolites;ko00940//Phenylpropanoid biosynthesis;ko00360//Phenylalanine metabolism	K10775;K10775;K10775;K10775	GO:0044424//intracellular part	GO:0016841//ammonia-lyase activity	GO:0006558//L-phenylalanine metabolic process;GO:0009699//phenylpropanoid biosynthetic process
167	TraesCS2D02G075300.1	132000	137000	117000	151000	162000	159000	128790	157367	0.289109	1e-08	9.5e-07	Gspt1	eukaryotic peptide chain release factor GTP-binding subunit ERF3A [Aegilops tauschii subsp. tauschii] [Aegilops tauschii]	Genetic Information Processing	Translation	ko03015//mRNA surveillance pathway	K03267	-	GO:0017111//nucleoside-triphosphatase activity;GO:0032550//purine ribonucleoside binding	-
168	TraesCS2B02G091600.1	132000	137000	117000	151000	162000	159000	128790	157367	0.289109	1e-08	9.5e-07	Gspt1	GTP-binding protein [Triticum aestivum]	Genetic Information Processing	Translation	ko03015//mRNA surveillance pathway	K03267	-	GO:0017111//nucleoside-triphosphatase activity;GO:0032550//purine ribonucleoside binding	-
169	TraesCS2D02G075300.2	132000	137000	117000	151000	162000	159000	128790	157367	0.289109	1e-08	9.5e-07	Gspt1	eukaryotic peptide chain release factor GTP-binding subunit ERF3A [Aegilops tauschii subsp. tauschii] [Aegilops tauschii]	Genetic Information Processing	Translation	ko03015//mRNA surveillance pathway	K03267	-	GO:0017111//nucleoside-triphosphatase activity;GO:0032550//purine ribonucleoside binding	-
170	TraesCS4D02G312300.3	5680	5840	4930	7260	7300	7620	5480.57	7393.37	0.431906	1.14e-08	1.05e-06	MKK1	mitogen-activated protein kinase kinase 1 [Aegilops tauschii subsp. tauschii] [Aegilops tauschii]	Organismal Systems	Environmental adaptation	ko04626//Plant-pathogen interaction	K04368	-	GO:0004712//protein serine/threonine/tyrosine kinase activity;GO:0032550//purine ribonucleoside binding	GO:0006417//regulation of translation;GO:0032147//activation of protein kinase activity;GO:0051052//regulation of DNA metabolic process;GO:1901990//regulation of mitotic cell cycle phase transition
171	TraesCS4B02G315300.1	5680	5840	4930	7260	7300	7620	5480.57	7393.37	0.431906	1.14e-08	1.05e-06	MKK1	mitogen-activated protein kinase kinase 1 [Aegilops tauschii subsp. tauschii] [Aegilops tauschii]	Organismal Systems	Environmental adaptation	ko04626//Plant-pathogen interaction	K04368	-	GO:0004712//protein serine/threonine/tyrosine kinase activity;GO:0032550//purine ribonucleoside binding	GO:0006417//regulation of translation;GO:0032147//activation of protein kinase activity;GO:0051052//regulation of DNA metabolic process;GO:1901990//regulation of mitotic cell cycle phase transition
172	TraesCS4A02G414600.1	5680	5840	4930	7260	7300	7620	5480.57	7393.37	0.431906	1.14e-08	1.05e-06	MKK1	mitogen-activated protein kinase kinase 1 [Aegilops tauschii subsp. tauschii] [Aegilops tauschii]	Organismal Systems	Environmental adaptation	ko04626//Plant-pathogen interaction	K04368	-	GO:0004712//protein serine/threonine/tyrosine kinase activity;GO:0032550//purine ribonucleoside binding	GO:0006417//regulation of translation;GO:0032147//activation of protein kinase activity;GO:0051052//regulation of DNA metabolic process;GO:1901990//regulation of mitotic cell cycle phase transition
173	TraesCS1D02G176700.1	15400	15600	14400	20900	24400	20900	15117.3	22037.7	0.543768	1.32e-08	1.18e-06	EDA2	probable serine protease EDA2 [Aegilops tauschii subsp. tauschii] [Aegilops tauschii]	-	-	-	-	-	GO:0070011//peptidase activity, acting on L-amino acid peptides	-
174	TraesCS1A02G178200.1	15400	15600	14400	20900	24400	20900	15117.3	22037.7	0.543768	1.32e-08	1.18e-06	EDA2	probable serine protease EDA2 [Aegilops tauschii subsp. tauschii] [Aegilops tauschii]	-	-	-	-	-	GO:0070011//peptidase activity, acting on L-amino acid peptides	-
175	TraesCS1A02G178200.2	15400	15600	14400	20900	24400	20900	15117.3	22037.7	0.543768	1.32e-08	1.18e-06	EDA2	probable serine protease EDA2 [Aegilops tauschii subsp. tauschii] [Aegilops tauschii]	-	-	-	-	-	GO:0070011//peptidase activity, acting on L-amino acid peptides	-
176	TraesCS1B02G202100.2	15400	15600	14400	20900	24400	20900	15117.3	22037.7	0.543768	1.32e-08	1.18e-06	EDA2	probable serine protease EDA2 [Aegilops tauschii subsp. tauschii] [Aegilops tauschii]	-	-	-	-	-	GO:0070011//peptidase activity, acting on L-amino acid peptides	-
177	TraesCS1D02G176700.2	15400	15600	14400	20900	24400	20900	15117.3	22037.7	0.543768	1.32e-08	1.18e-06	EDA2	probable serine protease EDA2 [Aegilops tauschii subsp. tauschii] [Aegilops tauschii]	-	-	-	-	-	GO:0070011//peptidase activity, acting on L-amino acid peptides	-
178	TraesCS7B02G250400.1	13500	13100	13400	17500	18700	19200	13359	18454	0.466122	1.46e-08	1.28e-06	ACX3	acyl-coenzyme A oxidase 3, peroxisomal-like [Aegilops tauschii subsp. tauschii] [Aegilops tauschii]	Metabolism;Metabolism;Cellular Processes;Metabolism;Metabolism;Metabolism;Metabolism	Global and overview maps;Global and overview maps;Transport and catabolism;Global and overview maps;Lipid metabolism;Lipid metabolism;Lipid metabolism	ko01100//Metabolic pathways;ko01110//Biosynthesis of secondary metabolites;ko04146//Peroxisome;ko01212//Fatty acid metabolism;ko00071//Fatty acid degradation;ko01040//Biosynthesis of unsaturated fatty acids;ko00592//alpha-Linolenic acid metabolism	K00232;K00232;K00232;K00232;K00232;K00232;K00232	-	-	-
179	TraesCS7B02G250400.3	13500	13100	13400	17500	18700	19200	13359	18454	0.466122	1.46e-08	1.28e-06	ACX3	acyl-coenzyme A oxidase 3, peroxisomal-like [Aegilops tauschii subsp. tauschii] [Aegilops tauschii]	Metabolism;Metabolism;Cellular Processes;Metabolism;Metabolism;Metabolism;Metabolism	Global and overview maps;Global and overview maps;Transport and catabolism;Global and overview maps;Lipid metabolism;Lipid metabolism;Lipid metabolism	ko01100//Metabolic pathways;ko01110//Biosynthesis of secondary metabolites;ko04146//Peroxisome;ko01212//Fatty acid metabolism;ko00071//Fatty acid degradation;ko01040//Biosynthesis of unsaturated fatty acids;ko00592//alpha-Linolenic acid metabolism	K00232;K00232;K00232;K00232;K00232;K00232;K00232	-	-	-
180	TraesCS7B02G250400.2	13500	13100	13400	17500	18700	19200	13359	18454	0.466122	1.46e-08	1.28e-06	ACX3	acyl-coenzyme A oxidase 3, peroxisomal-like [Aegilops tauschii subsp. tauschii] [Aegilops tauschii]	Metabolism;Metabolism;Cellular Processes;Metabolism;Metabolism;Metabolism;Metabolism	Global and overview maps;Global and overview maps;Transport and catabolism;Global and overview maps;Lipid metabolism;Lipid metabolism;Lipid metabolism	ko01100//Metabolic pathways;ko01110//Biosynthesis of secondary metabolites;ko04146//Peroxisome;ko01212//Fatty acid metabolism;ko00071//Fatty acid degradation;ko01040//Biosynthesis of unsaturated fatty acids;ko00592//alpha-Linolenic acid metabolism	K00232;K00232;K00232;K00232;K00232;K00232;K00232	-	-	-
181	TraesCS3B02G426300.1	16200	17200	14100	21400	22600	22800	15826.3	22236.3	0.490592	1.74e-08	1.51e-06	4CLL5	4-coumarate--CoA ligase-like 5 [Aegilops tauschii subsp. tauschii] [Aegilops tauschii]	-	-	-	-	-	GO:0003824//catalytic activity	-
182	TraesCS3A02G394300.1	16200	17200	14100	21400	22600	22800	15826.3	22236.3	0.490592	1.74e-08	1.51e-06	4CLL5	4-coumarate--CoA ligase-like 5 [Aegilops tauschii subsp. tauschii] [Aegilops tauschii]	-	-	-	-	-	GO:0003824//catalytic activity	-
183	TraesCS4D02G104100.1	45000	48800	44000	55900	63800	60300	45963	60004	0.384586	2.12e-08	1.78e-06	Os12g0145700	pyruvate kinase 1, cytosolic-like [Aegilops tauschii subsp. tauschii] [Aegilops tauschii]	Metabolism;Metabolism;Metabolism;Metabolism;Metabolism;Metabolism;Metabolism	Global and overview maps;Global and overview maps;Global and overview maps;Global and overview maps;Carbohydrate metabolism;Nucleotide metabolism;Carbohydrate metabolism	ko01100//Metabolic pathways;ko01110//Biosynthesis of secondary metabolites;ko01200//Carbon metabolism;ko01230//Biosynthesis of amino acids;ko00010//Glycolysis / Gluconeogenesis;ko00230//Purine metabolism;ko00620//Pyruvate metabolism	K00873;K00873;K00873;K00873;K00873;K00873;K00873	-	GO:0016301//kinase activity;GO:0031420//alkali metal ion binding	GO:0006090//pyruvate metabolic process;GO:0006796//phosphate-containing compound metabolic process
184	TraesCS4A02G203300.1	45000	48800	44000	55900	63800	60300	45963	60004	0.384586	2.12e-08	1.78e-06	Os12g0145700	pyruvate kinase 1, cytosolic-like [Aegilops tauschii subsp. tauschii] [Aegilops tauschii]	Metabolism;Metabolism;Metabolism;Metabolism;Metabolism;Metabolism;Metabolism	Global and overview maps;Global and overview maps;Global and overview maps;Global and overview maps;Carbohydrate metabolism;Nucleotide metabolism;Carbohydrate metabolism	ko01100//Metabolic pathways;ko01110//Biosynthesis of secondary metabolites;ko01200//Carbon metabolism;ko01230//Biosynthesis of amino acids;ko00010//Glycolysis / Gluconeogenesis;ko00230//Purine metabolism;ko00620//Pyruvate metabolism	K00873;K00873;K00873;K00873;K00873;K00873;K00873	-	GO:0016301//kinase activity;GO:0031420//alkali metal ion binding	GO:0006090//pyruvate metabolic process;GO:0006796//phosphate-containing compound metabolic process
185	TraesCS4D02G104100.2	45000	48800	44000	55900	63800	60300	45963	60004	0.384586	2.12e-08	1.78e-06	Os12g0145700	pyruvate kinase 1, cytosolic-like [Aegilops tauschii subsp. tauschii] [Aegilops tauschii]	Metabolism;Metabolism;Metabolism;Metabolism;Metabolism;Metabolism;Metabolism	Global and overview maps;Global and overview maps;Global and overview maps;Global and overview maps;Carbohydrate metabolism;Nucleotide metabolism;Carbohydrate metabolism	ko01100//Metabolic pathways;ko01110//Biosynthesis of secondary metabolites;ko01200//Carbon metabolism;ko01230//Biosynthesis of amino acids;ko00010//Glycolysis / Gluconeogenesis;ko00230//Purine metabolism;ko00620//Pyruvate metabolism	K00873;K00873;K00873;K00873;K00873;K00873;K00873	-	GO:0016301//kinase activity;GO:0031420//alkali metal ion binding	GO:0006090//pyruvate metabolic process;GO:0006796//phosphate-containing compound metabolic process
186	TraesCS4A02G203300.2	45000	48800	44000	55900	63800	60300	45963	60004	0.384586	2.12e-08	1.78e-06	Os12g0145700	pyruvate kinase 1, cytosolic-like [Aegilops tauschii subsp. tauschii] [Aegilops tauschii]	Metabolism;Metabolism;Metabolism;Metabolism;Metabolism;Metabolism;Metabolism	Global and overview maps;Global and overview maps;Global and overview maps;Global and overview maps;Carbohydrate metabolism;Nucleotide metabolism;Carbohydrate metabolism	ko01100//Metabolic pathways;ko01110//Biosynthesis of secondary metabolites;ko01200//Carbon metabolism;ko01230//Biosynthesis of amino acids;ko00010//Glycolysis / Gluconeogenesis;ko00230//Purine metabolism;ko00620//Pyruvate metabolism	K00873;K00873;K00873;K00873;K00873;K00873;K00873	-	GO:0016301//kinase activity;GO:0031420//alkali metal ion binding	GO:0006090//pyruvate metabolic process;GO:0006796//phosphate-containing compound metabolic process
187	TraesCS7D02G051100.1	7910	9660	7950	14200	15500	13100	8506.6	14275.7	0.746904	2.46e-08	2.06e-06	UGT85A23	7-deoxyloganetin glucosyltransferase-like [Aegilops tauschii subsp. tauschii] [Aegilops tauschii]	Metabolism;Metabolism	Global and overview maps;Global and overview maps	ko01100//Metabolic pathways;ko01110//Biosynthesis of secondary metabolites	K21374;K21374	-	GO:0016757//transferase activity, transferring glycosyl groups	-
188	TraesCS6D02G121300.1	108000	110000	98100	118000	134000	130000	105398	127230	0.271587	2.58e-08	2.12e-06	CCT7	T-complex protein 1 subunit eta [Aegilops tauschii subsp. tauschii] [Aegilops tauschii]	-	-	-	-	GO:0044444//cytoplasmic part	GO:0005515//protein binding;GO:0032550//purine ribonucleoside binding	GO:0006006//glucose metabolic process;GO:0006090//pyruvate metabolic process;GO:0006970//response to osmotic stress;GO:0044267//cellular protein metabolic process;GO:0071555//cell wall organization
189	TraesCS6B02G159800.1	108000	110000	98100	118000	134000	130000	105398	127230	0.271587	2.58e-08	2.12e-06	CCT7	T-complex protein 1 subunit eta [Aegilops tauschii subsp. tauschii] [Aegilops tauschii]	-	-	-	-	GO:0044444//cytoplasmic part	GO:0005515//protein binding;GO:0032550//purine ribonucleoside binding	GO:0006006//glucose metabolic process;GO:0006090//pyruvate metabolic process;GO:0006970//response to osmotic stress;GO:0044267//cellular protein metabolic process;GO:0071555//cell wall organization
190	TraesCS6A02G131400.1	108000	110000	98100	118000	134000	130000	105398	127230	0.271587	2.58e-08	2.12e-06	CCT7	T-complex protein 1 subunit eta [Aegilops tauschii subsp. tauschii] [Aegilops tauschii]	-	-	-	-	GO:0044444//cytoplasmic part	GO:0005515//protein binding;GO:0032550//purine ribonucleoside binding	GO:0006006//glucose metabolic process;GO:0006090//pyruvate metabolic process;GO:0006970//response to osmotic stress;GO:0044267//cellular protein metabolic process;GO:0071555//cell wall organization
191	TraesCS6A02G131400.2	108000	110000	98100	118000	134000	130000	105398	127230	0.271587	2.58e-08	2.12e-06	CCT7	T-complex protein 1 subunit eta [Triticum urartu]	-	-	-	-	GO:0044444//cytoplasmic part	GO:0005515//protein binding;GO:0032550//purine ribonucleoside binding	GO:0006006//glucose metabolic process;GO:0006090//pyruvate metabolic process;GO:0006970//response to osmotic stress;GO:0044267//cellular protein metabolic process;GO:0071555//cell wall organization
192	TraesCS2B02G549600.1.cds1	73500	80000	70900	86300	102000	90200	74762.7	92974.7	0.31452	2.73e-08	2.18e-06	VHA-D	V-type proton ATPase subunit D [Aegilops tauschii subsp. tauschii] [Aegilops tauschii]	Metabolism;Metabolism;Cellular Processes	Global and overview maps;Energy metabolism;Transport and catabolism	ko01100//Metabolic pathways;ko00190//Oxidative phosphorylation;ko04145//Phagosome	K02149;K02149;K02149	-	-	GO:0044763//single-organism cellular process
193	TraesCS2A02G520400.1.cds1	73500	80000	70900	86300	102000	90200	74762.7	92974.7	0.31452	2.73e-08	2.18e-06	VHA-D	vacuolar ATPase subunit D1 [Triticum aestivum]	Metabolism;Metabolism;Cellular Processes	Global and overview maps;Energy metabolism;Transport and catabolism	ko01100//Metabolic pathways;ko00190//Oxidative phosphorylation;ko04145//Phagosome	K02149;K02149;K02149	-	-	GO:0044763//single-organism cellular process
194	TraesCS2D02G521600.1.cds1	73500	80000	70900	86300	102000	90200	74762.7	92974.7	0.31452	2.73e-08	2.18e-06	VHA-D	V-type proton ATPase subunit D [Aegilops tauschii subsp. tauschii] [Aegilops tauschii]	Metabolism;Metabolism;Cellular Processes	Global and overview maps;Energy metabolism;Transport and catabolism	ko01100//Metabolic pathways;ko00190//Oxidative phosphorylation;ko04145//Phagosome	K02149;K02149;K02149	-	-	GO:0044763//single-organism cellular process
195	TraesCS2B02G359300.1	13200	16100	13700	18700	20200	19700	14327.3	19501.3	0.444803	2.9e-08	2.29e-06	MSRA2-1	methionine sulfoxide reductase MSRA2 [Triticum aestivum x Thinopyrum elongatum]	-	-	-	-	-	GO:0016671//oxidoreductase activity, acting on a sulfur group of donors, disulfide as acceptor	GO:0044267//cellular protein metabolic process;GO:0044710//single-organism metabolic process
196	TraesCS2A02G323300.1	13200	16100	13700	18700	20200	19700	14327.3	19501.3	0.444803	2.9e-08	2.29e-06	MSRA2-1	methionine sulfoxide reductase MSRA2 [Triticum aestivum x Thinopyrum elongatum]	-	-	-	-	-	GO:0016671//oxidoreductase activity, acting on a sulfur group of donors, disulfide as acceptor	GO:0044267//cellular protein metabolic process;GO:0044710//single-organism metabolic process
197	TraesCS2A02G215000.1	2480000	2270000	2650000	1830000	1230000	1690000	2465100	1.58523e+06	-0.636951	3.15e-08	2.46e-06	OsI_025465	oxygen-evolving enhancer protein 3, chloroplastic-like [Aegilops tauschii subsp. tauschii] [Aegilops tauschii]	Metabolism;Metabolism	Global and overview maps;Energy metabolism	ko01100//Metabolic pathways;ko00195//Photosynthesis	K08901;K08901	GO:0009521//photosystem;GO:0009532//plastid stroma;GO:0031978//plastid thylakoid lumen;GO:0044434//chloroplast part	-	GO:0006091//generation of precursor metabolites and energy;GO:0006996//organelle organization;GO:0009639//response to red or far red light;GO:0009642//response to light intensity;GO:0016072//rRNA metabolic process;GO:0031399//regulation of protein modification process;GO:0034285//response to disaccharide;GO:0043269//regulation of ion transport;GO:0043623//cellular protein complex assembly
198	TraesCS2D02G220800.1	2480000	2270000	2650000	1830000	1230000	1690000	2465100	1.58523e+06	-0.636951	3.15e-08	2.46e-06	OsI_025465	oxygen-evolving enhancer protein 3, chloroplastic-like [Aegilops tauschii subsp. tauschii] [Aegilops tauschii]	Metabolism;Metabolism	Global and overview maps;Energy metabolism	ko01100//Metabolic pathways;ko00195//Photosynthesis	K08901;K08901	GO:0009521//photosystem;GO:0009532//plastid stroma;GO:0031978//plastid thylakoid lumen;GO:0044434//chloroplast part	-	GO:0006091//generation of precursor metabolites and energy;GO:0006996//organelle organization;GO:0009639//response to red or far red light;GO:0009642//response to light intensity;GO:0016072//rRNA metabolic process;GO:0031399//regulation of protein modification process;GO:0034285//response to disaccharide;GO:0043269//regulation of ion transport;GO:0043623//cellular protein complex assembly
199	TraesCS2B02G240000.1	2480000	2270000	2650000	1830000	1230000	1690000	2465100	1.58523e+06	-0.636951	3.15e-08	2.46e-06	OsI_025465	oxygen-evolving enhancer protein 3, chloroplastic-like [Aegilops tauschii subsp. tauschii] [Aegilops tauschii]	Metabolism;Metabolism	Global and overview maps;Energy metabolism	ko01100//Metabolic pathways;ko00195//Photosynthesis	K08901;K08901	GO:0009521//photosystem;GO:0009532//plastid stroma;GO:0031978//plastid thylakoid lumen;GO:0044434//chloroplast part	-	GO:0006091//generation of precursor metabolites and energy;GO:0006996//organelle organization;GO:0009639//response to red or far red light;GO:0009642//response to light intensity;GO:0016072//rRNA metabolic process;GO:0031399//regulation of protein modification process;GO:0034285//response to disaccharide;GO:0043269//regulation of ion transport;GO:0043623//cellular protein complex assembly
200	TraesCSU02G005100.1	49800	51000	31500	69200	58500	68300	44088.3	65330	0.567349	3.88e-08	2.98e-06	BX9	DIMBOA UDP-glucosyltransferase BX8 [Dichanthelium oligosanthes]	Metabolism	Biosynthesis of other secondary metabolites	ko00402//Benzoxazinoid biosynthesis	K13227	-	GO:0046527//glucosyltransferase activity	-
201	TraesCS4A02G407100.5	9600	10300	9240	11500	13400	11500	9725.1	12133	0.319151	3.98e-08	3e-06	CAMTA3	calmodulin-binding transcription activator 3-like isoform X3 [Aegilops tauschii subsp. tauschii] [Aegilops tauschii]	-	-	-	-	GO:0043231//intracellular membrane-bounded organelle	-	-
202	TraesCS4A02G407100.2	9600	10300	9240	11500	13400	11500	9725.1	12133	0.319151	3.98e-08	3e-06	CAMTA3	calmodulin-binding transcription activator 3-like isoform X2 [Aegilops tauschii subsp. tauschii] [Aegilops tauschii]	-	-	-	-	GO:0043231//intracellular membrane-bounded organelle	-	-
203	TraesCS4A02G407100.1	9600	10300	9240	11500	13400	11500	9725.1	12133	0.319151	3.98e-08	3e-06	CAMTA3	calmodulin-binding transcription activator 3-like isoform X1 [Aegilops tauschii subsp. tauschii] [Aegilops tauschii]	-	-	-	-	GO:0043231//intracellular membrane-bounded organelle	-	-
204	TraesCS4A02G407100.3	9600	10300	9240	11500	13400	11500	9725.1	12133	0.319151	3.98e-08	3e-06	CAMTA3	calmodulin-binding transcription activator 3-like isoform X2 [Aegilops tauschii subsp. tauschii] [Aegilops tauschii]	-	-	-	-	GO:0043231//intracellular membrane-bounded organelle	-	-
205	TraesCS4A02G407100.4	9600	10300	9240	11500	13400	11500	9725.1	12133	0.319151	3.98e-08	3e-06	CAMTA3	calmodulin-binding transcription activator 3-like isoform X1 [Aegilops tauschii subsp. tauschii] [Aegilops tauschii]	-	-	-	-	GO:0043231//intracellular membrane-bounded organelle	-	-
206	TraesCS5A02G108700.1	3050	3340	2790	4520	4020	3600	3057.03	4046.97	0.404709	4.2e-08	3.12e-06	NLP2	nitrilase-like protein 2 [Aegilops tauschii subsp. tauschii] [Aegilops tauschii]	-	-	-	-	GO:0043231//intracellular membrane-bounded organelle	GO:0016740//transferase activity;GO:0016787//hydrolase activity	GO:0009746//response to hexose;GO:0034285//response to disaccharide
207	TraesCS1B02G250300.1	12500	13700	11300	14300	17400	14700	12510	15449.7	0.304494	4.21e-08	3.12e-06	Cog5	conserved oligomeric Golgi complex subunit 5 [Aegilops tauschii subsp. tauschii] [Aegilops tauschii]	-	-	-	-	GO:0043234//protein complex	-	GO:0048193//Golgi vesicle transport
208	TraesCS1A02G233600.1	12500	13700	11300	14300	17400	14700	12510	15449.7	0.304494	4.21e-08	3.12e-06	Cog5	conserved oligomeric Golgi complex subunit 5 [Aegilops tauschii subsp. tauschii] [Aegilops tauschii]	-	-	-	-	GO:0043234//protein complex	-	GO:0048193//Golgi vesicle transport
209	TraesCS1D02G238700.1	12500	13700	11300	14300	17400	14700	12510	15449.7	0.304494	4.21e-08	3.12e-06	Cog5	conserved oligomeric Golgi complex subunit 5 [Aegilops tauschii subsp. tauschii] [Aegilops tauschii]	-	-	-	-	GO:0043234//protein complex	-	GO:0048193//Golgi vesicle transport
210	TraesCS2B02G234500.1	412000	496000	638000	340000	244000	296000	515137	293560	-0.8113	4.62e-08	3.38e-06	petC	cytochrome b6-f complex iron-sulfur subunit, chloroplastic [Aegilops tauschii subsp. tauschii] [Aegilops tauschii]	Metabolism;Metabolism	Global and overview maps;Energy metabolism	ko01100//Metabolic pathways;ko00195//Photosynthesis	K02636;K02636	GO:0031224//intrinsic component of membrane;GO:0034357//photosynthetic membrane	GO:0009055//electron carrier activity;GO:0043169//cation binding;GO:0051536//iron-sulfur cluster binding;GO:0052880//oxidoreductase activity, acting on diphenols and related substances as donors, with copper protein as acceptor	GO:0015992//proton transport;GO:0044237//cellular metabolic process;GO:0044710//single-organism metabolic process
211	TraesCS2A02G207900.1	412000	496000	638000	340000	244000	296000	515137	293560	-0.8113	4.62e-08	3.38e-06	petC	cytochrome b6-f complex iron-sulfur subunit, chloroplastic [Aegilops tauschii subsp. tauschii] [Aegilops tauschii]	Metabolism;Metabolism	Global and overview maps;Energy metabolism	ko01100//Metabolic pathways;ko00195//Photosynthesis	K02636;K02636	GO:0031224//intrinsic component of membrane;GO:0034357//photosynthetic membrane	GO:0009055//electron carrier activity;GO:0043169//cation binding;GO:0051536//iron-sulfur cluster binding;GO:0052880//oxidoreductase activity, acting on diphenols and related substances as donors, with copper protein as acceptor	GO:0015992//proton transport;GO:0044237//cellular metabolic process;GO:0044710//single-organism metabolic process
212	TraesCS2D02G214700.1	412000	496000	638000	340000	244000	296000	515137	293560	-0.8113	4.62e-08	3.38e-06	petC	cytochrome b6-f complex iron-sulfur subunit, chloroplastic [Aegilops tauschii subsp. tauschii] [Aegilops tauschii]	Metabolism;Metabolism	Global and overview maps;Energy metabolism	ko01100//Metabolic pathways;ko00195//Photosynthesis	K02636;K02636	GO:0031224//intrinsic component of membrane;GO:0034357//photosynthetic membrane	GO:0009055//electron carrier activity;GO:0043169//cation binding;GO:0051536//iron-sulfur cluster binding;GO:0052880//oxidoreductase activity, acting on diphenols and related substances as donors, with copper protein as acceptor	GO:0015992//proton transport;GO:0044237//cellular metabolic process;GO:0044710//single-organism metabolic process
213	TraesCS7D02G464800.1.cds1	22000	23700	18900	25200	29800	26600	21527	27196	0.337247	4.68e-08	3.38e-06	PUB1	probable ubiquitin conjugation factor E4 [Aegilops tauschii subsp. tauschii] [Aegilops tauschii]	Genetic Information Processing;Genetic Information Processing	Folding, sorting and degradation;Folding, sorting and degradation	ko04141//Protein processing in endoplasmic reticulum;ko04120//Ubiquitin mediated proteolysis	K10597;K10597	-	-	-
214	TraesCS7A02G477300.1.cds1	22000	23700	18900	25200	29800	26600	21527	27196	0.337247	4.68e-08	3.38e-06	PUB1	probable ubiquitin conjugation factor E4 [Aegilops tauschii subsp. tauschii] [Aegilops tauschii]	Genetic Information Processing;Genetic Information Processing	Folding, sorting and degradation;Folding, sorting and degradation	ko04141//Protein processing in endoplasmic reticulum;ko04120//Ubiquitin mediated proteolysis	K10597;K10597	-	-	-
215	TraesCS7B02G378900.1.cds1	22000	23700	18900	25200	29800	26600	21527	27196	0.337247	4.68e-08	3.38e-06	PUB1	probable ubiquitin conjugation factor E4 [Aegilops tauschii subsp. tauschii] [Aegilops tauschii]	Genetic Information Processing;Genetic Information Processing	Folding, sorting and degradation;Folding, sorting and degradation	ko04141//Protein processing in endoplasmic reticulum;ko04120//Ubiquitin mediated proteolysis	K10597;K10597	-	-	-
216	TraesCS2D02G205900.2	145000	152000	142000	127000	104000	114000	146417	114977	-0.348739	4.8e-08	3.39e-06	OsI_26546	ribosome-recycling factor, chloroplastic [Aegilops tauschii subsp. tauschii] [Aegilops tauschii]	-	-	-	-	-	-	-
217	TraesCS2B02G225300.1	145000	152000	142000	127000	104000	114000	146417	114977	-0.348739	4.8e-08	3.39e-06	OsI_26546	ribosome-recycling factor, chloroplastic [Aegilops tauschii subsp. tauschii] [Aegilops tauschii]	-	-	-	-	-	-	-
218	TraesCS2A02G197900.1	145000	152000	142000	127000	104000	114000	146417	114977	-0.348739	4.8e-08	3.39e-06	OsI_26546	ribosome-recycling factor, chloroplastic [Aegilops tauschii subsp. tauschii] [Aegilops tauschii]	-	-	-	-	-	-	-
219	TraesCS7A02G129700.1	52400	56500	52500	62100	72600	61600	53784.7	65420	0.282537	4.81e-08	3.39e-06	PRP8A	pre-mRNA-processing-splicing factor 8A-like [Aegilops tauschii subsp. tauschii] [Aegilops tauschii]	Genetic Information Processing	Transcription	ko03040//Spliceosome	K12856	-	-	-
220	TraesCS7D02G128800.1	52400	56500	52500	62100	72600	61600	53784.7	65420	0.282537	4.81e-08	3.39e-06	PRP8A	pre-mRNA-processing-splicing factor 8A-like [Aegilops tauschii subsp. tauschii] [Aegilops tauschii]	Genetic Information Processing	Transcription	ko03040//Spliceosome	K12856	-	-	-
221	TraesCS7B02G029700.1	52400	56500	52500	62100	72600	61600	53784.7	65420	0.282537	4.81e-08	3.39e-06	PRP8A	pre-mRNA-processing-splicing factor 8A-like [Aegilops tauschii subsp. tauschii] [Aegilops tauschii]	Genetic Information Processing	Transcription	ko03040//Spliceosome	K12856	-	-	-
222	TraesCS3D02G136900.1	22500	25300	20500	26300	33800	31100	22771.7	30386	0.416167	5.07e-08	3.56e-06	CYP73A11	trans-cinnamate 4-monooxygenase-like [Aegilops tauschii subsp. tauschii] [Aegilops tauschii]	Metabolism;Metabolism;Metabolism;Metabolism;Metabolism;Metabolism;Metabolism	Global and overview maps;Global and overview maps;Biosynthesis of other secondary metabolites;Amino acid metabolism;Metabolism of cofactors and vitamins;Biosynthesis of other secondary metabolites;Biosynthesis of other secondary metabolites	ko01100//Metabolic pathways;ko01110//Biosynthesis of secondary metabolites;ko00940//Phenylpropanoid biosynthesis;ko00360//Phenylalanine metabolism;ko00130//Ubiquinone and other terpenoid-quinone biosynthesis;ko00941//Flavonoid biosynthesis;ko00945//Stilbenoid, diarylheptanoid and gingerol biosynthesis	K00487;K00487;K00487;K00487;K00487;K00487;K00487	-	GO:0016491//oxidoreductase activity;GO:0046906//tetrapyrrole binding;GO:0046914//transition metal ion binding	GO:0044710//single-organism metabolic process
223	TraesCS3D02G477300.1	1130	1450	1160	3340	5130	3450	1247.2	3973.07	1.67156	5.26e-08	3.68e-06	VIT_06s0061g00120	endo-beta-1,3-glucanase [Triticum aestivum]	-	-	-	-	-	GO:0008422//beta-glucosidase activity	GO:0044238//primary metabolic process
224	TraesCS4D02G222300.1	15900	17700	15300	19600	21900	21900	16303.7	21133.7	0.374347	5.33e-08	3.69e-06	PMK	phosphomevalonate kinase, peroxisomal [Aegilops tauschii subsp. tauschii] [Aegilops tauschii]	Metabolism;Metabolism;Metabolism	Global and overview maps;Global and overview maps;Metabolism of terpenoids and polyketides	ko01100//Metabolic pathways;ko01110//Biosynthesis of secondary metabolites;ko00900//Terpenoid backbone biosynthesis	K00938;K00938;K00938	-	GO:0016772//transferase activity, transferring phosphorus-containing groups;GO:0032550//purine ribonucleoside binding	GO:0006796//phosphate-containing compound metabolic process
225	TraesCS4A02G082100.1	15900	17700	15300	19600	21900	21900	16303.7	21133.7	0.374347	5.33e-08	3.69e-06	PMK	phosphomevalonate kinase, peroxisomal [Aegilops tauschii subsp. tauschii] [Aegilops tauschii]	Metabolism;Metabolism;Metabolism	Global and overview maps;Global and overview maps;Metabolism of terpenoids and polyketides	ko01100//Metabolic pathways;ko01110//Biosynthesis of secondary metabolites;ko00900//Terpenoid backbone biosynthesis	K00938;K00938;K00938	-	GO:0016772//transferase activity, transferring phosphorus-containing groups;GO:0032550//purine ribonucleoside binding	GO:0006796//phosphate-containing compound metabolic process
226	TraesCS7A02G164100.1.cds1	1730	2090	1680	4880	6030	5330	1834.47	5414.3	1.56141	5.34e-08	3.69e-06	--	PR17d precursor [Hordeum vulgare subsp. vulgare] [Hordeum vulgare]	-	-	-	-	-	-	-
227	TraesCS1A02G166100.1	7340	11200	7820	14000	15600	14100	8802.03	14547.7	0.724879	5.38e-08	3.69e-06	--	PR17d precursor [Hordeum vulgare subsp. vulgare] [Hordeum vulgare]	-	-	-	-	-	-	-
228	TraesCS2D02G519800.1	15000	16800	14500	18000	20700	18500	15458.3	19059.3	0.302113	5.51e-08	3.69e-06	--	NEDD8 ultimate buster 1 [Aegilops tauschii subsp. tauschii] [Aegilops tauschii]	-	-	-	-	-	-	-
229	TraesCS2A02G518400.1	15000	16800	14500	18000	20700	18500	15458.3	19059.3	0.302113	5.51e-08	3.69e-06	--	NEDD8 ultimate buster 1 [Aegilops tauschii subsp. tauschii] [Aegilops tauschii]	-	-	-	-	-	-	-
230	TraesCS5A02G217300.1.cds1	7010	8190	6180	9890	12800	10200	7128.3	10951.2	0.619463	5.52e-08	3.69e-06	At4g25835	AAA-ATPase At4g25835-like [Aegilops tauschii subsp. tauschii] [Aegilops tauschii]	-	-	-	-	-	-	-
231	TraesCS5A02G122900.3	19900	23400	18700	23100	26400	25400	20645	24975.3	0.274712	5.61e-08	3.69e-06	wdr-48	WD repeat-containing protein 48 [Aegilops tauschii subsp. tauschii] [Aegilops tauschii]	-	-	-	-	-	-	-
232	TraesCS5B02G122700.2	19900	23400	18700	23100	26400	25400	20645	24975.3	0.274712	5.61e-08	3.69e-06	wdr48	WD repeat-containing protein 48 [Aegilops tauschii subsp. tauschii] [Aegilops tauschii]	-	-	-	-	-	-	-
233	TraesCS5D02G131000.3	19900	23400	18700	23100	26400	25400	20645	24975.3	0.274712	5.61e-08	3.69e-06	wdr48	WD repeat-containing protein 48 [Aegilops tauschii subsp. tauschii] [Aegilops tauschii]	-	-	-	-	-	-	-
234	TraesCS5A02G122900.2	19900	23400	18700	23100	26400	25400	20645	24975.3	0.274712	5.61e-08	3.69e-06	WDR48	WD repeat-containing protein 48 [Aegilops tauschii subsp. tauschii] [Aegilops tauschii]	-	-	-	-	-	-	-
235	TraesCS5D02G131000.2	19900	23400	18700	23100	26400	25400	20645	24975.3	0.274712	5.61e-08	3.69e-06	wdr48	WD repeat-containing protein 48 [Aegilops tauschii subsp. tauschii] [Aegilops tauschii]	-	-	-	-	-	-	-
236	TraesCS5D02G131000.1	19900	23400	18700	23100	26400	25400	20645	24975.3	0.274712	5.61e-08	3.69e-06	wdr48	WD repeat-containing protein 48 [Aegilops tauschii subsp. tauschii] [Aegilops tauschii]	-	-	-	-	-	-	-
237	TraesCS5B02G122700.1	19900	23400	18700	23100	26400	25400	20645	24975.3	0.274712	5.61e-08	3.69e-06	WDR48	WD repeat-containing protein 48 [Aegilops tauschii subsp. tauschii] [Aegilops tauschii]	-	-	-	-	-	-	-
238	TraesCS5D02G131000.4	19900	23400	18700	23100	26400	25400	20645	24975.3	0.274712	5.61e-08	3.69e-06	wdr-48	WD repeat-containing protein 48 [Aegilops tauschii subsp. tauschii] [Aegilops tauschii]	-	-	-	-	-	-	-
239	TraesCS5A02G122900.1	19900	23400	18700	23100	26400	25400	20645	24975.3	0.274712	5.61e-08	3.69e-06	WDR48	WD repeat-containing protein 48 [Aegilops tauschii subsp. tauschii] [Aegilops tauschii]	-	-	-	-	-	-	-
240	TraesCS6B02G203100.1	9990	12600	10400	15600	17100	17200	10996.9	16631.3	0.596807	6.05e-08	3.96e-06	CYL1	PREDICTED: kynurenine formamidase [Brachypodium distachyon]	-	-	-	-	-	-	GO:0006569//tryptophan catabolic process
241	TraesCS2D02G576900.1.cds1	31300	33900	26400	41200	50800	40700	30518.3	44243.7	0.535795	6.21e-08	4.05e-06	At3g50280	uncharacterized acetyltransferase At3g50280-like [Aegilops tauschii subsp. tauschii] [Aegilops tauschii]	-	-	-	-	-	-	-
242	TraesCS4B02G092900.1	7230	7130	7060	9160	9220	10600	7139.83	9655.63	0.43548	6.69e-08	4.34e-06	CRK6	cysteine-rich receptor-like protein kinase 25 [Aegilops tauschii subsp. tauschii] [Aegilops tauschii]	-	-	-	-	-	-	-
243	TraesCS4D02G089600.1	7230	7130	7060	9160	9220	10600	7139.83	9655.63	0.43548	6.69e-08	4.34e-06	CRK25	cysteine-rich receptor-like protein kinase 25 [Aegilops tauschii subsp. tauschii] [Aegilops tauschii]	-	-	-	-	-	-	-
244	TraesCS4B02G204000.2	18800	19000	18500	27200	28000	26800	18763.3	27334.7	0.542816	8.12e-08	5.19e-06	OsI_11009	Arginine biosynthesis bifunctional protein ArgJ, chloroplastic [Triticum urartu]	Metabolism;Metabolism;Metabolism;Metabolism;Metabolism	Global and overview maps;Global and overview maps;Global and overview maps;Global and overview maps;Amino acid metabolism	ko01100//Metabolic pathways;ko01110//Biosynthesis of secondary metabolites;ko01230//Biosynthesis of amino acids;ko01210//2-Oxocarboxylic acid metabolism;ko00220//Arginine biosynthesis	K00620;K00620;K00620;K00620;K00620	GO:0009536//plastid	GO:0008080//N-acetyltransferase activity	GO:0006525//arginine metabolic process
245	TraesCS4A02G100500.2	18800	19000	18500	27200	28000	26800	18763.3	27334.7	0.542816	8.12e-08	5.19e-06	OsI_11009	Arginine biosynthesis bifunctional protein ArgJ, chloroplastic [Triticum urartu]	Metabolism;Metabolism;Metabolism;Metabolism;Metabolism	Global and overview maps;Global and overview maps;Global and overview maps;Global and overview maps;Amino acid metabolism	ko01100//Metabolic pathways;ko01110//Biosynthesis of secondary metabolites;ko01230//Biosynthesis of amino acids;ko01210//2-Oxocarboxylic acid metabolism;ko00220//Arginine biosynthesis	K00620;K00620;K00620;K00620;K00620	GO:0009536//plastid	GO:0008080//N-acetyltransferase activity	GO:0006525//arginine metabolic process
246	TraesCS4A02G100500.1	18800	19000	18500	27200	28000	26800	18763.3	27334.7	0.542816	8.12e-08	5.19e-06	OsI_11009	Arginine biosynthesis bifunctional protein ArgJ, chloroplastic [Triticum urartu]	Metabolism;Metabolism;Metabolism;Metabolism;Metabolism	Global and overview maps;Global and overview maps;Global and overview maps;Global and overview maps;Amino acid metabolism	ko01100//Metabolic pathways;ko01110//Biosynthesis of secondary metabolites;ko01230//Biosynthesis of amino acids;ko01210//2-Oxocarboxylic acid metabolism;ko00220//Arginine biosynthesis	K00620;K00620;K00620;K00620;K00620	GO:0009536//plastid	GO:0008080//N-acetyltransferase activity	GO:0006525//arginine metabolic process
247	TraesCS4B02G204000.3	18800	19000	18500	27200	28000	26800	18763.3	27334.7	0.542816	8.12e-08	5.19e-06	OsI_11009	Arginine biosynthesis bifunctional protein ArgJ, chloroplastic [Triticum urartu]	Metabolism;Metabolism;Metabolism;Metabolism;Metabolism	Global and overview maps;Global and overview maps;Global and overview maps;Global and overview maps;Amino acid metabolism	ko01100//Metabolic pathways;ko01110//Biosynthesis of secondary metabolites;ko01230//Biosynthesis of amino acids;ko01210//2-Oxocarboxylic acid metabolism;ko00220//Arginine biosynthesis	K00620;K00620;K00620;K00620;K00620	GO:0009536//plastid	GO:0008080//N-acetyltransferase activity	GO:0006525//arginine metabolic process
248	TraesCS5D02G064000.1	6660	6300	6660	9970	9610	9100	6537.93	9559.77	0.548141	8.26e-08	5.24e-06	exgB	probable glucan 1,3-beta-glucosidase A [Aegilops tauschii subsp. tauschii] [Aegilops tauschii]	-	-	-	-	-	-	-
249	TraesCS5D02G064000.3	6660	6300	6660	9970	9610	9100	6537.93	9559.77	0.548141	8.26e-08	5.24e-06	exg2	probable glucan 1,3-beta-glucosidase A [Aegilops tauschii subsp. tauschii] [Aegilops tauschii]	-	-	-	-	-	-	-
250	TraesCS5B02G022300.1	41600	43300	39600	61400	62300	62800	41506.3	62157.7	0.582601	9.03e-08	5.6e-06	CPA	N-carbamoylputrescine amidase [Aegilops tauschii subsp. tauschii] [Aegilops tauschii]	Metabolism;Metabolism	Global and overview maps;Amino acid metabolism	ko01100//Metabolic pathways;ko00330//Arginine and proline metabolism	K12251;K12251	-	GO:0016811//hydrolase activity, acting on carbon-nitrogen (but not peptide) bonds, in linear amides	GO:0006525//arginine metabolic process;GO:0006596//polyamine biosynthetic process
251	TraesCS5A02G024500.1	41600	43300	39600	61400	62300	62800	41506.3	62157.7	0.582601	9.03e-08	5.6e-06	CPA	N-carbamoylputrescine amidase [Aegilops tauschii subsp. tauschii] [Aegilops tauschii]	Metabolism;Metabolism	Global and overview maps;Amino acid metabolism	ko01100//Metabolic pathways;ko00330//Arginine and proline metabolism	K12251;K12251	-	GO:0016811//hydrolase activity, acting on carbon-nitrogen (but not peptide) bonds, in linear amides	GO:0006525//arginine metabolic process;GO:0006596//polyamine biosynthetic process
252	TraesCS7A02G068600.1	29100	32900	27200	40400	38700	33700	29724.7	37570.7	0.337946	1.02e-07	6.27e-06	ROMT-15	PREDICTED: tricin synthase 2-like [Oryza sativa Japonica Group]	-	-	-	-	-	-	-
253	TraesCS6A02G371100.1	71500	78200	70400	97900	99400	103000	73384	100199	0.449335	1.02e-07	6.27e-06	BADH2	betaine aldehyde dehydrogenase 2 [Aegilops tauschii subsp. tauschii] [Aegilops tauschii]	Metabolism;Metabolism	Global and overview maps;Amino acid metabolism	ko01100//Metabolic pathways;ko00260//Glycine, serine and threonine metabolism	K00130;K00130	-	GO:0016903//oxidoreductase activity, acting on the aldehyde or oxo group of donors	GO:0044710//single-organism metabolic process
254	TraesCS6D02G355000.2	71500	78200	70400	97900	99400	103000	73384	100199	0.449335	1.02e-07	6.27e-06	BADH2	betaine aldehyde dehydrogenase 2 [Aegilops tauschii subsp. tauschii] [Aegilops tauschii]	Metabolism;Metabolism	Global and overview maps;Amino acid metabolism	ko01100//Metabolic pathways;ko00260//Glycine, serine and threonine metabolism	K00130;K00130	-	GO:0016903//oxidoreductase activity, acting on the aldehyde or oxo group of donors	GO:0044710//single-organism metabolic process
255	TraesCS6B02G408100.1	71500	78200	70400	97900	99400	103000	73384	100199	0.449335	1.02e-07	6.27e-06	BADH2	betaine aldehyde dehydrogenase 2 [Aegilops tauschii subsp. tauschii] [Aegilops tauschii]	Metabolism;Metabolism	Global and overview maps;Amino acid metabolism	ko01100//Metabolic pathways;ko00260//Glycine, serine and threonine metabolism	K00130;K00130	-	GO:0016903//oxidoreductase activity, acting on the aldehyde or oxo group of donors	GO:0044710//single-organism metabolic process
256	TraesCS2B02G602800.1	14200	15200	13300	18100	20400	18300	14216	18950.7	0.414733	1.09e-07	6.58e-06	EXO70A1	exocyst complex component EXO70A1-like isoform X2 [Aegilops tauschii subsp. tauschii] [Aegilops tauschii]	-	-	-	-	-	-	-
257	TraesCS2A02G583800.2	14200	15200	13300	18100	20400	18300	14216	18950.7	0.414733	1.09e-07	6.58e-06	EXO70A1	exocyst complex component EXO70A1-like isoform X2 [Aegilops tauschii subsp. tauschii] [Aegilops tauschii]	-	-	-	-	-	-	-
258	TraesCS2D02G596000.1	14200	15200	13300	18100	20400	18300	14216	18950.7	0.414733	1.09e-07	6.58e-06	EXO70A1	exocyst complex component EXO70A1-like isoform X2 [Aegilops tauschii subsp. tauschii] [Aegilops tauschii]	-	-	-	-	-	-	-
259	TraesCS2D02G085100.1	4720	4420	4330	6280	7310	6600	4490.7	6729.07	0.583466	1.11e-07	6.67e-06	kap113	importin-11 [Aegilops tauschii subsp. tauschii] [Aegilops tauschii]	-	-	-	-	-	-	-
260	TraesCS2A02G088000.1	4720	4420	4330	6280	7310	6600	4490.7	6729.07	0.583466	1.11e-07	6.67e-06	kap113	importin-11 [Aegilops tauschii subsp. tauschii] [Aegilops tauschii]	-	-	-	-	-	-	-
261	TraesCS2B02G102500.1	4720	4420	4330	6280	7310	6600	4490.7	6729.07	0.583466	1.11e-07	6.67e-06	kap113	importin-11 [Aegilops tauschii subsp. tauschii] [Aegilops tauschii]	-	-	-	-	-	-	-
262	TraesCS7A02G051000.1	8910	9690	8970	10700	12400	11700	9187.17	11632.7	0.34049	1.14e-07	6.75e-06	GFA2	chaperone protein dnaJ GFA2, mitochondrial-like [Aegilops tauschii subsp. tauschii] [Aegilops tauschii]	-	-	-	-	-	GO:0005515//protein binding	GO:0006950//response to stress;GO:0044267//cellular protein metabolic process
263	TraesCS7D02G045900.2	8910	9690	8970	10700	12400	11700	9187.17	11632.7	0.34049	1.14e-07	6.75e-06	GFA2	chaperone protein dnaJ GFA2, mitochondrial-like [Aegilops tauschii subsp. tauschii] [Aegilops tauschii]	-	-	-	-	-	GO:0005515//protein binding	GO:0006950//response to stress;GO:0044267//cellular protein metabolic process
264	TraesCS2B02G048700.1	10100	10600	9460	12400	14200	13700	10064.1	13427.3	0.41595	1.14e-07	6.75e-06	B0616E02-H0507E05.7	arginase protein [Triticum aestivum]	Metabolism;Metabolism;Metabolism;Metabolism;Metabolism	Global and overview maps;Global and overview maps;Global and overview maps;Amino acid metabolism;Amino acid metabolism	ko01100//Metabolic pathways;ko01110//Biosynthesis of secondary metabolites;ko01230//Biosynthesis of amino acids;ko00330//Arginine and proline metabolism;ko00220//Arginine biosynthesis	K01476;K01476;K01476;K01476;K01476	-	GO:0016810//hydrolase activity, acting on carbon-nitrogen (but not peptide) bonds;GO:0043169//cation binding	-
265	TraesCS2D02G034900.1	10100	10600	9460	12400	14200	13700	10064.1	13427.3	0.41595	1.14e-07	6.75e-06	B0616E02-H0507E05.7	arginase 1, mitochondrial [Aegilops tauschii subsp. tauschii] [Aegilops tauschii]	Metabolism;Metabolism;Metabolism;Metabolism;Metabolism	Global and overview maps;Global and overview maps;Global and overview maps;Amino acid metabolism;Amino acid metabolism	ko01100//Metabolic pathways;ko01110//Biosynthesis of secondary metabolites;ko01230//Biosynthesis of amino acids;ko00330//Arginine and proline metabolism;ko00220//Arginine biosynthesis	K01476;K01476;K01476;K01476;K01476	-	GO:0016810//hydrolase activity, acting on carbon-nitrogen (but not peptide) bonds;GO:0043169//cation binding	-
266	TraesCS4B02G330400.2	18000	17000	17000	22700	26000	24300	17339.7	24306.3	0.487256	1.19e-07	7.02e-06	Os03g0134300	ATP phosphoribosyltransferase, chloroplastic-like [Aegilops tauschii subsp. tauschii] [Aegilops tauschii]	Metabolism;Metabolism;Metabolism;Metabolism	Global and overview maps;Global and overview maps;Global and overview maps;Amino acid metabolism	ko01100//Metabolic pathways;ko01110//Biosynthesis of secondary metabolites;ko01230//Biosynthesis of amino acids;ko00340//Histidine metabolism	K00765;K00765;K00765;K00765	GO:0044424//intracellular part	GO:0016763//transferase activity, transferring pentosyl groups;GO:0046872//metal ion binding	-
267	TraesCS5B02G561500.2	95300	89100	87600	110000	117000	112000	90642.7	113050	0.318699	1.3e-07	7.42e-06	XPO1	protein EXPORTIN 1A-like isoform X2 [Aegilops tauschii subsp. tauschii] [Aegilops tauschii]	Genetic Information Processing;Genetic Information Processing	Translation;Translation	ko03013//RNA transport;ko03008//Ribosome biogenesis in eukaryotes	K14290;K14290	-	GO:0017016//Ras GTPase binding	-
268	TraesCS4A02G317800.2	95300	89100	87600	110000	117000	112000	90642.7	113050	0.318699	1.3e-07	7.42e-06	XPO1	protein EXPORTIN 1A-like isoform X1 [Aegilops tauschii subsp. tauschii] [Aegilops tauschii]	Genetic Information Processing;Genetic Information Processing	Translation;Translation	ko03013//RNA transport;ko03008//Ribosome biogenesis in eukaryotes	K14290;K14290	-	GO:0017016//Ras GTPase binding	-
269	TraesCS5D02G568300.2	95300	89100	87600	110000	117000	112000	90642.7	113050	0.318699	1.3e-07	7.42e-06	XPO1	protein EXPORTIN 1A-like isoform X2 [Aegilops tauschii subsp. tauschii] [Aegilops tauschii]	Genetic Information Processing;Genetic Information Processing	Translation;Translation	ko03013//RNA transport;ko03008//Ribosome biogenesis in eukaryotes	K14290;K14290	-	GO:0017016//Ras GTPase binding	-
270	TraesCS4A02G317800.3	95300	89100	87600	110000	117000	112000	90642.7	113050	0.318699	1.3e-07	7.42e-06	XPO1	protein EXPORTIN 1A-like isoform X2 [Aegilops tauschii subsp. tauschii] [Aegilops tauschii]	Genetic Information Processing;Genetic Information Processing	Translation;Translation	ko03013//RNA transport;ko03008//Ribosome biogenesis in eukaryotes	K14290;K14290	-	GO:0017016//Ras GTPase binding	-
271	TraesCS5D02G568300.3	95300	89100	87600	110000	117000	112000	90642.7	113050	0.318699	1.3e-07	7.42e-06	XPO1	protein EXPORTIN 1A-like isoform X1 [Aegilops tauschii subsp. tauschii] [Aegilops tauschii]	Genetic Information Processing;Genetic Information Processing	Translation;Translation	ko03013//RNA transport;ko03008//Ribosome biogenesis in eukaryotes	K14290;K14290	-	GO:0017016//Ras GTPase binding	-
272	TraesCS4A02G317800.1	95300	89100	87600	110000	117000	112000	90642.7	113050	0.318699	1.3e-07	7.42e-06	XPO1	protein EXPORTIN 1A-like isoform X1 [Aegilops tauschii subsp. tauschii] [Aegilops tauschii]	Genetic Information Processing;Genetic Information Processing	Translation;Translation	ko03013//RNA transport;ko03008//Ribosome biogenesis in eukaryotes	K14290;K14290	-	GO:0017016//Ras GTPase binding	-
273	TraesCS5D02G568300.1	95300	89100	87600	110000	117000	112000	90642.7	113050	0.318699	1.3e-07	7.42e-06	XPO1	protein EXPORTIN 1A-like isoform X1 [Aegilops tauschii subsp. tauschii] [Aegilops tauschii]	Genetic Information Processing;Genetic Information Processing	Translation;Translation	ko03013//RNA transport;ko03008//Ribosome biogenesis in eukaryotes	K14290;K14290	-	GO:0017016//Ras GTPase binding	-
274	TraesCS5B02G561500.1	95300	89100	87600	110000	117000	112000	90642.7	113050	0.318699	1.3e-07	7.42e-06	XPO1	protein EXPORTIN 1A-like isoform X2 [Aegilops tauschii subsp. tauschii] [Aegilops tauschii]	Genetic Information Processing;Genetic Information Processing	Translation;Translation	ko03013//RNA transport;ko03008//Ribosome biogenesis in eukaryotes	K14290;K14290	-	GO:0017016//Ras GTPase binding	-
275	TraesCS4A02G317800.4	95300	89100	87600	110000	117000	112000	90642.7	113050	0.318699	1.3e-07	7.42e-06	XPO1	protein EXPORTIN 1A-like isoform X1 [Aegilops tauschii subsp. tauschii] [Aegilops tauschii]	Genetic Information Processing;Genetic Information Processing	Translation;Translation	ko03013//RNA transport;ko03008//Ribosome biogenesis in eukaryotes	K14290;K14290	-	GO:0017016//Ras GTPase binding	-
276	TraesCS4D02G148700.1	21500	19900	19300	24800	29500	28600	20232.3	27656	0.45093	1.6e-07	8.99e-06	Os11g0599500	DEAD-box ATP-dependent RNA helicase 52C-like [Aegilops tauschii subsp. tauschii] [Aegilops tauschii]	-	-	-	-	-	GO:0017111//nucleoside-triphosphatase activity;GO:0032550//purine ribonucleoside binding	-
277	TraesCS4B02G126000.1	21500	19900	19300	24800	29500	28600	20232.3	27656	0.45093	1.6e-07	8.99e-06	Os11g0599500	DEAD-box ATP-dependent RNA helicase 52C-like [Aegilops tauschii subsp. tauschii] [Aegilops tauschii]	-	-	-	-	-	GO:0017111//nucleoside-triphosphatase activity;GO:0032550//purine ribonucleoside binding	-
278	TraesCS4A02G141400.1	21500	19900	19300	24800	29500	28600	20232.3	27656	0.45093	1.6e-07	8.99e-06	Os11g0599500	DEAD-box ATP-dependent RNA helicase 52C-like [Aegilops tauschii subsp. tauschii] [Aegilops tauschii]	-	-	-	-	-	GO:0017111//nucleoside-triphosphatase activity;GO:0032550//purine ribonucleoside binding	-
279	TraesCS5B02G446600.1	62300	51200	56500	70100	78100	73200	56684.7	73820.3	0.38106	1.67e-07	9.32e-06	TIF3B1	eukaryotic translation initiation factor 3 subunit B-like [Aegilops tauschii subsp. tauschii] [Aegilops tauschii]	Genetic Information Processing	Translation	ko03013//RNA transport	K03253	GO:0043234//protein complex;GO:0070993//translation preinitiation complex	GO:0005515//protein binding;GO:0008135//translation factor activity, RNA binding	GO:0006417//regulation of translation;GO:0022618//ribonucleoprotein complex assembly
280	TraesCS5D02G449900.2	62300	51200	56500	70100	78100	73200	56684.7	73820.3	0.38106	1.67e-07	9.32e-06	TIF3B1	eukaryotic translation initiation factor 3 subunit B-like [Aegilops tauschii subsp. tauschii] [Aegilops tauschii]	Genetic Information Processing	Translation	ko03013//RNA transport	K03253	GO:0043234//protein complex;GO:0070993//translation preinitiation complex	GO:0005515//protein binding;GO:0008135//translation factor activity, RNA binding	GO:0006417//regulation of translation;GO:0022618//ribonucleoprotein complex assembly
281	TraesCS3B02G219200.8	13500	14100	13200	17400	20500	17900	13609.3	18600.7	0.450758	1.75e-07	9.53e-06	xpo7-b	exportin-7-A isoform X1 [Aegilops tauschii subsp. tauschii] [Aegilops tauschii]	-	-	-	-	-	-	-
282	TraesCS3B02G219200.4	13500	14100	13200	17400	20500	17900	13609.3	18600.7	0.450758	1.75e-07	9.53e-06	xpo7-b	exportin-7-A isoform X2 [Aegilops tauschii subsp. tauschii] [Aegilops tauschii]	-	-	-	-	-	-	-
283	TraesCS3B02G219200.10	13500	14100	13200	17400	20500	17900	13609.3	18600.7	0.450758	1.75e-07	9.53e-06	XPO7	exportin-7-A isoform X2 [Aegilops tauschii subsp. tauschii] [Aegilops tauschii]	-	-	-	-	-	-	-
284	TraesCS3B02G219200.9	13500	14100	13200	17400	20500	17900	13609.3	18600.7	0.450758	1.75e-07	9.53e-06	XPO7	exportin-7-A isoform X4 [Aegilops tauschii subsp. tauschii] [Aegilops tauschii]	-	-	-	-	-	-	-
285	TraesCS3B02G219200.5	13500	14100	13200	17400	20500	17900	13609.3	18600.7	0.450758	1.75e-07	9.53e-06	xpo7-b	exportin-7-A isoform X3 [Aegilops tauschii subsp. tauschii] [Aegilops tauschii]	-	-	-	-	-	-	-
286	TraesCS3B02G219200.7	13500	14100	13200	17400	20500	17900	13609.3	18600.7	0.450758	1.75e-07	9.53e-06	xpo7-b	exportin-7-A isoform X4 [Aegilops tauschii subsp. tauschii] [Aegilops tauschii]	-	-	-	-	-	-	-
287	TraesCS3B02G219200.3	13500	14100	13200	17400	20500	17900	13609.3	18600.7	0.450758	1.75e-07	9.53e-06	XPO7	exportin-7-A isoform X2 [Aegilops tauschii subsp. tauschii] [Aegilops tauschii]	-	-	-	-	-	-	-
288	TraesCS3B02G219200.6	13500	14100	13200	17400	20500	17900	13609.3	18600.7	0.450758	1.75e-07	9.53e-06	xpo7-a	exportin-7-A isoform X4 [Aegilops tauschii subsp. tauschii] [Aegilops tauschii]	-	-	-	-	-	-	-
289	TraesCS3B02G219200.11	13500	14100	13200	17400	20500	17900	13609.3	18600.7	0.450758	1.75e-07	9.53e-06	xpo7-a	exportin-7-A isoform X4 [Aegilops tauschii subsp. tauschii] [Aegilops tauschii]	-	-	-	-	-	-	-
290	TraesCS5A02G128300.2	93300	98200	95400	121000	133000	111000	95624	121390	0.344205	1.8e-07	9.54e-06	ACR12	ACT domain-containing protein ACR12 [Aegilops tauschii subsp. tauschii] [Aegilops tauschii]	-	-	-	-	-	GO:0031406//carboxylic acid binding	-
291	TraesCS5A02G128300.1	93300	98200	95400	121000	133000	111000	95624	121390	0.344205	1.8e-07	9.54e-06	ACR12	ACT domain-containing protein ACR12 [Aegilops tauschii subsp. tauschii] [Aegilops tauschii]	-	-	-	-	-	GO:0031406//carboxylic acid binding	-
292	TraesCS5B02G127300.1	93300	98200	95400	121000	133000	111000	95624	121390	0.344205	1.8e-07	9.54e-06	ACR12	ACT domain-containing protein ACR12 [Aegilops tauschii subsp. tauschii] [Aegilops tauschii]	-	-	-	-	-	GO:0031406//carboxylic acid binding	-
293	TraesCS5D02G135900.2	93300	98200	95400	121000	133000	111000	95624	121390	0.344205	1.8e-07	9.54e-06	ACR12	ACT domain-containing protein ACR12 [Aegilops tauschii subsp. tauschii] [Aegilops tauschii]	-	-	-	-	-	GO:0031406//carboxylic acid binding	-
294	TraesCS5D02G135900.1	93300	98200	95400	121000	133000	111000	95624	121390	0.344205	1.8e-07	9.54e-06	ACR12	ACT domain-containing protein ACR12 [Aegilops tauschii subsp. tauschii] [Aegilops tauschii]	-	-	-	-	-	GO:0031406//carboxylic acid binding	-
295	TraesCS6D02G178900.1	9080	11000	9430	11500	12300	11800	9823.97	11850.7	0.270591	1.81e-07	9.54e-06	RANBPM	PREDICTED: ran-binding protein 9 [Setaria italica]	-	-	-	-	-	-	-
296	TraesCS6A02G196200.1	9080	11000	9430	11500	12300	11800	9823.97	11850.7	0.270591	1.81e-07	9.54e-06	RANBPM	PREDICTED: ran-binding protein 9 [Setaria italica]	-	-	-	-	-	-	-
297	TraesCS6B02G235500.1	9080	11000	9430	11500	12300	11800	9823.97	11850.7	0.270591	1.81e-07	9.54e-06	RANBPM	PREDICTED: ran-binding protein 9 [Setaria italica]	-	-	-	-	-	-	-
298	TraesCS4A02G199200.1.cds1	36600	36600	33500	48800	56800	45200	35562	50288.7	0.499897	1.95e-07	1.02e-05	UGD3	UDP-glucose 6-dehydrogenase 4-like [Aegilops tauschii subsp. tauschii] [Aegilops tauschii]	Metabolism;Metabolism;Metabolism;Metabolism	Global and overview maps;Carbohydrate metabolism;Carbohydrate metabolism;Carbohydrate metabolism	ko01100//Metabolic pathways;ko00520//Amino sugar and nucleotide sugar metabolism;ko00053//Ascorbate and aldarate metabolism;ko00040//Pentose and glucuronate interconversions	K00012;K00012;K00012;K00012	-	GO:0000166//nucleotide binding;GO:0016614//oxidoreductase activity, acting on CH-OH group of donors	GO:0044710//single-organism metabolic process
299	TraesCS4D02G113800.1.cds1	36600	36600	33500	48800	56800	45200	35562	50288.7	0.499897	1.95e-07	1.02e-05	UGD3	UDP-glucose 6-dehydrogenase 4-like [Aegilops tauschii subsp. tauschii] [Aegilops tauschii]	Metabolism;Metabolism;Metabolism;Metabolism	Global and overview maps;Carbohydrate metabolism;Carbohydrate metabolism;Carbohydrate metabolism	ko01100//Metabolic pathways;ko00520//Amino sugar and nucleotide sugar metabolism;ko00053//Ascorbate and aldarate metabolism;ko00040//Pentose and glucuronate interconversions	K00012;K00012;K00012;K00012	-	GO:0000166//nucleotide binding;GO:0016614//oxidoreductase activity, acting on CH-OH group of donors	GO:0044710//single-organism metabolic process
300	TraesCS2D02G248400.2	2610000	2370000	2740000	2090000	1640000	1770000	2.57287e+06	1834600	-0.487911	1.96e-07	1.02e-05	PSBO	oxygen-evolving enhancer protein 1, chloroplastic [Aegilops tauschii subsp. tauschii] [Aegilops tauschii]	Metabolism;Metabolism	Global and overview maps;Energy metabolism	ko01100//Metabolic pathways;ko00195//Photosynthesis	K02716;K02716	GO:0009521//photosystem;GO:0019867//outer membrane;GO:0031224//intrinsic component of membrane	-	GO:0042548//regulation of photosynthesis, light reaction
301	TraesCS2A02G247300.3	2610000	2370000	2740000	2090000	1640000	1770000	2.57287e+06	1834600	-0.487911	1.96e-07	1.02e-05	PSBO	oxygen-evolving enhancer protein 1, chloroplastic [Aegilops tauschii subsp. tauschii] [Aegilops tauschii]	Metabolism;Metabolism	Global and overview maps;Energy metabolism	ko01100//Metabolic pathways;ko00195//Photosynthesis	K02716;K02716	GO:0009521//photosystem;GO:0019867//outer membrane;GO:0031224//intrinsic component of membrane	-	GO:0042548//regulation of photosynthesis, light reaction
302	TraesCS2A02G247300.1	2610000	2370000	2740000	2090000	1640000	1770000	2.57287e+06	1834600	-0.487911	1.96e-07	1.02e-05	PSBO	oxygen-evolving enhancer protein 1, chloroplastic [Aegilops tauschii subsp. tauschii] [Aegilops tauschii]	Metabolism;Metabolism	Global and overview maps;Energy metabolism	ko01100//Metabolic pathways;ko00195//Photosynthesis	K02716;K02716	GO:0009521//photosystem;GO:0019867//outer membrane;GO:0031224//intrinsic component of membrane	-	GO:0042548//regulation of photosynthesis, light reaction
303	TraesCS2B02G270300.2	2610000	2370000	2740000	2090000	1640000	1770000	2.57287e+06	1834600	-0.487911	1.96e-07	1.02e-05	PSBO	oxygen-evolving enhancer protein 1, chloroplastic [Aegilops tauschii subsp. tauschii] [Aegilops tauschii]	Metabolism;Metabolism	Global and overview maps;Energy metabolism	ko01100//Metabolic pathways;ko00195//Photosynthesis	K02716;K02716	GO:0009521//photosystem;GO:0019867//outer membrane;GO:0031224//intrinsic component of membrane	-	GO:0042548//regulation of photosynthesis, light reaction
304	TraesCS2D02G320900.1	498000	681000	866000	303000	193000	273000	681537	256470	-1.41	2.19e-07	1.12e-05	CAP10B	chlorophyll a-b binding protein CP24 10B, chloroplastic [Aegilops tauschii subsp. tauschii] [Aegilops tauschii]	Metabolism;Metabolism	Global and overview maps;Energy metabolism	ko01100//Metabolic pathways;ko00196//Photosynthesis - antenna proteins	K08917;K08917	-	-	-
305	TraesCS2A02G342600.1	498000	681000	866000	303000	193000	273000	681537	256470	-1.41	2.19e-07	1.12e-05	CAP10B	chlorophyll a-b binding protein CP24 10B, chloroplastic [Aegilops tauschii subsp. tauschii] [Aegilops tauschii]	Metabolism;Metabolism	Global and overview maps;Energy metabolism	ko01100//Metabolic pathways;ko00196//Photosynthesis - antenna proteins	K08917;K08917	-	-	-
306	TraesCS2B02G340300.1	498000	681000	866000	303000	193000	273000	681537	256470	-1.41	2.19e-07	1.12e-05	CAP10B	chlorophyll a-b binding protein CP24 10B, chloroplastic [Aegilops tauschii subsp. tauschii] [Aegilops tauschii]	Metabolism;Metabolism	Global and overview maps;Energy metabolism	ko01100//Metabolic pathways;ko00196//Photosynthesis - antenna proteins	K08917;K08917	-	-	-
307	TraesCS6B02G429500.1.cds1	14300	14500	13200	20900	20200	16400	14006.3	19202	0.455177	2.38e-07	1.21e-05	CXE15	PREDICTED: probable carboxylesterase 15 [Oryza sativa Japonica Group]	-	-	-	-	-	-	-
308	TraesCS5D02G310500.1	2040	2410	1910	3800	4170	3750	2120.63	3904.33	0.880581	2.46e-07	1.25e-05	DBR	2-alkenal reductase (NADP(+)-dependent)-like [Aegilops tauschii subsp. tauschii] [Aegilops tauschii]	-	-	-	-	-	GO:0003824//catalytic activity	GO:0044710//single-organism metabolic process
309	TraesCS2D02G232400.1	28000	31400	27900	35800	34000	38000	29072	35937	0.30584	2.47e-07	1.25e-05	Os07g0507000	probable protein phosphatase 2C 62 [Aegilops tauschii subsp. tauschii] [Aegilops tauschii]	-	-	-	-	-	-	-
310	TraesCS2A02G233100.1	28000	31400	27900	35800	34000	38000	29072	35937	0.30584	2.47e-07	1.25e-05	Os07g0507000	probable protein phosphatase 2C 62 [Aegilops tauschii subsp. tauschii] [Aegilops tauschii]	-	-	-	-	-	-	-
311	TraesCS2B02G250100.1	28000	31400	27900	35800	34000	38000	29072	35937	0.30584	2.47e-07	1.25e-05	Os07g0507000	probable protein phosphatase 2C 62 [Aegilops tauschii subsp. tauschii] [Aegilops tauschii]	-	-	-	-	-	-	-
312	TraesCS2B02G133500.1	19300	17200	30000	13400	11000	11800	22138	12062.3	-0.876016	2.49e-07	1.25e-05	PSAN	photosystem I reaction center subunit N, chloroplastic [Aegilops tauschii subsp. tauschii] [Aegilops tauschii]	Metabolism;Metabolism	Global and overview maps;Energy metabolism	ko01100//Metabolic pathways;ko00195//Photosynthesis	K02701;K02701	GO:0009521//photosystem	-	GO:0044237//cellular metabolic process
313	TraesCS2D02G115200.1	19300	17200	30000	13400	11000	11800	22138	12062.3	-0.876016	2.49e-07	1.25e-05	PSAN	photosystem I reaction center subunit N, chloroplastic [Aegilops tauschii subsp. tauschii] [Aegilops tauschii]	Metabolism;Metabolism	Global and overview maps;Energy metabolism	ko01100//Metabolic pathways;ko00195//Photosynthesis	K02701;K02701	GO:0009521//photosystem	-	GO:0044237//cellular metabolic process
314	TraesCS2A02G114400.1	19300	17200	30000	13400	11000	11800	22138	12062.3	-0.876016	2.49e-07	1.25e-05	PSAN	photosystem I reaction center subunit N, chloroplastic [Aegilops tauschii subsp. tauschii] [Aegilops tauschii]	Metabolism;Metabolism	Global and overview maps;Energy metabolism	ko01100//Metabolic pathways;ko00195//Photosynthesis	K02701;K02701	GO:0009521//photosystem	-	GO:0044237//cellular metabolic process
315	TraesCS5A02G177400.1	40400	41100	37200	49500	55200	49400	39592	51357	0.375352	2.55e-07	1.25e-05	AKHSDH2	bifunctional aspartokinase/homoserine dehydrogenase 2, chloroplastic isoform X1 [Aegilops tauschii subsp. tauschii] [Aegilops tauschii]	Metabolism;Metabolism;Metabolism;Metabolism;Metabolism;Metabolism;Metabolism	Global and overview maps;Global and overview maps;Global and overview maps;Amino acid metabolism;Amino acid metabolism;Amino acid metabolism;Biosynthesis of other secondary metabolites	ko01100//Metabolic pathways;ko01110//Biosynthesis of secondary metabolites;ko01230//Biosynthesis of amino acids;ko00270//Cysteine and methionine metabolism;ko00260//Glycine, serine and threonine metabolism;ko00300//Lysine biosynthesis;ko00261//Monobactam biosynthesis	K12524;K12524;K12524;K12524;K12524;K12524;K12524	-	-	GO:0006520//cellular amino acid metabolic process;GO:0006796//phosphate-containing compound metabolic process
316	TraesCS5A02G177400.3	40400	41100	37200	49500	55200	49400	39592	51357	0.375352	2.55e-07	1.25e-05	AKHSDH2	bifunctional aspartokinase/homoserine dehydrogenase 2, chloroplastic isoform X2 [Aegilops tauschii subsp. tauschii] [Aegilops tauschii]	Metabolism;Metabolism;Metabolism;Metabolism;Metabolism;Metabolism;Metabolism	Global and overview maps;Global and overview maps;Global and overview maps;Amino acid metabolism;Amino acid metabolism;Amino acid metabolism;Biosynthesis of other secondary metabolites	ko01100//Metabolic pathways;ko01110//Biosynthesis of secondary metabolites;ko01230//Biosynthesis of amino acids;ko00270//Cysteine and methionine metabolism;ko00260//Glycine, serine and threonine metabolism;ko00300//Lysine biosynthesis;ko00261//Monobactam biosynthesis	K12524;K12524;K12524;K12524;K12524;K12524;K12524	-	-	GO:0006520//cellular amino acid metabolic process;GO:0006796//phosphate-containing compound metabolic process
317	TraesCS1D02G192200.1	14900	15600	14600	21600	21200	19600	15021	20796	0.469325	2.55e-07	1.25e-05	MPK6	mitogen-activated protein kinase 6 [Aegilops tauschii subsp. tauschii] [Aegilops tauschii]	-	-	-	-	-	GO:0004702//receptor signaling protein serine/threonine kinase activity;GO:0032550//purine ribonucleoside binding	GO:0006464//cellular protein modification process;GO:0006796//phosphate-containing compound metabolic process
318	TraesCS1B02G192600.3	14900	15600	14600	21600	21200	19600	15021	20796	0.469325	2.55e-07	1.25e-05	MPK6	mitogen-activated protein kinase 6 [Aegilops tauschii subsp. tauschii] [Aegilops tauschii]	-	-	-	-	-	GO:0004702//receptor signaling protein serine/threonine kinase activity;GO:0032550//purine ribonucleoside binding	GO:0006464//cellular protein modification process;GO:0006796//phosphate-containing compound metabolic process
319	TraesCS1B02G192600.1	14900	15600	14600	21600	21200	19600	15021	20796	0.469325	2.55e-07	1.25e-05	MPK6	mitogen-activated protein kinase 6 [Aegilops tauschii subsp. tauschii] [Aegilops tauschii]	-	-	-	-	-	GO:0004702//receptor signaling protein serine/threonine kinase activity;GO:0032550//purine ribonucleoside binding	GO:0006464//cellular protein modification process;GO:0006796//phosphate-containing compound metabolic process
320	TraesCS1A02G184500.1	14900	15600	14600	21600	21200	19600	15021	20796	0.469325	2.55e-07	1.25e-05	MPK6	mitogen-activated protein kinase 6 [Aegilops tauschii subsp. tauschii] [Aegilops tauschii]	-	-	-	-	-	GO:0004702//receptor signaling protein serine/threonine kinase activity;GO:0032550//purine ribonucleoside binding	GO:0006464//cellular protein modification process;GO:0006796//phosphate-containing compound metabolic process
321	TraesCS5B02G162800.1	5080	7020	6940	3630	2660	3300	6347.17	3198.03	-0.988928	2.6e-07	1.25e-05	RBCS	ribulose bisphosphate carboxylase small chain clone 512 [Aegilops tauschii subsp. tauschii] [Aegilops tauschii]	Metabolism;Metabolism;Metabolism;Metabolism	Global and overview maps;Global and overview maps;Carbohydrate metabolism;Energy metabolism	ko01100//Metabolic pathways;ko01200//Carbon metabolism;ko00630//Glyoxylate and dicarboxylate metabolism;ko00710//Carbon fixation in photosynthetic organisms	K01602;K01602;K01602;K01602	-	-	-
322	TraesCS5B02G162600.1	5080	7020	6940	3630	2660	3300	6347.17	3198.03	-0.988928	2.6e-07	1.25e-05	RBCS	ribulose bisphosphate carboxylase small chain clone 512 [Aegilops tauschii subsp. tauschii] [Aegilops tauschii]	Metabolism;Metabolism;Metabolism;Metabolism	Global and overview maps;Global and overview maps;Carbohydrate metabolism;Energy metabolism	ko01100//Metabolic pathways;ko01200//Carbon metabolism;ko00630//Glyoxylate and dicarboxylate metabolism;ko00710//Carbon fixation in photosynthetic organisms	K01602;K01602;K01602;K01602	-	-	-
323	TraesCS5D02G169600.2	5080	7020	6940	3630	2660	3300	6347.17	3198.03	-0.988928	2.6e-07	1.25e-05	RBCS	ribulose bisphosphate carboxylase small chain clone 512 [Aegilops tauschii subsp. tauschii] [Aegilops tauschii]	Metabolism;Metabolism;Metabolism;Metabolism	Global and overview maps;Global and overview maps;Carbohydrate metabolism;Energy metabolism	ko01100//Metabolic pathways;ko01200//Carbon metabolism;ko00630//Glyoxylate and dicarboxylate metabolism;ko00710//Carbon fixation in photosynthetic organisms	K01602;K01602;K01602;K01602	-	-	-
324	TraesCS5D02G169900.2	5080	7020	6940	3630	2660	3300	6347.17	3198.03	-0.988928	2.6e-07	1.25e-05	RBCS	ribulose bisphosphate carboxylase small chain clone 512 [Aegilops tauschii subsp. tauschii] [Aegilops tauschii]	Metabolism;Metabolism;Metabolism;Metabolism	Global and overview maps;Global and overview maps;Carbohydrate metabolism;Energy metabolism	ko01100//Metabolic pathways;ko01200//Carbon metabolism;ko00630//Glyoxylate and dicarboxylate metabolism;ko00710//Carbon fixation in photosynthetic organisms	K01602;K01602;K01602;K01602	-	-	-
325	TraesCS5A02G165400.2	5080	7020	6940	3630	2660	3300	6347.17	3198.03	-0.988928	2.6e-07	1.25e-05	RBCS	ribulose bisphosphate carboxylase small chain clone 512 [Aegilops tauschii subsp. tauschii] [Aegilops tauschii]	Metabolism;Metabolism;Metabolism;Metabolism	Global and overview maps;Global and overview maps;Carbohydrate metabolism;Energy metabolism	ko01100//Metabolic pathways;ko01200//Carbon metabolism;ko00630//Glyoxylate and dicarboxylate metabolism;ko00710//Carbon fixation in photosynthetic organisms	K01602;K01602;K01602;K01602	-	-	-
326	TraesCS5A02G165700.1	5080	7020	6940	3630	2660	3300	6347.17	3198.03	-0.988928	2.6e-07	1.25e-05	RBCS	ribulose bisphosphate carboxylase small chain clone 512 [Aegilops tauschii subsp. tauschii] [Aegilops tauschii]	Metabolism;Metabolism;Metabolism;Metabolism	Global and overview maps;Global and overview maps;Carbohydrate metabolism;Energy metabolism	ko01100//Metabolic pathways;ko01200//Carbon metabolism;ko00630//Glyoxylate and dicarboxylate metabolism;ko00710//Carbon fixation in photosynthetic organisms	K01602;K01602;K01602;K01602	-	-	-
327	TraesCSU02G270000.1.cds1	353000	355000	407000	233000	202000	215000	371713	216447	-0.780179	2.75e-07	1.31e-05	psaC	photosystem I subunit VII [Oryza sativa Japonica Group]	Metabolism;Metabolism	Global and overview maps;Energy metabolism	ko01100//Metabolic pathways;ko00195//Photosynthesis	K02691;K02691	GO:0009521//photosystem;GO:0044434//chloroplast part	GO:0003824//catalytic activity;GO:0043169//cation binding;GO:0051536//iron-sulfur cluster binding	GO:0009767//photosynthetic electron transport chain
328	TraesCS3A02G183700.1	61100	54400	55600	66900	76800	73000	57037.7	72235	0.340783	2.93e-07	1.38e-05	RPN11	26S proteasome non-ATPase regulatory subunit 14 homolog [Aegilops tauschii subsp. tauschii] [Aegilops tauschii]	Genetic Information Processing	Folding, sorting and degradation	ko03050//Proteasome	K03030	-	-	-
329	TraesCS3B02G213500.1	61100	54400	55600	66900	76800	73000	57037.7	72235	0.340783	2.93e-07	1.38e-05	RPN11	26S proteasome non-ATPase regulatory subunit 14 homolog [Aegilops tauschii subsp. tauschii] [Aegilops tauschii]	Genetic Information Processing	Folding, sorting and degradation	ko03050//Proteasome	K03030	-	-	-
330	TraesCS3D02G187900.1	61100	54400	55600	66900	76800	73000	57037.7	72235	0.340783	2.93e-07	1.38e-05	RPN11	26S proteasome non-ATPase regulatory subunit 14 homolog [Aegilops tauschii subsp. tauschii] [Aegilops tauschii]	Genetic Information Processing	Folding, sorting and degradation	ko03050//Proteasome	K03030	-	-	-
331	TraesCS5B02G316600.1	6190	7220	6500	8470	9690	8310	6638.23	8826.33	0.411015	3.04e-07	1.43e-05	VP22-1	vacuolar protein sorting-associated protein 22 homolog 1 [Aegilops tauschii subsp. tauschii] [Aegilops tauschii]	Cellular Processes	Transport and catabolism	ko04144//Endocytosis	K12188	-	-	-
332	TraesCS5D02G322300.1	6190	7220	6500	8470	9690	8310	6638.23	8826.33	0.411015	3.04e-07	1.43e-05	VP22-1	vacuolar protein sorting-associated protein 22 homolog 1 [Aegilops tauschii subsp. tauschii] [Aegilops tauschii]	Cellular Processes	Transport and catabolism	ko04144//Endocytosis	K12188	-	-	-
333	TraesCS7D02G439300.1	8020	7530	7270	10600	12700	11000	7606.37	11450.7	0.590152	3.14e-07	1.47e-05	CYP72A15	cytochrome P450 72A15-like [Aegilops tauschii subsp. tauschii] [Aegilops tauschii]	-	-	-	-	-	GO:0016491//oxidoreductase activity;GO:0046906//tetrapyrrole binding;GO:0046914//transition metal ion binding	GO:0044710//single-organism metabolic process
334	TraesCS5B02G457000.1.cds1	12100	12500	12700	18200	20800	18600	12431	19226.3	0.629141	3.29e-07	1.53e-05	At3g28510	AAA-ATPase At3g28510-like [Aegilops tauschii subsp. tauschii] [Aegilops tauschii]	-	-	-	-	-	-	-
335	TraesCS6D02G215400.3	10200	10500	8410	15000	16000	14600	9704.23	15214.7	0.648777	3.39e-07	1.57e-05	NIT4	bifunctional nitrilase/nitrile hydratase NIT4 [Aegilops tauschii subsp. tauschii] [Aegilops tauschii]	Metabolism;Metabolism;Metabolism	Global and overview maps;Global and overview maps;Metabolism of other amino acids	ko01100//Metabolic pathways;ko01110//Biosynthesis of secondary metabolites;ko00460//Cyanoamino acid metabolism	K13035;K13035;K13035	-	GO:0016787//hydrolase activity	-
336	TraesCS6A02G232500.2	10200	10500	8410	15000	16000	14600	9704.23	15214.7	0.648777	3.39e-07	1.57e-05	NIT4	bifunctional nitrilase/nitrile hydratase NIT4 [Aegilops tauschii subsp. tauschii] [Aegilops tauschii]	Metabolism;Metabolism;Metabolism	Global and overview maps;Global and overview maps;Metabolism of other amino acids	ko01100//Metabolic pathways;ko01110//Biosynthesis of secondary metabolites;ko00460//Cyanoamino acid metabolism	K13035;K13035;K13035	-	GO:0016787//hydrolase activity	-
337	TraesCS5B02G181500.1.cds1	2030	2510	1700	5360	6420	5300	2082.23	5691.7	1.45073	3.44e-07	1.57e-05	PRMS	pathogenisis-related protein 1.1 [Triticum aestivum]	Organismal Systems;Environmental Information Processing;Environmental Information Processing	Environmental adaptation;Signal transduction;Signal transduction	ko04626//Plant-pathogen interaction;ko04016//MAPK signaling pathway - plant;ko04075//Plant hormone signal transduction	K13449;K13449;K13449	-	-	-
338	TraesCS6D02G161500.1	10700	10600	10600	14400	14900	14300	10638.3	14519	0.44867	3.47e-07	1.57e-05	DAAT	D-amino-acid transaminase, chloroplastic isoform X2 [Aegilops tauschii subsp. tauschii] [Aegilops tauschii]	Metabolism	Metabolism of cofactors and vitamins	ko00790//Folate biosynthesis	K18482	-	-	-
339	TraesCS6A02G172200.1	10700	10600	10600	14400	14900	14300	10638.3	14519	0.44867	3.47e-07	1.57e-05	DAAT	D-amino-acid transaminase, chloroplastic isoform X2 [Aegilops tauschii subsp. tauschii] [Aegilops tauschii]	Metabolism	Metabolism of cofactors and vitamins	ko00790//Folate biosynthesis	K18482	-	-	-
340	TraesCS6B02G200000.1	10700	10600	10600	14400	14900	14300	10638.3	14519	0.44867	3.47e-07	1.57e-05	DAAT	D-amino-acid transaminase, chloroplastic isoform X2 [Aegilops tauschii subsp. tauschii] [Aegilops tauschii]	Metabolism	Metabolism of cofactors and vitamins	ko00790//Folate biosynthesis	K18482	-	-	-
341	TraesCS3D02G334500.1	99200	114000	80500	112000	140000	130000	97782.7	127543	0.383337	3.49e-07	1.58e-05	PGM1	2,3-bisphosphoglycerate-independent phosphoglycerate mutase [Aegilops tauschii subsp. tauschii] [Aegilops tauschii]	Metabolism;Metabolism;Metabolism;Metabolism;Metabolism;Metabolism	Global and overview maps;Global and overview maps;Global and overview maps;Global and overview maps;Carbohydrate metabolism;Amino acid metabolism	ko01100//Metabolic pathways;ko01110//Biosynthesis of secondary metabolites;ko01200//Carbon metabolism;ko01230//Biosynthesis of amino acids;ko00010//Glycolysis / Gluconeogenesis;ko00260//Glycine, serine and threonine metabolism	K15633;K15633;K15633;K15633;K15633;K15633	GO:0044424//intracellular part	GO:0016868//intramolecular transferase activity, phosphotransferases;GO:0046914//transition metal ion binding	GO:0006006//glucose metabolic process
342	TraesCS7A02G284500.1	18900	23300	17400	22700	26800	23400	19887	24287.7	0.288398	3.55e-07	1.6e-05	SEC8	exocyst complex component SEC8 [Aegilops tauschii subsp. tauschii] [Aegilops tauschii]	-	-	-	-	GO:0005911//cell-cell junction;GO:0016020//membrane;GO:0044444//cytoplasmic part	-	GO:0000904//cell morphogenesis involved in differentiation;GO:0006006//glucose metabolic process;GO:0008104//protein localization;GO:0010192//mucilage biosynthetic process;GO:0044707//single-multicellular organism process;GO:0048278//vesicle docking
343	TraesCS7B02G116800.2	23400	25400	21400	29700	31500	29600	23407	30251.3	0.370059	4.21e-07	1.84e-05	ALDH2B7	aldehyde dehydrogenase family 2 member B7, mitochondrial-like [Aegilops tauschii subsp. tauschii] [Aegilops tauschii]	Metabolism;Metabolism;Metabolism;Metabolism;Metabolism;Metabolism;Metabolism;Metabolism;Metabolism;Metabolism;Metabolism;Metabolism;Metabolism	Global and overview maps;Global and overview maps;Carbohydrate metabolism;Carbohydrate metabolism;Carbohydrate metabolism;Lipid metabolism;Amino acid metabolism;Lipid metabolism;Metabolism of other amino acids;Amino acid metabolism;Amino acid metabolism;Amino acid metabolism;Amino acid metabolism	ko01100//Metabolic pathways;ko01110//Biosynthesis of secondary metabolites;ko00010//Glycolysis / Gluconeogenesis;ko00620//Pyruvate metabolism;ko00053//Ascorbate and aldarate metabolism;ko00071//Fatty acid degradation;ko00280//Valine, leucine and isoleucine degradation;ko00561//Glycerolipid metabolism;ko00410//beta-Alanine metabolism;ko00330//Arginine and proline metabolism;ko00380//Tryptophan met…	K00128;K00128;K00128;K00128;K00128;K00128;K00128;K00128;K00128;K00128;K00128;K00128;K00128	-	GO:0016620//oxidoreductase activity, acting on the aldehyde or oxo group of donors, NAD or NADP as acceptor	GO:0044710//single-organism metabolic process
344	TraesCS7B02G116800.1	23400	25400	21400	29700	31500	29600	23407	30251.3	0.370059	4.21e-07	1.84e-05	ALDH2B7	aldehyde dehydrogenase family 2 member B7, mitochondrial-like [Aegilops tauschii subsp. tauschii] [Aegilops tauschii]	Metabolism;Metabolism;Metabolism;Metabolism;Metabolism;Metabolism;Metabolism;Metabolism;Metabolism;Metabolism;Metabolism;Metabolism;Metabolism	Global and overview maps;Global and overview maps;Carbohydrate metabolism;Carbohydrate metabolism;Carbohydrate metabolism;Lipid metabolism;Amino acid metabolism;Lipid metabolism;Metabolism of other amino acids;Amino acid metabolism;Amino acid metabolism;Amino acid metabolism;Amino acid metabolism	ko01100//Metabolic pathways;ko01110//Biosynthesis of secondary metabolites;ko00010//Glycolysis / Gluconeogenesis;ko00620//Pyruvate metabolism;ko00053//Ascorbate and aldarate metabolism;ko00071//Fatty acid degradation;ko00280//Valine, leucine and isoleucine degradation;ko00561//Glycerolipid metabolism;ko00410//beta-Alanine metabolism;ko00330//Arginine and proline metabolism;ko00380//Tryptophan met…	K00128;K00128;K00128;K00128;K00128;K00128;K00128;K00128;K00128;K00128;K00128;K00128;K00128	-	GO:0016620//oxidoreductase activity, acting on the aldehyde or oxo group of donors, NAD or NADP as acceptor	GO:0044710//single-organism metabolic process
345	TraesCS5B02G560800.1.cds1	6330	9950	3640	14200	13300	11800	6637.7	13081.3	0.978754	4.24e-07	1.84e-05	Os10g0490100	hypothetical protein F775_15054 [Aegilops tauschii]	-	-	-	-	-	-	-
346	TraesCS1A02G164800.1	29900	28200	28100	32900	46400	43900	28721.3	41087.3	0.516571	4.74e-07	2.03e-05	Os10g0493600	alpha-galactosidase-like [Aegilops tauschii subsp. tauschii] [Aegilops tauschii]	Metabolism;Metabolism;Metabolism;Metabolism;Metabolism	Global and overview maps;Carbohydrate metabolism;Lipid metabolism;Lipid metabolism;Glycan biosynthesis and metabolism	ko01100//Metabolic pathways;ko00052//Galactose metabolism;ko00561//Glycerolipid metabolism;ko00600//Sphingolipid metabolism;ko00603//Glycosphingolipid biosynthesis - globo and isoglobo series	K07407;K07407;K07407;K07407;K07407	-	GO:0016798//hydrolase activity, acting on glycosyl bonds	GO:0044238//primary metabolic process
347	TraesCS1B02G181800.2	29900	28200	28100	32900	46400	43900	28721.3	41087.3	0.516571	4.74e-07	2.03e-05	Os10g0493600	alpha-galactosidase-like [Aegilops tauschii subsp. tauschii] [Aegilops tauschii]	Metabolism;Metabolism;Metabolism;Metabolism;Metabolism	Global and overview maps;Carbohydrate metabolism;Lipid metabolism;Lipid metabolism;Glycan biosynthesis and metabolism	ko01100//Metabolic pathways;ko00052//Galactose metabolism;ko00561//Glycerolipid metabolism;ko00600//Sphingolipid metabolism;ko00603//Glycosphingolipid biosynthesis - globo and isoglobo series	K07407;K07407;K07407;K07407;K07407	-	GO:0016798//hydrolase activity, acting on glycosyl bonds	GO:0044238//primary metabolic process
348	TraesCS1A02G164800.2	29900	28200	28100	32900	46400	43900	28721.3	41087.3	0.516571	4.74e-07	2.03e-05	Os10g0493600	alpha-galactosidase-like [Aegilops tauschii subsp. tauschii] [Aegilops tauschii]	Metabolism;Metabolism;Metabolism;Metabolism;Metabolism	Global and overview maps;Carbohydrate metabolism;Lipid metabolism;Lipid metabolism;Glycan biosynthesis and metabolism	ko01100//Metabolic pathways;ko00052//Galactose metabolism;ko00561//Glycerolipid metabolism;ko00600//Sphingolipid metabolism;ko00603//Glycosphingolipid biosynthesis - globo and isoglobo series	K07407;K07407;K07407;K07407;K07407	-	GO:0016798//hydrolase activity, acting on glycosyl bonds	GO:0044238//primary metabolic process
349	TraesCS1B02G181800.1	29900	28200	28100	32900	46400	43900	28721.3	41087.3	0.516571	4.74e-07	2.03e-05	Os10g0493600	alpha-galactosidase-like [Aegilops tauschii subsp. tauschii] [Aegilops tauschii]	Metabolism;Metabolism;Metabolism;Metabolism;Metabolism	Global and overview maps;Carbohydrate metabolism;Lipid metabolism;Lipid metabolism;Glycan biosynthesis and metabolism	ko01100//Metabolic pathways;ko00052//Galactose metabolism;ko00561//Glycerolipid metabolism;ko00600//Sphingolipid metabolism;ko00603//Glycosphingolipid biosynthesis - globo and isoglobo series	K07407;K07407;K07407;K07407;K07407	-	GO:0016798//hydrolase activity, acting on glycosyl bonds	GO:0044238//primary metabolic process
350	TraesCS1D02G161900.1	29900	28200	28100	32900	46400	43900	28721.3	41087.3	0.516571	4.74e-07	2.03e-05	Os10g0493600	alpha-galactosidase-like [Aegilops tauschii subsp. tauschii] [Aegilops tauschii]	Metabolism;Metabolism;Metabolism;Metabolism;Metabolism	Global and overview maps;Carbohydrate metabolism;Lipid metabolism;Lipid metabolism;Glycan biosynthesis and metabolism	ko01100//Metabolic pathways;ko00052//Galactose metabolism;ko00561//Glycerolipid metabolism;ko00600//Sphingolipid metabolism;ko00603//Glycosphingolipid biosynthesis - globo and isoglobo series	K07407;K07407;K07407;K07407;K07407	-	GO:0016798//hydrolase activity, acting on glycosyl bonds	GO:0044238//primary metabolic process
351	TraesCS7A02G317500.1	3610	4650	3120	6850	7160	7460	3794.57	7156.73	0.915366	4.94e-07	2.1e-05	GULLO2	L-gulonolactone oxidase 2-like [Aegilops tauschii subsp. tauschii] [Aegilops tauschii]	-	-	-	-	-	-	-
352	TraesCS3D02G404000.1	15200	15700	12000	20100	22100	17200	14286	19808.3	0.471505	5.68e-07	2.41e-05	PME51	probable pectinesterase/pectinesterase inhibitor 51 [Aegilops tauschii subsp. tauschii] [Aegilops tauschii]	-	-	-	-	-	-	-
353	TraesCS3D02G289100.2	21400	23500	18800	24200	26700	27000	21232.3	25948.3	0.289379	5.77e-07	2.43e-05	TPS7	probable alpha,alpha-trehalose-phosphate synthase [UDP-forming] 7 [Aegilops tauschii subsp. tauschii] [Aegilops tauschii]	Metabolism;Metabolism	Global and overview maps;Carbohydrate metabolism	ko01100//Metabolic pathways;ko00500//Starch and sucrose metabolism	K16055;K16055	-	-	-
354	TraesCS3D02G289100.1	21400	23500	18800	24200	26700	27000	21232.3	25948.3	0.289379	5.77e-07	2.43e-05	TPS7	probable alpha,alpha-trehalose-phosphate synthase [UDP-forming] 7 [Aegilops tauschii subsp. tauschii] [Aegilops tauschii]	Metabolism;Metabolism	Global and overview maps;Carbohydrate metabolism	ko01100//Metabolic pathways;ko00500//Starch and sucrose metabolism	K16055;K16055	-	-	-
355	TraesCS7D02G279300.1	24500	23700	23400	28700	32900	28100	23868	29910.3	0.325566	5.77e-07	2.43e-05	DHAD	dihydroxy-acid dehydratase, chloroplastic [Aegilops tauschii subsp. tauschii] [Aegilops tauschii]	Metabolism;Metabolism;Metabolism;Metabolism;Metabolism;Metabolism	Global and overview maps;Global and overview maps;Global and overview maps;Global and overview maps;Metabolism of cofactors and vitamins;Amino acid metabolism	ko01100//Metabolic pathways;ko01110//Biosynthesis of secondary metabolites;ko01230//Biosynthesis of amino acids;ko01210//2-Oxocarboxylic acid metabolism;ko00770//Pantothenate and CoA biosynthesis;ko00290//Valine, leucine and isoleucine biosynthesis	K01687;K01687;K01687;K01687;K01687;K01687	-	GO:0016836//hydro-lyase activity	GO:0008652//cellular amino acid biosynthetic process
356	TraesCS1A02G369700.1	24100	22800	23500	34200	36800	35300	23457.3	35416	0.594362	5.81e-07	2.43e-05	At4g32285	putative clathrin assembly protein At2g01600 [Aegilops tauschii subsp. tauschii] [Aegilops tauschii]	-	-	-	-	GO:0030135//coated vesicle	GO:0005515//protein binding;GO:0035091//phosphatidylinositol binding	GO:0006901//vesicle coating
357	TraesCS1B02G388800.1	24100	22800	23500	34200	36800	35300	23457.3	35416	0.594362	5.81e-07	2.43e-05	At4g32285	putative clathrin assembly protein At2g01600 [Aegilops tauschii subsp. tauschii] [Aegilops tauschii]	-	-	-	-	GO:0030135//coated vesicle	GO:0005515//protein binding;GO:0035091//phosphatidylinositol binding	GO:0006901//vesicle coating
358	TraesCS1D02G375800.1	24100	22800	23500	34200	36800	35300	23457.3	35416	0.594362	5.81e-07	2.43e-05	At4g32285	putative clathrin assembly protein At2g01600 [Aegilops tauschii subsp. tauschii] [Aegilops tauschii]	-	-	-	-	GO:0030135//coated vesicle	GO:0005515//protein binding;GO:0035091//phosphatidylinositol binding	GO:0006901//vesicle coating
359	TraesCS6D02G369500.1	3860	3730	6570	6490	5540	8810	4721.2	6947.43	0.557326	6.02e-07	2.49e-05	CCR1	cinnamoyl-CoA reductase 1-like [Aegilops tauschii subsp. tauschii] [Aegilops tauschii]	Metabolism;Metabolism;Metabolism	Global and overview maps;Global and overview maps;Biosynthesis of other secondary metabolites	ko01100//Metabolic pathways;ko01110//Biosynthesis of secondary metabolites;ko00940//Phenylpropanoid biosynthesis	K09753;K09753;K09753	-	GO:0048037//cofactor binding	-
360	TraesCS2A02G508900.1	207000	208000	170000	280000	311000	281000	194870	290790	0.577466	7.1e-07	2.91e-05	PGDH1	D-3-phosphoglycerate dehydrogenase 1, chloroplastic-like [Aegilops tauschii subsp. tauschii] [Aegilops tauschii]	Metabolism;Metabolism;Metabolism;Metabolism	Global and overview maps;Global and overview maps;Global and overview maps;Amino acid metabolism	ko01100//Metabolic pathways;ko01200//Carbon metabolism;ko01230//Biosynthesis of amino acids;ko00260//Glycine, serine and threonine metabolism	K00058;K00058;K00058;K00058	-	GO:0000166//nucleotide binding;GO:0016614//oxidoreductase activity, acting on CH-OH group of donors;GO:0031406//carboxylic acid binding	GO:0006563//L-serine metabolic process
361	TraesCS3D02G129900.2	4620	5160	4770	6190	6830	5610	4850.83	6209.43	0.356229	7.48e-07	3.05e-05	ABCC3	ABC subfamily C transporter [Triticum aestivum]	-	-	-	-	-	-	-
362	TraesCS3A02G129000.1	4620	5160	4770	6190	6830	5610	4850.83	6209.43	0.356229	7.48e-07	3.05e-05	ABCC3	ABC transporter C family member 3-like [Aegilops tauschii subsp. tauschii] [Aegilops tauschii]	-	-	-	-	-	-	-
363	TraesCS5B02G135200.1	30900	34200	31700	37500	41600	37500	32278.3	38886.7	0.268709	7.78e-07	3.15e-05	ACA9	probable calcium-transporting ATPase 4, plasma membrane-type [Aegilops tauschii subsp. tauschii] [Aegilops tauschii]	-	-	-	-	-	-	-
364	TraesCS5B02G135200.2	30900	34200	31700	37500	41600	37500	32278.3	38886.7	0.268709	7.78e-07	3.15e-05	ACA9	probable calcium-transporting ATPase 4, plasma membrane-type [Aegilops tauschii subsp. tauschii] [Aegilops tauschii]	-	-	-	-	-	-	-
365	TraesCS5D02G142900.2	30900	34200	31700	37500	41600	37500	32278.3	38886.7	0.268709	7.78e-07	3.15e-05	ACA9	probable calcium-transporting ATPase 4, plasma membrane-type [Aegilops tauschii subsp. tauschii] [Aegilops tauschii]	-	-	-	-	-	-	-
366	TraesCS5D02G142900.1	30900	34200	31700	37500	41600	37500	32278.3	38886.7	0.268709	7.78e-07	3.15e-05	ACA9	probable calcium-transporting ATPase 4, plasma membrane-type [Aegilops tauschii subsp. tauschii] [Aegilops tauschii]	-	-	-	-	-	-	-
367	TraesCS4D02G337300.1	11100	15300	10400	15000	17100	16000	12258.7	16009.7	0.385141	8.77e-07	3.51e-05	SCPL18	serine carboxypeptidase-like 5 [Aegilops tauschii subsp. tauschii] [Aegilops tauschii]	-	-	-	-	-	-	-
368	TraesCS7D02G000300.1.cds1	591000	574000	591000	461000	291000	269000	585247	340297	-0.782252	9.15e-07	3.65e-05	PETE	plastocyanin precursor [Hordeum vulgare]	Metabolism	Energy metabolism	ko00195//Photosynthesis	K02638	GO:0044434//chloroplast part	GO:0046914//transition metal ion binding	GO:0044710//single-organism metabolic process
369	TraesCS4B02G393100.1.cds1	14400	17400	14000	20300	24300	25900	15254.7	23499.7	0.62339	9.19e-07	3.66e-05	CLPB1	heat shock protein 101 [Triticum turgidum subsp. durum] [Triticum turgidum]	-	-	-	-	-	GO:0032550//purine ribonucleoside binding	GO:0043170//macromolecule metabolic process
370	TraesCS4B02G163800.1	7610	8670	6950	9100	11300	8910	7744.7	9762.23	0.334002	9.42e-07	3.73e-05	LIS	U4/U6 small nuclear ribonucleoprotein PRP4-like protein isoform X1 [Aegilops tauschii subsp. tauschii] [Aegilops tauschii]	Genetic Information Processing	Transcription	ko03040//Spliceosome	K12662	-	-	-
371	TraesCS4D02G160600.1	7610	8670	6950	9100	11300	8910	7744.7	9762.23	0.334002	9.42e-07	3.73e-05	LIS	U4/U6 small nuclear ribonucleoprotein PRP4-like protein isoform X1 [Aegilops tauschii subsp. tauschii] [Aegilops tauschii]	Genetic Information Processing	Transcription	ko03040//Spliceosome	K12662	-	-	-
372	TraesCS4A02G196300.1	8850	8690	8090	11800	12400	12900	8541.33	12406	0.538505	9.84e-07	3.87e-05	GSVIVT00023967001	peroxidase 4-like [Aegilops tauschii subsp. tauschii] [Aegilops tauschii]	Metabolism;Metabolism;Metabolism	Global and overview maps;Global and overview maps;Biosynthesis of other secondary metabolites	ko01100//Metabolic pathways;ko01110//Biosynthesis of secondary metabolites;ko00940//Phenylpropanoid biosynthesis	K00430;K00430;K00430	-	-	-
373	TraesCS4B02G217000.1	15900	13500	13700	18000	18900	17100	14378.3	17985.3	0.322924	9.86e-07	3.87e-05	Ipo5	importin-4 [Aegilops tauschii subsp. tauschii] [Aegilops tauschii]	-	-	-	-	GO:0043231//intracellular membrane-bounded organelle;GO:0044444//cytoplasmic part	GO:0017016//Ras GTPase binding	GO:0006006//glucose metabolic process;GO:0006996//organelle organization;GO:0051603//proteolysis involved in cellular protein catabolic process
374	TraesCS4A02G087400.1	15900	13500	13700	18000	18900	17100	14378.3	17985.3	0.322924	9.86e-07	3.87e-05	Ipo5	importin-4 [Aegilops tauschii subsp. tauschii] [Aegilops tauschii]	-	-	-	-	GO:0043231//intracellular membrane-bounded organelle;GO:0044444//cytoplasmic part	GO:0017016//Ras GTPase binding	GO:0006006//glucose metabolic process;GO:0006996//organelle organization;GO:0051603//proteolysis involved in cellular protein catabolic process
375	TraesCS4D02G217300.1	15900	13500	13700	18000	18900	17100	14378.3	17985.3	0.322924	9.86e-07	3.87e-05	Ipo5	importin-4 [Aegilops tauschii subsp. tauschii] [Aegilops tauschii]	-	-	-	-	GO:0043231//intracellular membrane-bounded organelle;GO:0044444//cytoplasmic part	GO:0017016//Ras GTPase binding	GO:0006006//glucose metabolic process;GO:0006996//organelle organization;GO:0051603//proteolysis involved in cellular protein catabolic process
376	TraesCS5D02G205100.1	10400	13700	10400	13300	14500	15800	11452.3	14523.7	0.342764	1.01e-06	3.94e-05	ARB_01444	probable endo-1,3(4)-beta-glucanase ARB_01444 [Aegilops tauschii subsp. tauschii] [Aegilops tauschii]	-	-	-	-	-	GO:0052736//beta-glucanase activity	-
377	TraesCS5B02G197800.1.cds1	10400	13700	10400	13300	14500	15800	11452.3	14523.7	0.342764	1.01e-06	3.94e-05	ARB_01444	probable endo-1,3(4)-beta-glucanase ARB_01444 [Aegilops tauschii subsp. tauschii] [Aegilops tauschii]	-	-	-	-	-	GO:0052736//beta-glucanase activity	-
378	TraesCS3D02G495000.2	3260	3300	3080	4650	5240	4770	3209.8	4887.33	0.606564	1.21e-06	4.68e-05	lacZ	Beta-galactosidase [Aegilops tauschii]	Metabolism;Metabolism;Metabolism;Metabolism	Global and overview maps;Carbohydrate metabolism;Lipid metabolism;Glycan biosynthesis and metabolism	ko01100//Metabolic pathways;ko00052//Galactose metabolism;ko00600//Sphingolipid metabolism;ko00511//Other glycan degradation	K01190;K01190;K01190;K01190	GO:1902494//catalytic complex	GO:0005488//binding;GO:0015925//galactosidase activity	GO:0044238//primary metabolic process
379	TraesCS7A02G333900.1	110000	138000	122000	152000	148000	164000	123367	154713	0.326645	1.22e-06	4.7e-05	OMT1	flavone O-methyltransferase 1 [Aegilops tauschii subsp. tauschii] [Aegilops tauschii]	-	-	-	-	-	GO:0005515//protein binding;GO:0008168//methyltransferase activity	GO:0008152//metabolic process
380	TraesCS2A02G406800.1	8220	7680	7100	9630	10000	10000	7664.23	9894.17	0.368437	1.23e-06	4.7e-05	CCDC124	coiled-coil domain-containing protein 124 [Aegilops tauschii subsp. tauschii] [Aegilops tauschii]	-	-	-	-	-	-	-
381	TraesCS2D02G403700.1	8220	7680	7100	9630	10000	10000	7664.23	9894.17	0.368437	1.23e-06	4.7e-05	CCDC124	coiled-coil domain-containing protein 124 [Aegilops tauschii subsp. tauschii] [Aegilops tauschii]	-	-	-	-	-	-	-
382	TraesCS2D02G403700.2	8220	7680	7100	9630	10000	10000	7664.23	9894.17	0.368437	1.23e-06	4.7e-05	CCDC124	coiled-coil domain-containing protein 124 [Aegilops tauschii subsp. tauschii] [Aegilops tauschii]	-	-	-	-	-	-	-
383	TraesCS3B02G161700.1.cds1	6420	6860	5970	7910	8440	8420	6416.33	8255.87	0.363671	1.31e-06	4.96e-05	--	Proteasome assembly chaperone 1, partial [Anthurium amnicola]	-	-	-	-	-	-	-
384	TraesCS3A02G143400.1.cds1	6420	6860	5970	7910	8440	8420	6416.33	8255.87	0.363671	1.31e-06	4.96e-05	--	Proteasome assembly chaperone 1, partial [Anthurium amnicola]	-	-	-	-	-	-	-
385	TraesCS2A02G302400.1	14000	15300	11600	17600	20500	18000	13662.3	18711.7	0.453734	1.32e-06	4.99e-05	NAPRT2	nicotinate phosphoribosyltransferase 2-like [Aegilops tauschii subsp. tauschii] [Aegilops tauschii]	Metabolism;Metabolism	Global and overview maps;Metabolism of cofactors and vitamins	ko01100//Metabolic pathways;ko00760//Nicotinate and nicotinamide metabolism	K00763;K00763	-	-	-
386	TraesCS2D02G301100.1	14000	15300	11600	17600	20500	18000	13662.3	18711.7	0.453734	1.32e-06	4.99e-05	NAPRT2	nicotinate phosphoribosyltransferase 2-like [Aegilops tauschii subsp. tauschii] [Aegilops tauschii]	Metabolism;Metabolism	Global and overview maps;Metabolism of cofactors and vitamins	ko01100//Metabolic pathways;ko00760//Nicotinate and nicotinamide metabolism	K00763;K00763	-	-	-
387	TraesCS4A02G150600.1	11200	10800	9980	14100	15900	14500	10687.2	14847.3	0.474324	1.4e-06	5.25e-05	RNP1	RNA-binding protein Musashi-like protein 2 [Triticum urartu]	Genetic Information Processing	Translation	ko03015//mRNA surveillance pathway	K14411	-	-	-
388	TraesCSU02G068500.1	11200	10800	9980	14100	15900	14500	10687.2	14847.3	0.474324	1.4e-06	5.25e-05	RNP1	RNA-binding protein Musashi-like protein 2 [Triticum urartu]	Genetic Information Processing	Translation	ko03015//mRNA surveillance pathway	K14411	-	-	-
389	TraesCS2B02G236400.1	5960	6970	4630	7130	10700	6550	5850.33	8119.83	0.472931	1.42e-06	5.3e-05	CSLF2	mixed-linked glucan synthase 2-like [Aegilops tauschii subsp. tauschii] [Aegilops tauschii]	-	-	-	-	GO:0031224//intrinsic component of membrane	GO:0016759//cellulose synthase activity	GO:0030243//cellulose metabolic process
390	TraesCS6A02G279300.1	11500	13200	10500	14000	16400	14800	11761.3	15070	0.357628	1.52e-06	5.69e-05	TRAPPC11	trafficking protein particle complex subunit 11 [Aegilops tauschii subsp. tauschii] [Aegilops tauschii]	-	-	-	-	-	-	-
391	TraesCS3A02G156200.2	18400	17700	17900	21100	23900	23000	17963	22653.3	0.334695	1.58e-06	5.79e-05	At3g16270	VHS domain-containing protein At3g16270 [Aegilops tauschii subsp. tauschii] [Aegilops tauschii]	-	-	-	-	-	-	-
392	TraesCS3D02G164000.1	18400	17700	17900	21100	23900	23000	17963	22653.3	0.334695	1.58e-06	5.79e-05	At3g16270	VHS domain-containing protein At3g16270 [Aegilops tauschii subsp. tauschii] [Aegilops tauschii]	-	-	-	-	-	-	-
393	TraesCS3D02G164000.3	18400	17700	17900	21100	23900	23000	17963	22653.3	0.334695	1.58e-06	5.79e-05	At3g16270	VHS domain-containing protein At3g16270 [Aegilops tauschii subsp. tauschii] [Aegilops tauschii]	-	-	-	-	-	-	-
394	TraesCS3B02G182800.2	18400	17700	17900	21100	23900	23000	17963	22653.3	0.334695	1.58e-06	5.79e-05	At3g16270	VHS domain-containing protein At3g16270 [Aegilops tauschii subsp. tauschii] [Aegilops tauschii]	-	-	-	-	-	-	-
395	TraesCS3A02G156200.3	18400	17700	17900	21100	23900	23000	17963	22653.3	0.334695	1.58e-06	5.79e-05	At3g16270	VHS domain-containing protein At3g16270 [Aegilops tauschii subsp. tauschii] [Aegilops tauschii]	-	-	-	-	-	-	-
396	TraesCS3B02G182800.1	18400	17700	17900	21100	23900	23000	17963	22653.3	0.334695	1.58e-06	5.79e-05	At3g16270	VHS domain-containing protein At3g16270 [Aegilops tauschii subsp. tauschii] [Aegilops tauschii]	-	-	-	-	-	-	-
397	TraesCS3B02G182800.3	18400	17700	17900	21100	23900	23000	17963	22653.3	0.334695	1.58e-06	5.79e-05	At3g16270	VHS domain-containing protein At3g16270 [Aegilops tauschii subsp. tauschii] [Aegilops tauschii]	-	-	-	-	-	-	-
398	TraesCS3A02G156200.1	18400	17700	17900	21100	23900	23000	17963	22653.3	0.334695	1.58e-06	5.79e-05	At3g16270	VHS domain-containing protein At3g16270 [Aegilops tauschii subsp. tauschii] [Aegilops tauschii]	-	-	-	-	-	-	-
399	TraesCS3D02G164000.2	18400	17700	17900	21100	23900	23000	17963	22653.3	0.334695	1.58e-06	5.79e-05	At3g16270	VHS domain-containing protein At3g16270 [Aegilops tauschii subsp. tauschii] [Aegilops tauschii]	-	-	-	-	-	-	-
400	TraesCS4D02G262700.1	31900	26900	27500	34400	40500	37900	28784.3	37603	0.385564	1.68e-06	6.13e-05	CSN4	COP9 signalosome complex subunit 4 [Aegilops tauschii subsp. tauschii] [Aegilops tauschii]	-	-	-	-	GO:0043234//protein complex;GO:0044444//cytoplasmic part	-	GO:0000338//protein deneddylation;GO:0007602//phototransduction;GO:0009639//response to red or far red light;GO:0010389//regulation of G2/M transition of mitotic cell cycle;GO:0044707//single-multicellular organism process
401	TraesCS6D02G378400.1	74600	86900	73000	93200	94600	95700	78179	94494.7	0.273452	1.86e-06	6.79e-05	KOB1	probable voltage-gated potassium channel subunit beta [Aegilops tauschii subsp. tauschii] [Aegilops tauschii]	-	-	-	-	GO:0005911//cell-cell junction;GO:0016020//membrane	-	GO:0030001//metal ion transport;GO:0034220//ion transmembrane transport
402	TraesCS6A02G392700.1	74600	86900	73000	93200	94600	95700	78179	94494.7	0.273452	1.86e-06	6.79e-05	KOB1	probable voltage-gated potassium channel subunit beta [Aegilops tauschii subsp. tauschii] [Aegilops tauschii]	-	-	-	-	GO:0005911//cell-cell junction;GO:0016020//membrane	-	GO:0030001//metal ion transport;GO:0034220//ion transmembrane transport
403	TraesCS3B02G354100.1	5980	5590	5260	7880	7600	8110	5607.9	7864.83	0.487956	1.87e-06	6.79e-05	SABP2	salicylic acid-binding protein 2-like [Aegilops tauschii subsp. tauschii] [Aegilops tauschii]	-	-	-	-	-	-	-
404	TraesCS2A02G344600.1	1120000	1020000	1160000	978000	695000	853000	1.09797e+06	841997	-0.382948	1.89e-06	6.85e-05	GAPA	glyceraldehyde-3-phosphate dehydrogenase A, chloroplastic [Aegilops tauschii subsp. tauschii] [Aegilops tauschii]	Metabolism;Metabolism;Metabolism	Global and overview maps;Global and overview maps;Energy metabolism	ko01100//Metabolic pathways;ko01200//Carbon metabolism;ko00710//Carbon fixation in photosynthetic organisms	K05298;K05298;K05298	-	GO:0000166//nucleotide binding	GO:0019318//hexose metabolic process
405	TraesCS4B02G047700.1	80000	86800	68600	93100	104000	95900	78452.3	97522.3	0.313916	2.03e-06	7.33e-05	DRP1C	dynamin-related protein 1C [Aegilops tauschii subsp. tauschii] [Aegilops tauschii]	Cellular Processes	Transport and catabolism	ko04144//Endocytosis	K01528	-	GO:0017111//nucleoside-triphosphatase activity;GO:0032550//purine ribonucleoside binding	-
406	TraesCS4D02G047600.1	80000	86800	68600	93100	104000	95900	78452.3	97522.3	0.313916	2.03e-06	7.33e-05	DRP1C	dynamin-related protein 1C [Aegilops tauschii subsp. tauschii] [Aegilops tauschii]	Cellular Processes	Transport and catabolism	ko04144//Endocytosis	K01528	-	GO:0017111//nucleoside-triphosphatase activity;GO:0032550//purine ribonucleoside binding	-
407	TraesCS4A02G266600.1	80000	86800	68600	93100	104000	95900	78452.3	97522.3	0.313916	2.03e-06	7.33e-05	DRP1C	dynamin-related protein 1C [Aegilops tauschii subsp. tauschii] [Aegilops tauschii]	Cellular Processes	Transport and catabolism	ko04144//Endocytosis	K01528	-	GO:0017111//nucleoside-triphosphatase activity;GO:0032550//purine ribonucleoside binding	-
408	TraesCS6D02G165800.1	31000	31200	26700	34800	38700	35600	29644	36348	0.294136	2.18e-06	7.76e-05	Os02g0209100	coatomer subunit beta'-2-like isoform X2 [Aegilops tauschii subsp. tauschii] [Aegilops tauschii]	-	-	-	-	GO:0043234//protein complex	-	GO:0015031//protein transport
409	TraesCS6D02G165800.2	31000	31200	26700	34800	38700	35600	29644	36348	0.294136	2.18e-06	7.76e-05	Os02g0209100	coatomer subunit beta'-2-like isoform X2 [Aegilops tauschii subsp. tauschii] [Aegilops tauschii]	-	-	-	-	GO:0043234//protein complex	-	GO:0015031//protein transport
410	TraesCS6B02G206500.2	31000	31200	26700	34800	38700	35600	29644	36348	0.294136	2.18e-06	7.76e-05	Os02g0209100	coatomer subunit beta'-2-like isoform X2 [Aegilops tauschii subsp. tauschii] [Aegilops tauschii]	-	-	-	-	GO:0043234//protein complex	-	GO:0015031//protein transport
411	TraesCS6B02G206500.1	31000	31200	26700	34800	38700	35600	29644	36348	0.294136	2.18e-06	7.76e-05	Os02g0209100	coatomer subunit beta'-2-like isoform X2 [Aegilops tauschii subsp. tauschii] [Aegilops tauschii]	-	-	-	-	GO:0043234//protein complex	-	GO:0015031//protein transport
412	TraesCS6A02G179300.1	31000	31200	26700	34800	38700	35600	29644	36348	0.294136	2.18e-06	7.76e-05	Os02g0209100	coatomer subunit beta'-2-like isoform X1 [Aegilops tauschii subsp. tauschii] [Aegilops tauschii]	-	-	-	-	GO:0043234//protein complex	-	GO:0015031//protein transport
413	TraesCS6A02G179300.2	31000	31200	26700	34800	38700	35600	29644	36348	0.294136	2.18e-06	7.76e-05	Os02g0209100	coatomer subunit beta'-2-like isoform X2 [Aegilops tauschii subsp. tauschii] [Aegilops tauschii]	-	-	-	-	GO:0043234//protein complex	-	GO:0015031//protein transport
414	TraesCS3A02G142700.1	4670	4600	4220	9260	8790	9980	4497.87	9340.43	1.05425	2.2e-06	7.8e-05	DJ1B	protein DJ-1 homolog B-like [Aegilops tauschii subsp. tauschii] [Aegilops tauschii]	-	-	-	-	-	-	-
415	TraesCS2A02G293700.1	155000	189000	178000	134000	139000	157000	174227	143070	-0.284244	2.43e-06	8.57e-05	At3g52300	ATP synthase subunit d, mitochondrial [Triticum urartu]	Metabolism;Metabolism	Global and overview maps;Energy metabolism	ko01100//Metabolic pathways;ko00190//Oxidative phosphorylation	K02138;K02138	-	-	-
416	TraesCS2D02G291300.1	155000	189000	178000	134000	139000	157000	174227	143070	-0.284244	2.43e-06	8.57e-05	At3g52300	ATP synthase subunit d, mitochondrial [Aegilops tauschii subsp. tauschii] [Aegilops tauschii]	Metabolism;Metabolism	Global and overview maps;Energy metabolism	ko01100//Metabolic pathways;ko00190//Oxidative phosphorylation	K02138;K02138	-	-	-
417	TraesCS2B02G310000.1	155000	189000	178000	134000	139000	157000	174227	143070	-0.284244	2.43e-06	8.57e-05	At3g52300	ATP synthase subunit d, mitochondrial [Aegilops tauschii subsp. tauschii] [Aegilops tauschii]	Metabolism;Metabolism	Global and overview maps;Energy metabolism	ko01100//Metabolic pathways;ko00190//Oxidative phosphorylation	K02138;K02138	-	-	-
418	TraesCS2B02G103600.1	15500	13900	14700	23100	21500	23400	14683.7	22663	0.626127	2.6e-06	9.16e-05	PLR_Lp1	isoflavone reductase homolog [Aegilops tauschii subsp. tauschii] [Aegilops tauschii]	Metabolism	Global and overview maps	ko01110//Biosynthesis of secondary metabolites	K21568	-	-	-
419	TraesCS6A02G339100.1.cds1	41700	44400	36100	49600	52900	51200	40729.3	51249.7	0.331474	2.69e-06	9.47e-05	SBT1.4	subtilisin-like protease SBT1.4 [Aegilops tauschii subsp. tauschii] [Aegilops tauschii]	-	-	-	-	-	-	-
420	TraesCS4D02G183000.1	11800	13300	11000	13800	16400	15100	12032.7	15129.3	0.330392	2.74e-06	9.56e-05	--	expressed protein [Oryza sativa Japonica Group]	-	-	-	-	-	-	-
421	TraesCS4A02G122900.1	11800	13300	11000	13800	16400	15100	12032.7	15129.3	0.330392	2.74e-06	9.56e-05	--	expressed protein [Oryza sativa Japonica Group]	-	-	-	-	-	-	-
422	TraesCS4A02G122900.2	11800	13300	11000	13800	16400	15100	12032.7	15129.3	0.330392	2.74e-06	9.56e-05	--	expressed protein [Oryza sativa Japonica Group]	-	-	-	-	-	-	-
423	TraesCS1A02G299100.1	20200	14500	19500	21100	27800	23700	18083.7	24217	0.421333	2.86e-06	9.86e-05	At3g08860	alanine--glyoxylate aminotransferase 2 homolog 3, mitochondrial-like [Aegilops tauschii subsp. tauschii] [Aegilops tauschii]	Metabolism;Metabolism;Metabolism;Metabolism;Metabolism;Metabolism	Global and overview maps;Global and overview maps;Amino acid metabolism;Amino acid metabolism;Amino acid metabolism;Amino acid metabolism	ko01100//Metabolic pathways;ko01110//Biosynthesis of secondary metabolites;ko00270//Cysteine and methionine metabolism;ko00260//Glycine, serine and threonine metabolism;ko00250//Alanine, aspartate and glutamate metabolism;ko00280//Valine, leucine and isoleucine degradation	K00827;K00827;K00827;K00827;K00827;K00827	-	GO:0016769//transferase activity, transferring nitrogenous groups;GO:0043168//anion binding	-
424	TraesCS1B02G308900.1	20200	14500	19500	21100	27800	23700	18083.7	24217	0.421333	2.86e-06	9.86e-05	At3g08860	alanine--glyoxylate aminotransferase 2 homolog 3, mitochondrial-like [Aegilops tauschii subsp. tauschii] [Aegilops tauschii]	Metabolism;Metabolism;Metabolism;Metabolism;Metabolism;Metabolism	Global and overview maps;Global and overview maps;Amino acid metabolism;Amino acid metabolism;Amino acid metabolism;Amino acid metabolism	ko01100//Metabolic pathways;ko01110//Biosynthesis of secondary metabolites;ko00270//Cysteine and methionine metabolism;ko00260//Glycine, serine and threonine metabolism;ko00250//Alanine, aspartate and glutamate metabolism;ko00280//Valine, leucine and isoleucine degradation	K00827;K00827;K00827;K00827;K00827;K00827	-	GO:0016769//transferase activity, transferring nitrogenous groups;GO:0043168//anion binding	-
425	TraesCS1D02G292100.1	20200	14500	19500	21100	27800	23700	18083.7	24217	0.421333	2.86e-06	9.86e-05	At3g08860	alanine--glyoxylate aminotransferase 2 homolog 3, mitochondrial-like [Aegilops tauschii subsp. tauschii] [Aegilops tauschii]	Metabolism;Metabolism;Metabolism;Metabolism;Metabolism;Metabolism	Global and overview maps;Global and overview maps;Amino acid metabolism;Amino acid metabolism;Amino acid metabolism;Amino acid metabolism	ko01100//Metabolic pathways;ko01110//Biosynthesis of secondary metabolites;ko00270//Cysteine and methionine metabolism;ko00260//Glycine, serine and threonine metabolism;ko00250//Alanine, aspartate and glutamate metabolism;ko00280//Valine, leucine and isoleucine degradation	K00827;K00827;K00827;K00827;K00827;K00827	-	GO:0016769//transferase activity, transferring nitrogenous groups;GO:0043168//anion binding	-
426	TraesCS4D02G201100.1	21400	35600	24800	44000	48300	43100	27253	45132.7	0.727757	2.92e-06	0.00010044	GSTZ5	protein IN2-1 homolog B [Aegilops tauschii subsp. tauschii] [Aegilops tauschii]	Metabolism	Metabolism of other amino acids	ko00480//Glutathione metabolism	K00799	-	-	-
427	TraesCS4B02G200000.1	21400	35600	24800	44000	48300	43100	27253	45132.7	0.727757	2.92e-06	0.00010044	GSTZ5	protein IN2-1 homolog B [Aegilops tauschii subsp. tauschii] [Aegilops tauschii]	Metabolism	Metabolism of other amino acids	ko00480//Glutathione metabolism	K00799	-	-	-
428	TraesCS4D02G272900.1	77400	82500	72400	90800	93800	98100	77427.3	94219.3	0.28318	3.14e-06	0.000104675	Os03g0158200	DEAD-box ATP-dependent RNA helicase 38-like [Aegilops tauschii subsp. tauschii] [Aegilops tauschii]	-	-	-	-	-	-	-
429	TraesCS6D02G218000.2	855.756	753.962	762.352	1080	1220	1130	790.69	1142.17	0.530589	3.19e-06	0.000104675	CPL1	RNA polymerase II C-terminal domain phosphatase-like 1 [Aegilops tauschii subsp. tauschii] [Aegilops tauschii]	-	-	-	-	-	-	-
430	TraesCS6B02G264000.1	855.756	753.962	762.352	1080	1220	1130	790.69	1142.17	0.530589	3.19e-06	0.000104675	CPL1	RNA polymerase II C-terminal domain phosphatase-like 1 [Aegilops tauschii subsp. tauschii] [Aegilops tauschii]	-	-	-	-	-	-	-
431	TraesCS6A02G235300.4	855.756	753.962	762.352	1080	1220	1130	790.69	1142.17	0.530589	3.19e-06	0.000104675	CPL1	RNA polymerase II C-terminal domain phosphatase-like 1 [Aegilops tauschii subsp. tauschii] [Aegilops tauschii]	-	-	-	-	-	-	-
432	TraesCS6D02G218000.5	855.756	753.962	762.352	1080	1220	1130	790.69	1142.17	0.530589	3.19e-06	0.000104675	CPL1	RNA polymerase II C-terminal domain phosphatase-like 1 [Aegilops tauschii subsp. tauschii] [Aegilops tauschii]	-	-	-	-	-	-	-
433	TraesCS6B02G264000.3	855.756	753.962	762.352	1080	1220	1130	790.69	1142.17	0.530589	3.19e-06	0.000104675	CPL1	RNA polymerase II C-terminal domain phosphatase-like 1 [Aegilops tauschii subsp. tauschii] [Aegilops tauschii]	-	-	-	-	-	-	-
434	TraesCS6A02G235300.5	855.756	753.962	762.352	1080	1220	1130	790.69	1142.17	0.530589	3.19e-06	0.000104675	CPL1	RNA polymerase II C-terminal domain phosphatase-like 1 [Aegilops tauschii subsp. tauschii] [Aegilops tauschii]	-	-	-	-	-	-	-
435	TraesCS6B02G264000.4	855.756	753.962	762.352	1080	1220	1130	790.69	1142.17	0.530589	3.19e-06	0.000104675	CPL1	RNA polymerase II C-terminal domain phosphatase-like 1 [Aegilops tauschii subsp. tauschii] [Aegilops tauschii]	-	-	-	-	-	-	-
436	TraesCS6D02G218000.4	855.756	753.962	762.352	1080	1220	1130	790.69	1142.17	0.530589	3.19e-06	0.000104675	CPL1	RNA polymerase II C-terminal domain phosphatase-like 1 [Aegilops tauschii subsp. tauschii] [Aegilops tauschii]	-	-	-	-	-	-	-
437	TraesCS6A02G235300.3	855.756	753.962	762.352	1080	1220	1130	790.69	1142.17	0.530589	3.19e-06	0.000104675	CPL1	RNA polymerase II C-terminal domain phosphatase-like 1 [Aegilops tauschii subsp. tauschii] [Aegilops tauschii]	-	-	-	-	-	-	-
438	TraesCS6A02G235300.1	855.756	753.962	762.352	1080	1220	1130	790.69	1142.17	0.530589	3.19e-06	0.000104675	CPL1	RNA polymerase II C-terminal domain phosphatase-like 1 [Aegilops tauschii subsp. tauschii] [Aegilops tauschii]	-	-	-	-	-	-	-
439	TraesCS6D02G218000.3	855.756	753.962	762.352	1080	1220	1130	790.69	1142.17	0.530589	3.19e-06	0.000104675	CPL1	RNA polymerase II C-terminal domain phosphatase-like 1 [Aegilops tauschii subsp. tauschii] [Aegilops tauschii]	-	-	-	-	-	-	-
440	TraesCS6B02G264000.2	855.756	753.962	762.352	1080	1220	1130	790.69	1142.17	0.530589	3.19e-06	0.000104675	CPL1	RNA polymerase II C-terminal domain phosphatase-like 1 [Aegilops tauschii subsp. tauschii] [Aegilops tauschii]	-	-	-	-	-	-	-
441	TraesCS7A02G230500.1	7440	7120	7210	10300	13100	11100	7255.87	11502	0.664665	3.3e-06	0.000107646	DTX16	protein DETOXIFICATION 16-like [Aegilops tauschii subsp. tauschii] [Aegilops tauschii]	-	-	-	-	GO:0031224//intrinsic component of membrane	GO:0015291//secondary active transmembrane transporter activity	GO:0044763//single-organism cellular process
442	TraesCS5A02G321500.1	5240	4970	4790	6310	8160	6850	5001.2	7106.33	0.506831	3.56e-06	0.000115215	LON1	lon protease homolog 2, peroxisomal [Aegilops tauschii subsp. tauschii] [Aegilops tauschii]	-	-	-	-	GO:0031974//membrane-enclosed lumen;GO:0044439//peroxisomal part	GO:0004175//endopeptidase activity;GO:0032550//purine ribonucleoside binding;GO:0042623//ATPase activity, coupled	GO:0006625//protein targeting to peroxisome;GO:0022615//protein to membrane docking;GO:0048528//post-embryonic root development;GO:0051603//proteolysis involved in cellular protein catabolic process
443	TraesCS5B02G322000.1	5240	4970	4790	6310	8160	6850	5001.2	7106.33	0.506831	3.56e-06	0.000115215	LON1	lon protease homolog 2, peroxisomal [Aegilops tauschii subsp. tauschii] [Aegilops tauschii]	-	-	-	-	GO:0031974//membrane-enclosed lumen;GO:0044439//peroxisomal part	GO:0004175//endopeptidase activity;GO:0032550//purine ribonucleoside binding;GO:0042623//ATPase activity, coupled	GO:0006625//protein targeting to peroxisome;GO:0022615//protein to membrane docking;GO:0048528//post-embryonic root development;GO:0051603//proteolysis involved in cellular protein catabolic process
444	TraesCS5D02G328300.2	5240	4970	4790	6310	8160	6850	5001.2	7106.33	0.506831	3.56e-06	0.000115215	LON1	lon protease homolog 2, peroxisomal [Aegilops tauschii subsp. tauschii] [Aegilops tauschii]	-	-	-	-	GO:0031974//membrane-enclosed lumen;GO:0044439//peroxisomal part	GO:0004175//endopeptidase activity;GO:0032550//purine ribonucleoside binding;GO:0042623//ATPase activity, coupled	GO:0006625//protein targeting to peroxisome;GO:0022615//protein to membrane docking;GO:0048528//post-embryonic root development;GO:0051603//proteolysis involved in cellular protein catabolic process
445	TraesCS5B02G322000.2	5240	4970	4790	6310	8160	6850	5001.2	7106.33	0.506831	3.56e-06	0.000115215	LON1	lon protease homolog 2, peroxisomal [Aegilops tauschii subsp. tauschii] [Aegilops tauschii]	-	-	-	-	GO:0031974//membrane-enclosed lumen;GO:0044439//peroxisomal part	GO:0004175//endopeptidase activity;GO:0032550//purine ribonucleoside binding;GO:0042623//ATPase activity, coupled	GO:0006625//protein targeting to peroxisome;GO:0022615//protein to membrane docking;GO:0048528//post-embryonic root development;GO:0051603//proteolysis involved in cellular protein catabolic process
446	TraesCS5D02G328300.1	5240	4970	4790	6310	8160	6850	5001.2	7106.33	0.506831	3.56e-06	0.000115215	LON1	lon protease homolog 2, peroxisomal [Aegilops tauschii subsp. tauschii] [Aegilops tauschii]	-	-	-	-	GO:0031974//membrane-enclosed lumen;GO:0044439//peroxisomal part	GO:0004175//endopeptidase activity;GO:0032550//purine ribonucleoside binding;GO:0042623//ATPase activity, coupled	GO:0006625//protein targeting to peroxisome;GO:0022615//protein to membrane docking;GO:0048528//post-embryonic root development;GO:0051603//proteolysis involved in cellular protein catabolic process
447	TraesCS7B02G276500.1	8720	9640	8880	10200	12100	10800	9079.5	11020	0.279439	3.94e-06	0.000126733	Crnkl1	crooked neck-like protein 1 [Aegilops tauschii subsp. tauschii] [Aegilops tauschii]	Genetic Information Processing	Transcription	ko03040//Spliceosome	K12869	-	-	-
448	TraesCS7D02G371400.1	8720	9640	8880	10200	12100	10800	9079.5	11020	0.279439	3.94e-06	0.000126733	Crnkl1	crooked neck-like protein 1 [Aegilops tauschii subsp. tauschii] [Aegilops tauschii]	Genetic Information Processing	Transcription	ko03040//Spliceosome	K12869	-	-	-
449	TraesCS7A02G351600.1	8720	9640	8880	10200	12100	10800	9079.5	11020	0.279439	3.94e-06	0.000126733	Crnkl1	crooked neck-like protein 1 [Aegilops tauschii subsp. tauschii] [Aegilops tauschii]	Genetic Information Processing	Transcription	ko03040//Spliceosome	K12869	-	-	-
450	TraesCS2B02G299300.1	9700	10600	9330	11500	13300	12100	9873.63	12294.7	0.31638	4.06e-06	0.000130114	VPS11	vacuolar protein-sorting-associated protein 11 homolog [Aegilops tauschii subsp. tauschii] [Aegilops tauschii]	-	-	-	-	GO:0005774//vacuolar membrane	GO:0046914//transition metal ion binding	GO:0006970//response to osmotic stress;GO:0006996//organelle organization;GO:0015031//protein transport
451	TraesCS2D02G280900.1	9700	10600	9330	11500	13300	12100	9873.63	12294.7	0.31638	4.06e-06	0.000130114	VPS11	vacuolar protein-sorting-associated protein 11 homolog [Aegilops tauschii subsp. tauschii] [Aegilops tauschii]	-	-	-	-	GO:0005774//vacuolar membrane	GO:0046914//transition metal ion binding	GO:0006970//response to osmotic stress;GO:0006996//organelle organization;GO:0015031//protein transport
452	TraesCS2A02G070500.1	17700	18300	16700	21000	24100	22800	17538.3	22637.7	0.368214	4.08e-06	0.000130274	SDP6	glycerol-3-phosphate dehydrogenase SDP6, mitochondrial [Aegilops tauschii subsp. tauschii] [Aegilops tauschii]	Metabolism;Metabolism	Global and overview maps;Lipid metabolism	ko01110//Biosynthesis of secondary metabolites;ko00564//Glycerophospholipid metabolism	K00111;K00111	GO:0019866//organelle inner membrane;GO:0043231//intracellular membrane-bounded organelle;GO:0044444//cytoplasmic part	GO:0052590//sn-glycerol-3-phosphate:ubiquinone oxidoreductase activity	GO:0006006//glucose metabolic process;GO:0006071//glycerol metabolic process;GO:0006812//cation transport;GO:0006839//mitochondrial transport;GO:0019758//glycosinolate biosynthetic process;GO:0052646//alditol phosphate metabolic process
453	TraesCS2D02G069500.1	17700	18300	16700	21000	24100	22800	17538.3	22637.7	0.368214	4.08e-06	0.000130274	SDP6	glycerol-3-phosphate dehydrogenase SDP6, mitochondrial [Aegilops tauschii subsp. tauschii] [Aegilops tauschii]	Metabolism;Metabolism	Global and overview maps;Lipid metabolism	ko01110//Biosynthesis of secondary metabolites;ko00564//Glycerophospholipid metabolism	K00111;K00111	GO:0019866//organelle inner membrane;GO:0043231//intracellular membrane-bounded organelle;GO:0044444//cytoplasmic part	GO:0052590//sn-glycerol-3-phosphate:ubiquinone oxidoreductase activity	GO:0006006//glucose metabolic process;GO:0006071//glycerol metabolic process;GO:0006812//cation transport;GO:0006839//mitochondrial transport;GO:0019758//glycosinolate biosynthetic process;GO:0052646//alditol phosphate metabolic process
454	TraesCS3B02G549300.1	4490	4540	4190	6550	7040	6030	4406.03	6538.77	0.569538	4.22e-06	0.000134449	lacZ	Beta-galactosidase [Aegilops tauschii]	Metabolism;Metabolism;Metabolism;Metabolism	Global and overview maps;Carbohydrate metabolism;Lipid metabolism;Glycan biosynthesis and metabolism	ko01100//Metabolic pathways;ko00052//Galactose metabolism;ko00600//Sphingolipid metabolism;ko00511//Other glycan degradation	K01190;K01190;K01190;K01190	GO:1902494//catalytic complex	GO:0005488//binding;GO:0015925//galactosidase activity	GO:0044238//primary metabolic process
455	TraesCS6B02G111000.1.cds1	6760	13100	11200	4240	3780	6010	10368.7	4676.83	-1.14863	4.23e-06	0.000134628	LOLPIB	pollen allergen Sec c 5 [Secale cereale]	-	-	-	-	-	-	-
456	TraesCS2A02G467700.1	5470	7120	5470	9530	11000	9230	6017.67	9933.67	0.723122	4.4e-06	0.000139035	GLO3	peroxisomal (S)-2-hydroxy-acid oxidase GLO3 [Aegilops tauschii subsp. tauschii] [Aegilops tauschii]	Metabolism;Metabolism;Metabolism;Metabolism;Cellular Processes	Global and overview maps;Global and overview maps;Global and overview maps;Carbohydrate metabolism;Transport and catabolism	ko01100//Metabolic pathways;ko01110//Biosynthesis of secondary metabolites;ko01200//Carbon metabolism;ko00630//Glyoxylate and dicarboxylate metabolism;ko04146//Peroxisome	K11517;K11517;K11517;K11517;K11517	-	-	-
457	TraesCS2B02G490700.2	5470	7120	5470	9530	11000	9230	6017.67	9933.67	0.723122	4.4e-06	0.000139035	GLO3	peroxisomal (S)-2-hydroxy-acid oxidase GLO3 [Aegilops tauschii subsp. tauschii] [Aegilops tauschii]	Metabolism;Metabolism;Metabolism;Metabolism;Cellular Processes	Global and overview maps;Global and overview maps;Global and overview maps;Carbohydrate metabolism;Transport and catabolism	ko01100//Metabolic pathways;ko01110//Biosynthesis of secondary metabolites;ko01200//Carbon metabolism;ko00630//Glyoxylate and dicarboxylate metabolism;ko04146//Peroxisome	K11517;K11517;K11517;K11517;K11517	-	-	-
458	TraesCS2D02G467700.1	5470	7120	5470	9530	11000	9230	6017.67	9933.67	0.723122	4.4e-06	0.000139035	GLO3	peroxisomal (S)-2-hydroxy-acid oxidase GLO3 [Aegilops tauschii subsp. tauschii] [Aegilops tauschii]	Metabolism;Metabolism;Metabolism;Metabolism;Cellular Processes	Global and overview maps;Global and overview maps;Global and overview maps;Carbohydrate metabolism;Transport and catabolism	ko01100//Metabolic pathways;ko01110//Biosynthesis of secondary metabolites;ko01200//Carbon metabolism;ko00630//Glyoxylate and dicarboxylate metabolism;ko04146//Peroxisome	K11517;K11517;K11517;K11517;K11517	-	-	-
459	TraesCS2B02G490700.1	5470	7120	5470	9530	11000	9230	6017.67	9933.67	0.723122	4.4e-06	0.000139035	GLO3	peroxisomal (S)-2-hydroxy-acid oxidase GLO3 [Aegilops tauschii subsp. tauschii] [Aegilops tauschii]	Metabolism;Metabolism;Metabolism;Metabolism;Cellular Processes	Global and overview maps;Global and overview maps;Global and overview maps;Carbohydrate metabolism;Transport and catabolism	ko01100//Metabolic pathways;ko01110//Biosynthesis of secondary metabolites;ko01200//Carbon metabolism;ko00630//Glyoxylate and dicarboxylate metabolism;ko04146//Peroxisome	K11517;K11517;K11517;K11517;K11517	-	-	-
460	TraesCS3B02G356700.1	432.858	448.215	337.829	1470	1550	1530	406.301	1514.23	1.89797	4.53e-06	0.000142358	SBT3.8	subtilisin-like protease SBT3.8 [Aegilops tauschii subsp. tauschii] [Aegilops tauschii]	-	-	-	-	GO:0043231//intracellular membrane-bounded organelle	GO:0070011//peptidase activity, acting on L-amino acid peptides	GO:0019538//protein metabolic process
461	TraesCS3D02G320700.1	432.858	448.215	337.829	1470	1550	1530	406.301	1514.23	1.89797	4.53e-06	0.000142358	SBT3.8	subtilisin-like protease SBT3.8 [Aegilops tauschii subsp. tauschii] [Aegilops tauschii]	-	-	-	-	GO:0043231//intracellular membrane-bounded organelle	GO:0070011//peptidase activity, acting on L-amino acid peptides	GO:0019538//protein metabolic process
462	TraesCS3A02G327300.1	432.858	448.215	337.829	1470	1550	1530	406.301	1514.23	1.89797	4.53e-06	0.000142358	SBT3.8	Subtilisin-like protease [Triticum urartu]	-	-	-	-	GO:0043231//intracellular membrane-bounded organelle	GO:0070011//peptidase activity, acting on L-amino acid peptides	GO:0019538//protein metabolic process
463	TraesCS5B02G074400.1	48400	52600	44200	55500	61400	58300	48428.3	58385.7	0.269763	4.64e-06	0.000143606	APT1	adenine phosphoribosyltransferase 1 [Aegilops tauschii subsp. tauschii] [Aegilops tauschii]	Metabolism;Metabolism	Global and overview maps;Nucleotide metabolism	ko01100//Metabolic pathways;ko00230//Purine metabolism	K00759;K00759	GO:0044424//intracellular part	GO:0016740//transferase activity	GO:0006166//purine ribonucleoside salvage;GO:0043096//purine nucleobase salvage
464	TraesCS5A02G067500.1	48400	52600	44200	55500	61400	58300	48428.3	58385.7	0.269763	4.64e-06	0.000143606	APT1	adenine phosphoribosyltransferase 1 [Aegilops tauschii subsp. tauschii] [Aegilops tauschii]	Metabolism;Metabolism	Global and overview maps;Nucleotide metabolism	ko01100//Metabolic pathways;ko00230//Purine metabolism	K00759;K00759	GO:0044424//intracellular part	GO:0016740//transferase activity	GO:0006166//purine ribonucleoside salvage;GO:0043096//purine nucleobase salvage
465	TraesCS5D02G078700.1	48400	52600	44200	55500	61400	58300	48428.3	58385.7	0.269763	4.64e-06	0.000143606	APT1	adenine phosphoribosyltransferase 1 [Aegilops tauschii subsp. tauschii] [Aegilops tauschii]	Metabolism;Metabolism	Global and overview maps;Nucleotide metabolism	ko01100//Metabolic pathways;ko00230//Purine metabolism	K00759;K00759	GO:0044424//intracellular part	GO:0016740//transferase activity	GO:0006166//purine ribonucleoside salvage;GO:0043096//purine nucleobase salvage
466	TraesCS3A02G251900.1.cds1	20200	16300	18900	27300	29100	29100	18457.7	28500	0.626742	4.67e-06	0.000144057	NMT1	N-myristoyl transferase [Triticum aestivum]	-	-	-	-	-	GO:0016740//transferase activity	GO:0006498//N-terminal protein lipidation
467	TraesCS3D02G252300.1.cds1	20200	16300	18900	27300	29100	29100	18457.7	28500	0.626742	4.67e-06	0.000144057	NMT1	glycylpeptide N-tetradecanoyltransferase 1 [Aegilops tauschii subsp. tauschii] [Aegilops tauschii]	-	-	-	-	-	GO:0016740//transferase activity	GO:0006498//N-terminal protein lipidation
468	TraesCS1D02G310100.1	6250	6310	5320	11500	11600	10600	5960.37	11233.3	0.914313	4.72e-06	0.000145086	ALDH2C4	aldehyde dehydrogenase family 2 member C4-like [Aegilops tauschii subsp. tauschii] [Aegilops tauschii]	Metabolism	Biosynthesis of other secondary metabolites	ko00940//Phenylpropanoid biosynthesis	K12355	-	-	-
469	TraesCS1B02G321900.1	6250	6310	5320	11500	11600	10600	5960.37	11233.3	0.914313	4.72e-06	0.000145086	ALDH2C4	aldehyde dehydrogenase family 2 member C4-like [Aegilops tauschii subsp. tauschii] [Aegilops tauschii]	Metabolism	Biosynthesis of other secondary metabolites	ko00940//Phenylpropanoid biosynthesis	K12355	-	-	-
470	TraesCS7D02G430800.1	16200	15500	16600	19200	21500	20400	16100.7	20378	0.339892	4.76e-06	0.000145845	EHD1	EH domain-containing protein 1 [Aegilops tauschii subsp. tauschii] [Aegilops tauschii]	Cellular Processes	Transport and catabolism	ko04144//Endocytosis	K12483	-	GO:0032550//purine ribonucleoside binding	-
471	TraesCS7A02G441500.1	16200	15500	16600	19200	21500	20400	16100.7	20378	0.339892	4.76e-06	0.000145845	EHD1	EH domain-containing protein 1 [Triticum urartu]	Cellular Processes	Transport and catabolism	ko04144//Endocytosis	K12483	-	GO:0032550//purine ribonucleoside binding	-
472	TraesCS3B02G294200.1	18700	20200	19200	23600	28000	24200	19374.3	25289.7	0.384401	4.91e-06	0.000149534	FYPP	phytochrome-associated serine/threonine-protein phosphatase [Aegilops tauschii subsp. tauschii] [Aegilops tauschii]	-	-	-	-	-	GO:0016791//phosphatase activity	GO:0006796//phosphate-containing compound metabolic process
473	TraesCS3D02G261300.1	18700	20200	19200	23600	28000	24200	19374.3	25289.7	0.384401	4.91e-06	0.000149534	FYPP	phytochrome-associated serine/threonine-protein phosphatase [Aegilops tauschii subsp. tauschii] [Aegilops tauschii]	-	-	-	-	-	GO:0016791//phosphatase activity	GO:0006796//phosphate-containing compound metabolic process
474	TraesCS3A02G261200.1	18700	20200	19200	23600	28000	24200	19374.3	25289.7	0.384401	4.91e-06	0.000149534	FYPP	phytochrome-associated serine/threonine-protein phosphatase [Aegilops tauschii subsp. tauschii] [Aegilops tauschii]	-	-	-	-	-	GO:0016791//phosphatase activity	GO:0006796//phosphate-containing compound metabolic process
475	TraesCS2D02G558800.1	22900	23800	20800	25600	31400	28900	22526	28630.7	0.34597	4.99e-06	0.000151242	STT3B	dolichyl-diphosphooligosaccharide--protein glycosyltransferase subunit STT3B [Aegilops tauschii subsp. tauschii] [Aegilops tauschii]	Metabolism;Genetic Information Processing;Metabolism	Global and overview maps;Folding, sorting and degradation;Glycan biosynthesis and metabolism	ko01100//Metabolic pathways;ko04141//Protein processing in endoplasmic reticulum;ko00510//N-Glycan biosynthesis	K07151;K07151;K07151	-	GO:0003824//catalytic activity	GO:0006464//cellular protein modification process
476	TraesCS2A02G555600.1	22900	23800	20800	25600	31400	28900	22526	28630.7	0.34597	4.99e-06	0.000151242	STT3B	dolichyl-diphosphooligosaccharide--protein glycosyltransferase subunit STT3B [Aegilops tauschii subsp. tauschii] [Aegilops tauschii]	Metabolism;Genetic Information Processing;Metabolism	Global and overview maps;Folding, sorting and degradation;Glycan biosynthesis and metabolism	ko01100//Metabolic pathways;ko04141//Protein processing in endoplasmic reticulum;ko00510//N-Glycan biosynthesis	K07151;K07151;K07151	-	GO:0003824//catalytic activity	GO:0006464//cellular protein modification process
477	TraesCS2B02G587900.1	22900	23800	20800	25600	31400	28900	22526	28630.7	0.34597	4.99e-06	0.000151242	STT3B	dolichyl-diphosphooligosaccharide--protein glycosyltransferase subunit STT3B [Aegilops tauschii subsp. tauschii] [Aegilops tauschii]	Metabolism;Genetic Information Processing;Metabolism	Global and overview maps;Folding, sorting and degradation;Glycan biosynthesis and metabolism	ko01100//Metabolic pathways;ko04141//Protein processing in endoplasmic reticulum;ko00510//N-Glycan biosynthesis	K07151;K07151;K07151	-	GO:0003824//catalytic activity	GO:0006464//cellular protein modification process
478	TraesCS4B02G046600.2	7640	8440	7040	9180	10300	8880	7705.23	9456.83	0.295519	5.23e-06	0.00015647	IREH1	probable serine/threonine protein kinase IREH1 [Aegilops tauschii subsp. tauschii] [Aegilops tauschii]	-	-	-	-	-	GO:0004672//protein kinase activity;GO:0032550//purine ribonucleoside binding	GO:0006464//cellular protein modification process;GO:0006796//phosphate-containing compound metabolic process
479	TraesCS4A02G267800.2	7640	8440	7040	9180	10300	8880	7705.23	9456.83	0.295519	5.23e-06	0.00015647	IREH1	probable serine/threonine protein kinase IREH1 [Aegilops tauschii subsp. tauschii] [Aegilops tauschii]	-	-	-	-	-	GO:0004672//protein kinase activity;GO:0032550//purine ribonucleoside binding	GO:0006464//cellular protein modification process;GO:0006796//phosphate-containing compound metabolic process
480	TraesCS4A02G267800.1	7640	8440	7040	9180	10300	8880	7705.23	9456.83	0.295519	5.23e-06	0.00015647	IREH1	probable serine/threonine protein kinase IREH1 [Aegilops tauschii subsp. tauschii] [Aegilops tauschii]	-	-	-	-	-	GO:0004672//protein kinase activity;GO:0032550//purine ribonucleoside binding	GO:0006464//cellular protein modification process;GO:0006796//phosphate-containing compound metabolic process
481	TraesCS4B02G046600.1	7640	8440	7040	9180	10300	8880	7705.23	9456.83	0.295519	5.23e-06	0.00015647	IREH1	probable serine/threonine protein kinase IREH1 [Aegilops tauschii subsp. tauschii] [Aegilops tauschii]	-	-	-	-	-	GO:0004672//protein kinase activity;GO:0032550//purine ribonucleoside binding	GO:0006464//cellular protein modification process;GO:0006796//phosphate-containing compound metabolic process
482	TraesCS4A02G267800.3	7640	8440	7040	9180	10300	8880	7705.23	9456.83	0.295519	5.23e-06	0.00015647	IREH1	probable serine/threonine protein kinase IREH1 [Aegilops tauschii subsp. tauschii] [Aegilops tauschii]	-	-	-	-	-	GO:0004672//protein kinase activity;GO:0032550//purine ribonucleoside binding	GO:0006464//cellular protein modification process;GO:0006796//phosphate-containing compound metabolic process
483	TraesCS4D02G045500.2	7640	8440	7040	9180	10300	8880	7705.23	9456.83	0.295519	5.23e-06	0.00015647	IREH1	probable serine/threonine protein kinase IREH1 [Aegilops tauschii subsp. tauschii] [Aegilops tauschii]	-	-	-	-	-	GO:0004672//protein kinase activity;GO:0032550//purine ribonucleoside binding	GO:0006464//cellular protein modification process;GO:0006796//phosphate-containing compound metabolic process
484	TraesCS4B02G046600.3	7640	8440	7040	9180	10300	8880	7705.23	9456.83	0.295519	5.23e-06	0.00015647	IREH1	probable serine/threonine protein kinase IREH1 [Aegilops tauschii subsp. tauschii] [Aegilops tauschii]	-	-	-	-	-	GO:0004672//protein kinase activity;GO:0032550//purine ribonucleoside binding	GO:0006464//cellular protein modification process;GO:0006796//phosphate-containing compound metabolic process
485	TraesCS7D02G299500.1	53200	58900	52600	70300	68700	63900	54884.7	67659	0.301879	5.5e-06	0.000164167	MDAR5	monodehydroascorbate reductase 5, mitochondrial isoform X1 [Aegilops tauschii subsp. tauschii] [Aegilops tauschii]	Metabolism;Metabolism	Global and overview maps;Carbohydrate metabolism	ko01100//Metabolic pathways;ko00053//Ascorbate and aldarate metabolism	K08232;K08232	GO:0009526//plastid envelope;GO:0009532//plastid stroma	GO:0000166//nucleotide binding;GO:0016655//oxidoreductase activity, acting on NAD(P)H, quinone or similar compound as acceptor	GO:0042743//hydrogen peroxide metabolic process;GO:0044710//single-organism metabolic process
486	TraesCS7D02G299500.2	53200	58900	52600	70300	68700	63900	54884.7	67659	0.301879	5.5e-06	0.000164167	MDAR5	monodehydroascorbate reductase 5, mitochondrial isoform X2 [Aegilops tauschii subsp. tauschii] [Aegilops tauschii]	Metabolism;Metabolism	Global and overview maps;Carbohydrate metabolism	ko01100//Metabolic pathways;ko00053//Ascorbate and aldarate metabolism	K08232;K08232	GO:0009526//plastid envelope;GO:0009532//plastid stroma	GO:0000166//nucleotide binding;GO:0016655//oxidoreductase activity, acting on NAD(P)H, quinone or similar compound as acceptor	GO:0042743//hydrogen peroxide metabolic process;GO:0044710//single-organism metabolic process
487	TraesCS1D02G164300.1	13600	16400	14600	9510	9140	10500	14882.3	9717.1	-0.615003	5.63e-06	0.00016745	--	remorin-like [Aegilops tauschii subsp. tauschii] [Aegilops tauschii]	-	-	-	-	-	-	-
488	TraesCS1A02G174700.1	13600	16400	14600	9510	9140	10500	14882.3	9717.1	-0.615003	5.63e-06	0.00016745	--	remorin-like [Aegilops tauschii subsp. tauschii] [Aegilops tauschii]	-	-	-	-	-	-	-
489	TraesCS3A02G481500.1	2560	2720	2320	5960	7150	6720	2534.67	6608.97	1.38263	5.82e-06	0.000172886	VIT_06s0061g00120	beta-1,3-glucanase precursor [Triticum aestivum]	-	-	-	-	-	-	-
490	TraesCS5A02G086900.1	12500	12500	11700	14600	17600	16500	12242	16257.3	0.409251	6e-06	0.000177055	dadD	PREDICTED: 5-methylthioadenosine/S-adenosylhomocysteine deaminase-like [Brachypodium distachyon]	-	-	-	-	-	-	-
491	TraesCS5D02G099200.2	12500	12500	11700	14600	17600	16500	12242	16257.3	0.409251	6e-06	0.000177055	dadD	PREDICTED: 5-methylthioadenosine/S-adenosylhomocysteine deaminase-like [Brachypodium distachyon]	-	-	-	-	-	-	-
492	TraesCS5D02G099200.1	12500	12500	11700	14600	17600	16500	12242	16257.3	0.409251	6e-06	0.000177055	dadD	PREDICTED: 5-methylthioadenosine/S-adenosylhomocysteine deaminase-like [Brachypodium distachyon]	-	-	-	-	-	-	-
493	TraesCS6D02G401900.1	47000	40300	48800	54200	64500	59600	45352.3	59429.3	0.389998	6.21e-06	0.000181518	EIF4A3A	DEAD-box ATP-dependent RNA helicase 2-like [Aegilops tauschii subsp. tauschii] [Aegilops tauschii]	Genetic Information Processing;Genetic Information Processing;Genetic Information Processing	Transcription;Translation;Translation	ko03040//Spliceosome;ko03013//RNA transport;ko03015//mRNA surveillance pathway	K13025;K13025;K13025	-	GO:0017111//nucleoside-triphosphatase activity;GO:0032550//purine ribonucleoside binding	-
494	TraesCS6A02G416700.1	47000	40300	48800	54200	64500	59600	45352.3	59429.3	0.389998	6.21e-06	0.000181518	EIF4A3A	DEAD-box ATP-dependent RNA helicase 2-like [Aegilops tauschii subsp. tauschii] [Aegilops tauschii]	Genetic Information Processing;Genetic Information Processing;Genetic Information Processing	Transcription;Translation;Translation	ko03040//Spliceosome;ko03013//RNA transport;ko03015//mRNA surveillance pathway	K13025;K13025;K13025	-	GO:0017111//nucleoside-triphosphatase activity;GO:0032550//purine ribonucleoside binding	-
495	TraesCS6B02G472700.1	47000	40300	48800	54200	64500	59600	45352.3	59429.3	0.389998	6.21e-06	0.000181518	EIF4A3A	DEAD-box ATP-dependent RNA helicase 2-like [Aegilops tauschii subsp. tauschii] [Aegilops tauschii]	Genetic Information Processing;Genetic Information Processing;Genetic Information Processing	Transcription;Translation;Translation	ko03040//Spliceosome;ko03013//RNA transport;ko03015//mRNA surveillance pathway	K13025;K13025;K13025	-	GO:0017111//nucleoside-triphosphatase activity;GO:0032550//purine ribonucleoside binding	-
496	TraesCS7B02G063800.1.cds1	11400	11200	10300	12900	15500	14400	10959	14255.3	0.379386	6.21e-06	0.000181518	OST3	probable dolichyl-diphosphooligosaccharide--protein glycosyltransferase subunit 3 [Aegilops tauschii subsp. tauschii] [Aegilops tauschii]	Metabolism;Genetic Information Processing;Metabolism	Global and overview maps;Folding, sorting and degradation;Glycan biosynthesis and metabolism	ko01100//Metabolic pathways;ko04141//Protein processing in endoplasmic reticulum;ko00510//N-Glycan biosynthesis	K12669;K12669;K12669	-	-	-
497	TraesCS7A02G159400.1.cds1	11400	11200	10300	12900	15500	14400	10959	14255.3	0.379386	6.21e-06	0.000181518	OST3	probable dolichyl-diphosphooligosaccharide--protein glycosyltransferase subunit 3 [Aegilops tauschii subsp. tauschii] [Aegilops tauschii]	Metabolism;Genetic Information Processing;Metabolism	Global and overview maps;Folding, sorting and degradation;Glycan biosynthesis and metabolism	ko01100//Metabolic pathways;ko04141//Protein processing in endoplasmic reticulum;ko00510//N-Glycan biosynthesis	K12669;K12669;K12669	-	-	-
498	TraesCS7D02G160200.1.cds1	11400	11200	10300	12900	15500	14400	10959	14255.3	0.379386	6.21e-06	0.000181518	OST3	probable dolichyl-diphosphooligosaccharide--protein glycosyltransferase subunit 3 [Aegilops tauschii subsp. tauschii] [Aegilops tauschii]	Metabolism;Genetic Information Processing;Metabolism	Global and overview maps;Folding, sorting and degradation;Glycan biosynthesis and metabolism	ko01100//Metabolic pathways;ko04141//Protein processing in endoplasmic reticulum;ko00510//N-Glycan biosynthesis	K12669;K12669;K12669	-	-	-
499	TraesCS6A02G159800.1	101000	98900	300000	76600	49500	59500	166670	61875.7	-1.42955	6.47e-06	0.000187537	CAB8	chlorophyll a-b binding protein 8, chloroplastic [Aegilops tauschii subsp. tauschii] [Aegilops tauschii]	Metabolism	Energy metabolism	ko00196//Photosynthesis - antenna proteins	K08909	GO:0009521//photosystem;GO:0031224//intrinsic component of membrane;GO:0031976//plastid thylakoid;GO:0044434//chloroplast part	GO:0043169//cation binding;GO:0046906//tetrapyrrole binding	GO:0000097//sulfur amino acid biosynthetic process;GO:0006091//generation of precursor metabolites and energy;GO:0006464//cellular protein modification process
500	TraesCS6D02G152700.1	101000	98900	300000	76600	49500	59500	166670	61875.7	-1.42955	6.47e-06	0.000187537	CAB8	chlorophyll a-b binding protein 8, chloroplastic [Aegilops tauschii subsp. tauschii] [Aegilops tauschii]	Metabolism	Energy metabolism	ko00196//Photosynthesis - antenna proteins	K08909	GO:0009521//photosystem;GO:0031224//intrinsic component of membrane;GO:0031976//plastid thylakoid;GO:0044434//chloroplast part	GO:0043169//cation binding;GO:0046906//tetrapyrrole binding	GO:0000097//sulfur amino acid biosynthetic process;GO:0006091//generation of precursor metabolites and energy;GO:0006464//cellular protein modification process
501	TraesCS6B02G191500.1	101000	98900	300000	76600	49500	59500	166670	61875.7	-1.42955	6.47e-06	0.000187537	CAB8	chlorophyll a-b binding protein 8, chloroplastic [Aegilops tauschii subsp. tauschii] [Aegilops tauschii]	Metabolism	Energy metabolism	ko00196//Photosynthesis - antenna proteins	K08909	GO:0009521//photosystem;GO:0031224//intrinsic component of membrane;GO:0031976//plastid thylakoid;GO:0044434//chloroplast part	GO:0043169//cation binding;GO:0046906//tetrapyrrole binding	GO:0000097//sulfur amino acid biosynthetic process;GO:0006091//generation of precursor metabolites and energy;GO:0006464//cellular protein modification process
502	TraesCSU02G076500.1	5650	6470	5500	6860	8850	7660	5873.6	7791.9	0.40773	6.55e-06	0.00018899	TRAPPC8	trafficking protein particle complex subunit 8 [Aegilops tauschii subsp. tauschii] [Aegilops tauschii]	-	-	-	-	-	-	-
503	TraesCS5B02G427500.1	5650	6470	5500	6860	8850	7660	5873.6	7791.9	0.40773	6.55e-06	0.00018899	TRAPPC8	trafficking protein particle complex subunit 8 [Aegilops tauschii subsp. tauschii] [Aegilops tauschii]	-	-	-	-	-	-	-
504	TraesCS5B02G427500.2	5650	6470	5500	6860	8850	7660	5873.6	7791.9	0.40773	6.55e-06	0.00018899	TRAPPC8	trafficking protein particle complex subunit 8 [Aegilops tauschii subsp. tauschii] [Aegilops tauschii]	-	-	-	-	-	-	-
505	TraesCS5A02G392600.1	12000	15600	12400	14800	18900	15100	13338	16266.3	0.286347	6.8e-06	0.000195834	ABCB25	ABC transporter B family member 25 A1-1 [Triticum turgidum subsp. durum] [Triticum turgidum]	-	-	-	-	GO:0005773//vacuole;GO:0031090//organelle membrane;GO:0031224//intrinsic component of membrane;GO:0043234//protein complex	GO:0015405//P-P-bond-hydrolysis-driven transmembrane transporter activity;GO:0017111//nucleoside-triphosphatase activity;GO:0032550//purine ribonucleoside binding	GO:0010038//response to metal ion;GO:0044763//single-organism cellular process;GO:0051234//establishment of localization
506	TraesCS6B02G213700.1	26000	29400	23300	33100	35600	34600	26234.7	34435.3	0.392415	6.85e-06	0.000196266	Os02g0218200	aminopeptidase M1-A [Aegilops tauschii subsp. tauschii] [Aegilops tauschii]	-	-	-	-	-	-	-
507	TraesCS6D02G171800.1	26000	29400	23300	33100	35600	34600	26234.7	34435.3	0.392415	6.85e-06	0.000196266	Os02g0218200	aminopeptidase M1-A [Aegilops tauschii subsp. tauschii] [Aegilops tauschii]	-	-	-	-	-	-	-
508	TraesCS4D02G336800.1	11300	10500	9470	12000	15100	12100	10400.4	13071.7	0.329804	6.88e-06	0.000196266	Smt1-1	cycloartenol-C-24-methyltransferase 1 isoform X2 [Aegilops tauschii subsp. tauschii] [Aegilops tauschii]	Metabolism;Metabolism;Metabolism	Global and overview maps;Global and overview maps;Lipid metabolism	ko01100//Metabolic pathways;ko01110//Biosynthesis of secondary metabolites;ko00100//Steroid biosynthesis	K00559;K00559;K00559	-	GO:0016741//transferase activity, transferring one-carbon groups	GO:0008152//metabolic process
509	TraesCS4B02G340700.1	11300	10500	9470	12000	15100	12100	10400.4	13071.7	0.329804	6.88e-06	0.000196266	Smt1-1	cycloartenol-C-24-methyltransferase 1 isoform X2 [Aegilops tauschii subsp. tauschii] [Aegilops tauschii]	Metabolism;Metabolism;Metabolism	Global and overview maps;Global and overview maps;Lipid metabolism	ko01100//Metabolic pathways;ko01110//Biosynthesis of secondary metabolites;ko00100//Steroid biosynthesis	K00559;K00559;K00559	-	GO:0016741//transferase activity, transferring one-carbon groups	GO:0008152//metabolic process
510	TraesCS5A02G510200.1	11300	10500	9470	12000	15100	12100	10400.4	13071.7	0.329804	6.88e-06	0.000196266	Smt1-1	cycloartenol-C-24-methyltransferase 1 isoform X2 [Aegilops tauschii subsp. tauschii] [Aegilops tauschii]	Metabolism;Metabolism;Metabolism	Global and overview maps;Global and overview maps;Lipid metabolism	ko01100//Metabolic pathways;ko01110//Biosynthesis of secondary metabolites;ko00100//Steroid biosynthesis	K00559;K00559;K00559	-	GO:0016741//transferase activity, transferring one-carbon groups	GO:0008152//metabolic process
511	TraesCS5A02G510200.2	11300	10500	9470	12000	15100	12100	10400.4	13071.7	0.329804	6.88e-06	0.000196266	Smt1-1	cycloartenol-C-24-methyltransferase 1 isoform X2 [Aegilops tauschii subsp. tauschii] [Aegilops tauschii]	Metabolism;Metabolism;Metabolism	Global and overview maps;Global and overview maps;Lipid metabolism	ko01100//Metabolic pathways;ko01110//Biosynthesis of secondary metabolites;ko00100//Steroid biosynthesis	K00559;K00559;K00559	-	GO:0016741//transferase activity, transferring one-carbon groups	GO:0008152//metabolic process
512	TraesCS3B02G000700.1	32000	28600	29300	42800	38100	35700	29951	38859.3	0.375657	6.95e-06	0.000197995	DXR	1-deoxy-D-xylulose 5-phosphate reductoisomerase, chloroplastic [Aegilops tauschii subsp. tauschii] [Aegilops tauschii]	Metabolism;Metabolism;Metabolism	Global and overview maps;Global and overview maps;Metabolism of terpenoids and polyketides	ko01100//Metabolic pathways;ko01110//Biosynthesis of secondary metabolites;ko00900//Terpenoid backbone biosynthesis	K00099;K00099;K00099	-	-	-
513	TraesCS5A02G143500.1	2670	3090	2460	5200	5940	5910	2737.7	5682.37	1.05353	7.18e-06	0.00020338	HSP26-A	PREDICTED: glutathione transferase GST 23-like [Brachypodium distachyon]	Metabolism	Metabolism of other amino acids	ko00480//Glutathione metabolism	K00799	-	-	-
514	TraesCS1B02G349300.1	78300	74200	71100	87500	95500	94500	74519.7	92498	0.311801	7.26e-06	0.000204524	EIF2S3	eukaryotic translation initiation factor 2 subunit gamma-like [Aegilops tauschii subsp. tauschii] [Aegilops tauschii]	Genetic Information Processing	Translation	ko03013//RNA transport	K03242	-	GO:0008135//translation factor activity, RNA binding;GO:0017111//nucleoside-triphosphatase activity;GO:0032550//purine ribonucleoside binding	GO:0006412//translation
515	TraesCS5B02G076800.1	78300	74200	71100	87500	95500	94500	74519.7	92498	0.311801	7.26e-06	0.000204524	EIF2S3	eukaryotic translation initiation factor 2 subunit gamma-like [Aegilops tauschii subsp. tauschii] [Aegilops tauschii]	Genetic Information Processing	Translation	ko03013//RNA transport	K03242	-	GO:0008135//translation factor activity, RNA binding;GO:0017111//nucleoside-triphosphatase activity;GO:0032550//purine ribonucleoside binding	GO:0006412//translation
516	TraesCS5A02G071100.1	78300	74200	71100	87500	95500	94500	74519.7	92498	0.311801	7.26e-06	0.000204524	EIF2S3	eukaryotic translation initiation factor 2 subunit gamma-like [Aegilops tauschii subsp. tauschii] [Aegilops tauschii]	Genetic Information Processing	Translation	ko03013//RNA transport	K03242	-	GO:0008135//translation factor activity, RNA binding;GO:0017111//nucleoside-triphosphatase activity;GO:0032550//purine ribonucleoside binding	GO:0006412//translation
517	TraesCS1D02G338400.1	78300	74200	71100	87500	95500	94500	74519.7	92498	0.311801	7.26e-06	0.000204524	EIF2S3	eukaryotic translation initiation factor 2 subunit gamma-like [Aegilops tauschii subsp. tauschii] [Aegilops tauschii]	Genetic Information Processing	Translation	ko03013//RNA transport	K03242	-	GO:0008135//translation factor activity, RNA binding;GO:0017111//nucleoside-triphosphatase activity;GO:0032550//purine ribonucleoside binding	GO:0006412//translation
518	TraesCS4A02G099100.1	134000	116000	120000	148000	184000	180000	123510	170430	0.464551	7.75e-06	0.000215601	UXS5	UDP-glucuronic acid decarboxylase 6 [Aegilops tauschii subsp. tauschii] [Aegilops tauschii]	Metabolism;Metabolism	Global and overview maps;Carbohydrate metabolism	ko01100//Metabolic pathways;ko00520//Amino sugar and nucleotide sugar metabolism	K08678;K08678	-	GO:0048037//cofactor binding	-
519	TraesCS4B02G205200.1	134000	116000	120000	148000	184000	180000	123510	170430	0.464551	7.75e-06	0.000215601	UXS5	UDP-glucuronic acid decarboxylase 6 [Aegilops tauschii subsp. tauschii] [Aegilops tauschii]	Metabolism;Metabolism	Global and overview maps;Carbohydrate metabolism	ko01100//Metabolic pathways;ko00520//Amino sugar and nucleotide sugar metabolism	K08678;K08678	-	GO:0048037//cofactor binding	-
520	TraesCS4D02G206100.1	134000	116000	120000	148000	184000	180000	123510	170430	0.464551	7.75e-06	0.000215601	UXS5	UDP-glucuronic acid decarboxylase 6 [Aegilops tauschii subsp. tauschii] [Aegilops tauschii]	Metabolism;Metabolism	Global and overview maps;Carbohydrate metabolism	ko01100//Metabolic pathways;ko00520//Amino sugar and nucleotide sugar metabolism	K08678;K08678	-	GO:0048037//cofactor binding	-
521	TraesCS7A02G180100.1	29400	30500	23000	33900	37500	38600	27635	36678.7	0.408445	7.77e-06	0.000215622	ANN1	Annexin D1 [Triticum urartu]	-	-	-	-	-	GO:0005543//phospholipid binding	-
522	TraesCS4A02G099800.1.cds1	144000	150000	224000	92900	82900	70800	172727	82218.3	-1.07096	8.1e-06	0.000224224	ATPG	ATP synthase subunit b', chloroplastic [Aegilops tauschii subsp. tauschii] [Aegilops tauschii]	Metabolism;Metabolism;Metabolism	Global and overview maps;Energy metabolism;Energy metabolism	ko01100//Metabolic pathways;ko00190//Oxidative phosphorylation;ko00195//Photosynthesis	K02109;K02109;K02109	GO:0009526//plastid envelope;GO:0031224//intrinsic component of membrane;GO:0031976//plastid thylakoid;GO:0033177//proton-transporting two-sector ATPase complex, proton-transporting domain;GO:0044434//chloroplast part	GO:0003824//catalytic activity;GO:0015077//monovalent inorganic cation transmembrane transporter activity	GO:0006091//generation of precursor metabolites and energy;GO:0006605//protein targeting;GO:0006739//NADP metabolic process;GO:0006754//ATP biosynthetic process;GO:0006818//hydrogen transport;GO:0006996//organelle organization;GO:0009620//response to fungus;GO:0009696//salicylic acid metabolic process;GO:0009755//hormone-mediated signaling pathway;GO:0009863//salicylic acid mediated signaling pat…
523	TraesCS4D02G205400.1.cds1	144000	150000	224000	92900	82900	70800	172727	82218.3	-1.07096	8.1e-06	0.000224224	ATPG	ATP synthase subunit b', chloroplastic [Aegilops tauschii subsp. tauschii] [Aegilops tauschii]	Metabolism;Metabolism;Metabolism	Global and overview maps;Energy metabolism;Energy metabolism	ko01100//Metabolic pathways;ko00190//Oxidative phosphorylation;ko00195//Photosynthesis	K02109;K02109;K02109	GO:0009526//plastid envelope;GO:0031224//intrinsic component of membrane;GO:0031976//plastid thylakoid;GO:0033177//proton-transporting two-sector ATPase complex, proton-transporting domain;GO:0044434//chloroplast part	GO:0003824//catalytic activity;GO:0015077//monovalent inorganic cation transmembrane transporter activity	GO:0006091//generation of precursor metabolites and energy;GO:0006605//protein targeting;GO:0006739//NADP metabolic process;GO:0006754//ATP biosynthetic process;GO:0006818//hydrogen transport;GO:0006996//organelle organization;GO:0009620//response to fungus;GO:0009696//salicylic acid metabolic process;GO:0009755//hormone-mediated signaling pathway;GO:0009863//salicylic acid mediated signaling pat…
524	TraesCS1D02G007800.3	21500	21000	21100	24500	25800	27800	21184.7	26060	0.298817	8.24e-06	0.00022703	sti1	inversin-B [Aegilops tauschii subsp. tauschii] [Aegilops tauschii]	-	-	-	-	-	-	GO:0000302//response to reactive oxygen species;GO:0001558//regulation of cell growth;GO:0003006//developmental process involved in reproduction;GO:0009642//response to light intensity;GO:0033554//cellular response to stress;GO:0044267//cellular protein metabolic process
525	TraesCS3A02G390900.1	9120	9320	8380	10500	12200	11300	8940.33	11337	0.342638	8.74e-06	0.00023859	VPS53	vacuolar protein sorting-associated protein 53 A [Aegilops tauschii subsp. tauschii] [Aegilops tauschii]	-	-	-	-	-	-	-
526	TraesCS3D02G383500.2	9120	9320	8380	10500	12200	11300	8940.33	11337	0.342638	8.74e-06	0.00023859	VPS53	vacuolar protein sorting-associated protein 53 A [Aegilops tauschii subsp. tauschii] [Aegilops tauschii]	-	-	-	-	-	-	-
527	TraesCS3B02G422700.1	9120	9320	8380	10500	12200	11300	8940.33	11337	0.342638	8.74e-06	0.00023859	VPS53	vacuolar protein sorting-associated protein 53 A [Aegilops tauschii subsp. tauschii] [Aegilops tauschii]	-	-	-	-	-	-	-
528	TraesCS3D02G383500.1	9120	9320	8380	10500	12200	11300	8940.33	11337	0.342638	8.74e-06	0.00023859	VPS53	vacuolar protein sorting-associated protein 53 A [Aegilops tauschii subsp. tauschii] [Aegilops tauschii]	-	-	-	-	-	-	-
529	TraesCS6A02G118100.2	3030	3110	3150	4360	4560	4370	3095.6	4430.1	0.51712	8.98e-06	0.000243437	MPK3	Mitogen-activated protein kinase 3 [Triticum urartu]	Environmental Information Processing	Signal transduction	ko04016//MAPK signaling pathway - plant	K20535	-	GO:0004702//receptor signaling protein serine/threonine kinase activity;GO:0032550//purine ribonucleoside binding	GO:0006464//cellular protein modification process;GO:0006796//phosphate-containing compound metabolic process;GO:0035556//intracellular signal transduction
530	TraesCS6B02G146300.1	3030	3110	3150	4360	4560	4370	3095.6	4430.1	0.51712	8.98e-06	0.000243437	MPK3	Mitogen-activated protein kinase 3 [Triticum urartu]	Environmental Information Processing	Signal transduction	ko04016//MAPK signaling pathway - plant	K20535	-	GO:0004702//receptor signaling protein serine/threonine kinase activity;GO:0032550//purine ribonucleoside binding	GO:0006464//cellular protein modification process;GO:0006796//phosphate-containing compound metabolic process;GO:0035556//intracellular signal transduction
531	TraesCS6A02G118100.1	3030	3110	3150	4360	4560	4370	3095.6	4430.1	0.51712	8.98e-06	0.000243437	MPK3	Mitogen-activated protein kinase 3 [Triticum urartu]	Environmental Information Processing	Signal transduction	ko04016//MAPK signaling pathway - plant	K20535	-	GO:0004702//receptor signaling protein serine/threonine kinase activity;GO:0032550//purine ribonucleoside binding	GO:0006464//cellular protein modification process;GO:0006796//phosphate-containing compound metabolic process;GO:0035556//intracellular signal transduction
532	TraesCS6D02G108100.1	3030	3110	3150	4360	4560	4370	3095.6	4430.1	0.51712	8.98e-06	0.000243437	MPK3	mitogen-activated protein kinase 3 [Aegilops tauschii subsp. tauschii] [Aegilops tauschii]	Environmental Information Processing	Signal transduction	ko04016//MAPK signaling pathway - plant	K20535	-	GO:0004702//receptor signaling protein serine/threonine kinase activity;GO:0032550//purine ribonucleoside binding	GO:0006464//cellular protein modification process;GO:0006796//phosphate-containing compound metabolic process;GO:0035556//intracellular signal transduction
533	TraesCS2B02G262400.1	10500	9860	10400	13100	13200	13700	10237.7	13334	0.381213	9.12e-06	0.000246523	SYT4	synaptotagmin-5 [Aegilops tauschii subsp. tauschii] [Aegilops tauschii]	-	-	-	-	-	-	-
534	TraesCS2D02G242600.1	10500	9860	10400	13100	13200	13700	10237.7	13334	0.381213	9.12e-06	0.000246523	SYT4	synaptotagmin-5 [Aegilops tauschii subsp. tauschii] [Aegilops tauschii]	-	-	-	-	-	-	-
535	TraesCS3D02G373900.1	15500	15400	14500	18100	19000	18100	15162.7	18414.3	0.280306	9.24e-06	0.00024938	PEX7	peroxisome biogenesis protein 7 [Aegilops tauschii subsp. tauschii] [Aegilops tauschii]	Cellular Processes	Transport and catabolism	ko04146//Peroxisome	K13341	GO:0031461//cullin-RING ubiquitin ligase complex;GO:0044439//peroxisomal part	-	GO:0006625//protein targeting to peroxisome;GO:0009062//fatty acid catabolic process
536	TraesCS2D02G111400.2	10500	11100	9420	14000	17400	14500	10341.5	15310.3	0.566065	9.32e-06	0.000250786	UXS4	UDP-glucuronic acid decarboxylase 2-like [Aegilops tauschii subsp. tauschii] [Aegilops tauschii]	Metabolism;Metabolism	Global and overview maps;Carbohydrate metabolism	ko01100//Metabolic pathways;ko00520//Amino sugar and nucleotide sugar metabolism	K08678;K08678	-	GO:0048037//cofactor binding	-
537	TraesCS2B02G129600.1	10500	11100	9420	14000	17400	14500	10341.5	15310.3	0.566065	9.32e-06	0.000250786	UXS2	UDP-glucuronic acid decarboxylase 2-like [Aegilops tauschii subsp. tauschii] [Aegilops tauschii]	Metabolism;Metabolism	Global and overview maps;Carbohydrate metabolism	ko01100//Metabolic pathways;ko00520//Amino sugar and nucleotide sugar metabolism	K08678;K08678	-	GO:0048037//cofactor binding	-
538	TraesCS1D02G109600.1	253000	251000	255000	304000	296000	329000	253200	309373	0.289071	9.39e-06	0.000251533	FLBR	leghemoglobin reductase-like [Aegilops tauschii subsp. tauschii] [Aegilops tauschii]	Metabolism;Metabolism;Metabolism;Metabolism;Metabolism;Metabolism;Metabolism;Metabolism;Metabolism;Metabolism	Global and overview maps;Global and overview maps;Global and overview maps;Carbohydrate metabolism;Carbohydrate metabolism;Carbohydrate metabolism;Carbohydrate metabolism;Amino acid metabolism;Amino acid metabolism;Carbohydrate metabolism	ko01100//Metabolic pathways;ko01110//Biosynthesis of secondary metabolites;ko01200//Carbon metabolism;ko00010//Glycolysis / Gluconeogenesis;ko00620//Pyruvate metabolism;ko00630//Glyoxylate and dicarboxylate metabolism;ko00020//Citrate cycle (TCA cycle);ko00260//Glycine, serine and threonine metabolism;ko00280//Valine, leucine and isoleucine degradation;ko00640//Propanoate metabolism	K00382;K00382;K00382;K00382;K00382;K00382;K00382;K00382;K00382;K00382	-	GO:0000166//nucleotide binding;GO:0016651//oxidoreductase activity, acting on NAD(P)H;GO:0016723//oxidoreductase activity, oxidizing metal ions, NAD or NADP as acceptor;GO:0046914//transition metal ion binding	GO:0019725//cellular homeostasis;GO:0044710//single-organism metabolic process;GO:0061687//detoxification of inorganic compound
539	TraesCS1B02G131300.1	253000	251000	255000	304000	296000	329000	253200	309373	0.289071	9.39e-06	0.000251533	FLBR	leghemoglobin reductase-like [Aegilops tauschii subsp. tauschii] [Aegilops tauschii]	Metabolism;Metabolism;Metabolism;Metabolism;Metabolism;Metabolism;Metabolism;Metabolism;Metabolism;Metabolism	Global and overview maps;Global and overview maps;Global and overview maps;Carbohydrate metabolism;Carbohydrate metabolism;Carbohydrate metabolism;Carbohydrate metabolism;Amino acid metabolism;Amino acid metabolism;Carbohydrate metabolism	ko01100//Metabolic pathways;ko01110//Biosynthesis of secondary metabolites;ko01200//Carbon metabolism;ko00010//Glycolysis / Gluconeogenesis;ko00620//Pyruvate metabolism;ko00630//Glyoxylate and dicarboxylate metabolism;ko00020//Citrate cycle (TCA cycle);ko00260//Glycine, serine and threonine metabolism;ko00280//Valine, leucine and isoleucine degradation;ko00640//Propanoate metabolism	K00382;K00382;K00382;K00382;K00382;K00382;K00382;K00382;K00382;K00382	-	GO:0000166//nucleotide binding;GO:0016651//oxidoreductase activity, acting on NAD(P)H;GO:0016723//oxidoreductase activity, oxidizing metal ions, NAD or NADP as acceptor;GO:0046914//transition metal ion binding	GO:0019725//cellular homeostasis;GO:0044710//single-organism metabolic process;GO:0061687//detoxification of inorganic compound
540	TraesCS1A02G105600.1	253000	251000	255000	304000	296000	329000	253200	309373	0.289071	9.39e-06	0.000251533	FLBR	leghemoglobin reductase-like [Aegilops tauschii subsp. tauschii] [Aegilops tauschii]	Metabolism;Metabolism;Metabolism;Metabolism;Metabolism;Metabolism;Metabolism;Metabolism;Metabolism;Metabolism	Global and overview maps;Global and overview maps;Global and overview maps;Carbohydrate metabolism;Carbohydrate metabolism;Carbohydrate metabolism;Carbohydrate metabolism;Amino acid metabolism;Amino acid metabolism;Carbohydrate metabolism	ko01100//Metabolic pathways;ko01110//Biosynthesis of secondary metabolites;ko01200//Carbon metabolism;ko00010//Glycolysis / Gluconeogenesis;ko00620//Pyruvate metabolism;ko00630//Glyoxylate and dicarboxylate metabolism;ko00020//Citrate cycle (TCA cycle);ko00260//Glycine, serine and threonine metabolism;ko00280//Valine, leucine and isoleucine degradation;ko00640//Propanoate metabolism	K00382;K00382;K00382;K00382;K00382;K00382;K00382;K00382;K00382;K00382	-	GO:0000166//nucleotide binding;GO:0016651//oxidoreductase activity, acting on NAD(P)H;GO:0016723//oxidoreductase activity, oxidizing metal ions, NAD or NADP as acceptor;GO:0046914//transition metal ion binding	GO:0019725//cellular homeostasis;GO:0044710//single-organism metabolic process;GO:0061687//detoxification of inorganic compound
541	TraesCS4B02G352100.1.cds1	18000	17000	16200	19600	22700	19200	17067	20508.3	0.265001	9.42e-06	0.000252125	SBT1.7	subtilisin-like protease SBT1.2 [Aegilops tauschii subsp. tauschii] [Aegilops tauschii]	-	-	-	-	-	-	-
542	TraesCS2D02G251100.1	9770	10500	9160	12300	12800	12300	9820.27	12433.7	0.340418	9.59e-06	0.000256223	pi038	TatD related DNase [Zea mays]	-	-	-	-	-	GO:0004520//endodeoxyribonuclease activity	-
543	TraesCS5B02G310400.1	25500	27000	23700	30400	34200	30500	25430.3	31720	0.318842	9.64e-06	0.00025713	v1g161623	ATPase ASNA1 homolog [Aegilops tauschii subsp. tauschii] [Aegilops tauschii]	-	-	-	-	GO:0043231//intracellular membrane-bounded organelle	GO:0017111//nucleoside-triphosphatase activity;GO:0032550//purine ribonucleoside binding	GO:0051205//protein insertion into membrane
544	TraesCS2B02G273900.1.cds1	372000	342000	381000	270000	276000	249000	364703	264953	-0.460985	9.86e-06	0.000261826	ATPC1	ATP synthase subunit gamma, chloroplastic [Aegilops tauschii subsp. tauschii] [Aegilops tauschii]	Metabolism;Metabolism;Metabolism	Global and overview maps;Energy metabolism;Energy metabolism	ko01100//Metabolic pathways;ko00190//Oxidative phosphorylation;ko00195//Photosynthesis	K02115;K02115;K02115	GO:0009526//plastid envelope;GO:0031976//plastid thylakoid;GO:0033178//proton-transporting two-sector ATPase complex, catalytic domain;GO:0044434//chloroplast part	GO:0015078//hydrogen ion transmembrane transporter activity;GO:0019829//cation-transporting ATPase activity	GO:0000097//sulfur amino acid biosynthetic process;GO:0005982//starch metabolic process;GO:0006090//pyruvate metabolic process;GO:0006355//regulation of transcription, DNA-templated;GO:0006544//glycine metabolic process;GO:0006633//fatty acid biosynthetic process;GO:0006732//coenzyme metabolic process;GO:0006754//ATP biosynthetic process;GO:0006779//porphyrin-containing compound biosynthetic proc…
545	TraesCS2A02G223600.1.cds1	372000	342000	381000	270000	276000	249000	364703	264953	-0.460985	9.86e-06	0.000261826	ATPC1	ATP synthase subunit gamma, chloroplastic [Aegilops tauschii subsp. tauschii] [Aegilops tauschii]	Metabolism;Metabolism;Metabolism	Global and overview maps;Energy metabolism;Energy metabolism	ko01100//Metabolic pathways;ko00190//Oxidative phosphorylation;ko00195//Photosynthesis	K02115;K02115;K02115	GO:0009526//plastid envelope;GO:0031976//plastid thylakoid;GO:0033178//proton-transporting two-sector ATPase complex, catalytic domain;GO:0044434//chloroplast part	GO:0015078//hydrogen ion transmembrane transporter activity;GO:0019829//cation-transporting ATPase activity	GO:0000097//sulfur amino acid biosynthetic process;GO:0005982//starch metabolic process;GO:0006090//pyruvate metabolic process;GO:0006355//regulation of transcription, DNA-templated;GO:0006544//glycine metabolic process;GO:0006633//fatty acid biosynthetic process;GO:0006732//coenzyme metabolic process;GO:0006754//ATP biosynthetic process;GO:0006779//porphyrin-containing compound biosynthetic proc…
546	TraesCS2D02G229600.1.cds1	372000	342000	381000	270000	276000	249000	364703	264953	-0.460985	9.86e-06	0.000261826	ATPC	ATP synthase subunit gamma, chloroplastic [Aegilops tauschii subsp. tauschii] [Aegilops tauschii]	Metabolism;Metabolism;Metabolism	Global and overview maps;Energy metabolism;Energy metabolism	ko01100//Metabolic pathways;ko00190//Oxidative phosphorylation;ko00195//Photosynthesis	K02115;K02115;K02115	GO:0009526//plastid envelope;GO:0031976//plastid thylakoid;GO:0033178//proton-transporting two-sector ATPase complex, catalytic domain;GO:0044434//chloroplast part	GO:0015078//hydrogen ion transmembrane transporter activity;GO:0019829//cation-transporting ATPase activity	GO:0000097//sulfur amino acid biosynthetic process;GO:0005982//starch metabolic process;GO:0006090//pyruvate metabolic process;GO:0006355//regulation of transcription, DNA-templated;GO:0006544//glycine metabolic process;GO:0006633//fatty acid biosynthetic process;GO:0006732//coenzyme metabolic process;GO:0006754//ATP biosynthetic process;GO:0006779//porphyrin-containing compound biosynthetic proc…
547	TraesCS5B02G423800.1	14100	14400	14100	17100	18400	16200	14192.3	17206.7	0.277856	9.9e-06	0.00026238	--	Os03g0784000 [Oryza sativa Japonica Group]	-	-	-	-	-	-	-
548	TraesCS5D02G303500.1	7460	8490	6700	9970	10800	10800	7552.67	10527.1	0.479045	1e-05	0.000265712	RAD52-2	DNA repair RAD52-like protein 2, chloroplastic [Aegilops tauschii subsp. tauschii] [Aegilops tauschii]	-	-	-	-	-	-	-
549	TraesCS3A02G399200.1	21700	20600	20500	24300	27500	24900	20905.7	25542.3	0.288996	1.01e-05	0.000265712	At2g18990	thioredoxin domain-containing protein 9 homolog [Aegilops tauschii subsp. tauschii] [Aegilops tauschii]	-	-	-	-	-	-	-
550	TraesCS7D02G105500.1	78500	78700	75700	96200	100000	103000	77633.3	99738	0.361467	1.03e-05	0.000271062	PBE1	proteasome subunit beta type-5-A-like [Aegilops tauschii subsp. tauschii] [Aegilops tauschii]	Genetic Information Processing	Folding, sorting and degradation	ko03050//Proteasome	K02737	GO:0043231//intracellular membrane-bounded organelle;GO:0043234//protein complex	GO:0004175//endopeptidase activity	GO:0006508//proteolysis
551	TraesCS7B02G008100.1	78500	78700	75700	96200	100000	103000	77633.3	99738	0.361467	1.03e-05	0.000271062	PBE1	20S proteasome beta 5 subunit [Triticum aestivum]	Genetic Information Processing	Folding, sorting and degradation	ko03050//Proteasome	K02737	GO:0043231//intracellular membrane-bounded organelle;GO:0043234//protein complex	GO:0004175//endopeptidase activity	GO:0006508//proteolysis
552	TraesCS7A02G110200.1	78500	78700	75700	96200	100000	103000	77633.3	99738	0.361467	1.03e-05	0.000271062	PBE1	proteasome subunit beta type-5-A-like [Aegilops tauschii subsp. tauschii] [Aegilops tauschii]	Genetic Information Processing	Folding, sorting and degradation	ko03050//Proteasome	K02737	GO:0043231//intracellular membrane-bounded organelle;GO:0043234//protein complex	GO:0004175//endopeptidase activity	GO:0006508//proteolysis
553	TraesCS5D02G253700.1	9650	8630	9860	14500	13700	15200	9378.6	14495.3	0.628144	1.07e-05	0.00028133	PGI1	glucose-6-phosphate isomerase 1, chloroplastic [Aegilops tauschii subsp. tauschii] [Aegilops tauschii]	Metabolism;Metabolism;Metabolism;Metabolism;Metabolism;Metabolism;Metabolism	Global and overview maps;Global and overview maps;Global and overview maps;Carbohydrate metabolism;Carbohydrate metabolism;Carbohydrate metabolism;Carbohydrate metabolism	ko01100//Metabolic pathways;ko01110//Biosynthesis of secondary metabolites;ko01200//Carbon metabolism;ko00010//Glycolysis / Gluconeogenesis;ko00500//Starch and sucrose metabolism;ko00520//Amino sugar and nucleotide sugar metabolism;ko00030//Pentose phosphate pathway	K01810;K01810;K01810;K01810;K01810;K01810;K01810	-	GO:0003824//catalytic activity	GO:0006006//glucose metabolic process;GO:0006090//pyruvate metabolic process
554	TraesCS2A02G014200.1.cds1	11100	11000	10300	16200	15700	15600	10821	15834.7	0.549253	1.12e-05	0.000293696	--	PREDICTED: F-BAR domain only protein 1-like [Elaeis guineensis]	-	-	-	-	GO:0009536//plastid;GO:0030119//AP-type membrane coat adaptor complex	-	GO:0015031//protein transport
555	TraesCS3D02G349200.1	4350	5550	4300	5260	6350	5720	4734.1	5776	0.286981	1.13e-05	0.000294576	UXS1	UDP-glucuronic acid decarboxylase 1-like [Aegilops tauschii subsp. tauschii] [Aegilops tauschii]	Metabolism;Metabolism	Global and overview maps;Carbohydrate metabolism	ko01100//Metabolic pathways;ko00520//Amino sugar and nucleotide sugar metabolism	K08678;K08678	-	GO:0048037//cofactor binding	-
556	TraesCS3A02G355200.1	4350	5550	4300	5260	6350	5720	4734.1	5776	0.286981	1.13e-05	0.000294576	UXS1	UDP-glucuronic acid decarboxylase 1-like [Aegilops tauschii subsp. tauschii] [Aegilops tauschii]	Metabolism;Metabolism	Global and overview maps;Carbohydrate metabolism	ko01100//Metabolic pathways;ko00520//Amino sugar and nucleotide sugar metabolism	K08678;K08678	-	GO:0048037//cofactor binding	-
557	TraesCS3B02G388100.1	4350	5550	4300	5260	6350	5720	4734.1	5776	0.286981	1.13e-05	0.000294576	UXS1	UDP-glucuronic acid decarboxylase 1-like [Aegilops tauschii subsp. tauschii] [Aegilops tauschii]	Metabolism;Metabolism	Global and overview maps;Carbohydrate metabolism	ko01100//Metabolic pathways;ko00520//Amino sugar and nucleotide sugar metabolism	K08678;K08678	-	GO:0048037//cofactor binding	-
558	TraesCS2D02G241300.3	23100	24500	22200	28900	29600	27700	23282	28738.7	0.303778	1.15e-05	0.00029494	UPF1	regulator of nonsense transcripts 1 homolog [Aegilops tauschii subsp. tauschii] [Aegilops tauschii]	Genetic Information Processing;Genetic Information Processing	Translation;Translation	ko03013//RNA transport;ko03015//mRNA surveillance pathway	K14326;K14326	GO:0044424//intracellular part	GO:0003676//nucleic acid binding;GO:0017111//nucleoside-triphosphatase activity;GO:0032550//purine ribonucleoside binding;GO:0046914//transition metal ion binding	-
559	TraesCS2A02G228000.4	23100	24500	22200	28900	29600	27700	23282	28738.7	0.303778	1.15e-05	0.00029494	UPF1	regulator of nonsense transcripts 1 homolog [Aegilops tauschii subsp. tauschii] [Aegilops tauschii]	Genetic Information Processing;Genetic Information Processing	Translation;Translation	ko03013//RNA transport;ko03015//mRNA surveillance pathway	K14326;K14326	GO:0044424//intracellular part	GO:0003676//nucleic acid binding;GO:0017111//nucleoside-triphosphatase activity;GO:0032550//purine ribonucleoside binding;GO:0046914//transition metal ion binding	-
560	TraesCS2D02G241300.1	23100	24500	22200	28900	29600	27700	23282	28738.7	0.303778	1.15e-05	0.00029494	UPF1	regulator of nonsense transcripts 1 homolog [Aegilops tauschii subsp. tauschii] [Aegilops tauschii]	Genetic Information Processing;Genetic Information Processing	Translation;Translation	ko03013//RNA transport;ko03015//mRNA surveillance pathway	K14326;K14326	GO:0044424//intracellular part	GO:0003676//nucleic acid binding;GO:0017111//nucleoside-triphosphatase activity;GO:0032550//purine ribonucleoside binding;GO:0046914//transition metal ion binding	-
561	TraesCS2B02G257200.2	23100	24500	22200	28900	29600	27700	23282	28738.7	0.303778	1.15e-05	0.00029494	UPF1	regulator of nonsense transcripts 1 homolog [Aegilops tauschii subsp. tauschii] [Aegilops tauschii]	Genetic Information Processing;Genetic Information Processing	Translation;Translation	ko03013//RNA transport;ko03015//mRNA surveillance pathway	K14326;K14326	GO:0044424//intracellular part	GO:0003676//nucleic acid binding;GO:0017111//nucleoside-triphosphatase activity;GO:0032550//purine ribonucleoside binding;GO:0046914//transition metal ion binding	-
562	TraesCS2D02G241300.2	23100	24500	22200	28900	29600	27700	23282	28738.7	0.303778	1.15e-05	0.00029494	UPF1	regulator of nonsense transcripts 1 homolog [Aegilops tauschii subsp. tauschii] [Aegilops tauschii]	Genetic Information Processing;Genetic Information Processing	Translation;Translation	ko03013//RNA transport;ko03015//mRNA surveillance pathway	K14326;K14326	GO:0044424//intracellular part	GO:0003676//nucleic acid binding;GO:0017111//nucleoside-triphosphatase activity;GO:0032550//purine ribonucleoside binding;GO:0046914//transition metal ion binding	-
563	TraesCS2B02G257200.1	23100	24500	22200	28900	29600	27700	23282	28738.7	0.303778	1.15e-05	0.00029494	UPF1	regulator of nonsense transcripts 1 homolog [Aegilops tauschii subsp. tauschii] [Aegilops tauschii]	Genetic Information Processing;Genetic Information Processing	Translation;Translation	ko03013//RNA transport;ko03015//mRNA surveillance pathway	K14326;K14326	GO:0044424//intracellular part	GO:0003676//nucleic acid binding;GO:0017111//nucleoside-triphosphatase activity;GO:0032550//purine ribonucleoside binding;GO:0046914//transition metal ion binding	-
564	TraesCS2A02G228000.2	23100	24500	22200	28900	29600	27700	23282	28738.7	0.303778	1.15e-05	0.00029494	UPF1	regulator of nonsense transcripts 1 homolog [Aegilops tauschii subsp. tauschii] [Aegilops tauschii]	Genetic Information Processing;Genetic Information Processing	Translation;Translation	ko03013//RNA transport;ko03015//mRNA surveillance pathway	K14326;K14326	GO:0044424//intracellular part	GO:0003676//nucleic acid binding;GO:0017111//nucleoside-triphosphatase activity;GO:0032550//purine ribonucleoside binding;GO:0046914//transition metal ion binding	-
565	TraesCS2A02G228000.1	23100	24500	22200	28900	29600	27700	23282	28738.7	0.303778	1.15e-05	0.00029494	UPF1	regulator of nonsense transcripts 1 homolog [Aegilops tauschii subsp. tauschii] [Aegilops tauschii]	Genetic Information Processing;Genetic Information Processing	Translation;Translation	ko03013//RNA transport;ko03015//mRNA surveillance pathway	K14326;K14326	GO:0044424//intracellular part	GO:0003676//nucleic acid binding;GO:0017111//nucleoside-triphosphatase activity;GO:0032550//purine ribonucleoside binding;GO:0046914//transition metal ion binding	-
566	TraesCS2B02G257200.3	23100	24500	22200	28900	29600	27700	23282	28738.7	0.303778	1.15e-05	0.00029494	UPF1	regulator of nonsense transcripts 1 homolog [Aegilops tauschii subsp. tauschii] [Aegilops tauschii]	Genetic Information Processing;Genetic Information Processing	Translation;Translation	ko03013//RNA transport;ko03015//mRNA surveillance pathway	K14326;K14326	GO:0044424//intracellular part	GO:0003676//nucleic acid binding;GO:0017111//nucleoside-triphosphatase activity;GO:0032550//purine ribonucleoside binding;GO:0046914//transition metal ion binding	-
567	TraesCS2A02G228000.3	23100	24500	22200	28900	29600	27700	23282	28738.7	0.303778	1.15e-05	0.00029494	UPF1	regulator of nonsense transcripts 1 homolog [Aegilops tauschii subsp. tauschii] [Aegilops tauschii]	Genetic Information Processing;Genetic Information Processing	Translation;Translation	ko03013//RNA transport;ko03015//mRNA surveillance pathway	K14326;K14326	GO:0044424//intracellular part	GO:0003676//nucleic acid binding;GO:0017111//nucleoside-triphosphatase activity;GO:0032550//purine ribonucleoside binding;GO:0046914//transition metal ion binding	-
568	TraesCS4A02G134100.1.cds1	99300	103000	99300	79900	64500	73300	100504	72547.3	-0.470258	1.15e-05	0.00029494	PSB27-1	photosystem II repair protein PSB27-H1, chloroplastic [Aegilops tauschii subsp. tauschii] [Aegilops tauschii]	Metabolism;Metabolism	Global and overview maps;Energy metabolism	ko01100//Metabolic pathways;ko00195//Photosynthesis	K08902;K08902	-	-	-
569	TraesCS4D02G172800.1.cds1	99300	103000	99300	79900	64500	73300	100504	72547.3	-0.470258	1.15e-05	0.00029494	PSB27-1	photosystem II repair protein PSB27-H1, chloroplastic [Aegilops tauschii subsp. tauschii] [Aegilops tauschii]	Metabolism;Metabolism	Global and overview maps;Energy metabolism	ko01100//Metabolic pathways;ko00195//Photosynthesis	K08902;K08902	-	-	-
570	TraesCS4B02G170800.1.cds1	99300	103000	99300	79900	64500	73300	100504	72547.3	-0.470258	1.15e-05	0.00029494	PSB27-1	photosystem II repair protein PSB27-H1, chloroplastic [Aegilops tauschii subsp. tauschii] [Aegilops tauschii]	Metabolism;Metabolism	Global and overview maps;Energy metabolism	ko01100//Metabolic pathways;ko00195//Photosynthesis	K08902;K08902	-	-	-
571	TraesCSU02G034000.1	24600	25800	22800	28100	30100	31600	24387.3	29918	0.294882	1.19e-05	0.000301665	FPGS1	folylpolyglutamate synthase-like [Aegilops tauschii subsp. tauschii] [Aegilops tauschii]	Metabolism;Metabolism	Global and overview maps;Metabolism of cofactors and vitamins	ko01100//Metabolic pathways;ko00790//Folate biosynthesis	K01930;K01930	-	GO:0003824//catalytic activity;GO:0032550//purine ribonucleoside binding	GO:0009396//folic acid-containing compound biosynthetic process
572	TraesCS4A02G355000.4	4680	4250	4040	5840	7520	6110	4321.17	6487.83	0.586316	1.19e-05	0.000301665	CESA3	probable cellulose synthase A catalytic subunit 3 [UDP-forming] [Aegilops tauschii subsp. tauschii] [Aegilops tauschii]	-	-	-	-	GO:0031224//intrinsic component of membrane	GO:0016759//cellulose synthase activity;GO:0046914//transition metal ion binding	GO:0030243//cellulose metabolic process;GO:0045229//external encapsulating structure organization
573	TraesCS4A02G355000.2	4680	4250	4040	5840	7520	6110	4321.17	6487.83	0.586316	1.19e-05	0.000301665	CESA3	probable cellulose synthase A catalytic subunit 3 [UDP-forming] [Aegilops tauschii subsp. tauschii] [Aegilops tauschii]	-	-	-	-	GO:0031224//intrinsic component of membrane	GO:0016759//cellulose synthase activity;GO:0046914//transition metal ion binding	GO:0030243//cellulose metabolic process;GO:0045229//external encapsulating structure organization
574	TraesCS5D02G517200.1	4680	4250	4040	5840	7520	6110	4321.17	6487.83	0.586316	1.19e-05	0.000301665	CESA3	probable cellulose synthase A catalytic subunit 3 [UDP-forming] [Aegilops tauschii subsp. tauschii] [Aegilops tauschii]	-	-	-	-	GO:0031224//intrinsic component of membrane	GO:0016759//cellulose synthase activity;GO:0046914//transition metal ion binding	GO:0030243//cellulose metabolic process;GO:0045229//external encapsulating structure organization
575	TraesCS5B02G517500.1	4680	4250	4040	5840	7520	6110	4321.17	6487.83	0.586316	1.19e-05	0.000301665	CESA3	probable cellulose synthase A catalytic subunit 3 [UDP-forming] [Aegilops tauschii subsp. tauschii] [Aegilops tauschii]	-	-	-	-	GO:0031224//intrinsic component of membrane	GO:0016759//cellulose synthase activity;GO:0046914//transition metal ion binding	GO:0030243//cellulose metabolic process;GO:0045229//external encapsulating structure organization
576	TraesCS5A02G148700.1	11800	12500	10300	12900	15000	14400	11514.3	14101	0.292367	1.22e-05	0.000308933	LACS4	long chain acyl-CoA synthetase 4-like [Aegilops tauschii subsp. tauschii] [Aegilops tauschii]	Metabolism;Cellular Processes;Metabolism;Metabolism;Metabolism	Global and overview maps;Transport and catabolism;Global and overview maps;Lipid metabolism;Lipid metabolism	ko01100//Metabolic pathways;ko04146//Peroxisome;ko01212//Fatty acid metabolism;ko00071//Fatty acid degradation;ko00061//Fatty acid biosynthesis	K01897;K01897;K01897;K01897;K01897	-	-	-
577	TraesCS5D02G144200.2	11800	12500	10300	12900	15000	14400	11514.3	14101	0.292367	1.22e-05	0.000308933	LACS4	long chain acyl-CoA synthetase 4-like [Aegilops tauschii subsp. tauschii] [Aegilops tauschii]	Metabolism;Cellular Processes;Metabolism;Metabolism;Metabolism	Global and overview maps;Transport and catabolism;Global and overview maps;Lipid metabolism;Lipid metabolism	ko01100//Metabolic pathways;ko04146//Peroxisome;ko01212//Fatty acid metabolism;ko00071//Fatty acid degradation;ko00061//Fatty acid biosynthesis	K01897;K01897;K01897;K01897;K01897	-	-	-
578	TraesCS2A02G076100.2	6160	7080	6170	7390	9070	9110	6469.13	8524.57	0.398054	1.23e-05	0.000309101	ILL8	IAA-amino acid hydrolase ILR1-like 8 [Aegilops tauschii subsp. tauschii] [Aegilops tauschii]	-	-	-	-	-	GO:0003824//catalytic activity	-
579	TraesCS2D02G074400.1	6160	7080	6170	7390	9070	9110	6469.13	8524.57	0.398054	1.23e-05	0.000309101	ILL8	IAA-amino acid hydrolase ILR1-like 8 [Aegilops tauschii subsp. tauschii] [Aegilops tauschii]	-	-	-	-	-	GO:0003824//catalytic activity	-
580	TraesCS2A02G076100.1	6160	7080	6170	7390	9070	9110	6469.13	8524.57	0.398054	1.23e-05	0.000309101	ILL8	IAA-amino acid hydrolase ILR1-like 8 [Aegilops tauschii subsp. tauschii] [Aegilops tauschii]	-	-	-	-	-	GO:0003824//catalytic activity	-
581	TraesCS3D02G111600.2	7660	8920	7420	8650	10600	9810	8000.43	9678.87	0.27476	1.25e-05	0.000310347	--	uncharacterized protein LOC109777787 isoform X2 [Aegilops tauschii subsp. tauschii] [Aegilops tauschii]	-	-	-	-	-	-	-
582	TraesCS3B02G129000.2	7660	8920	7420	8650	10600	9810	8000.43	9678.87	0.27476	1.25e-05	0.000310347	--	uncharacterized protein LOC109777787 isoform X2 [Aegilops tauschii subsp. tauschii] [Aegilops tauschii]	-	-	-	-	-	-	-
583	TraesCS3D02G111600.1	7660	8920	7420	8650	10600	9810	8000.43	9678.87	0.27476	1.25e-05	0.000310347	--	uncharacterized protein LOC109777787 isoform X2 [Aegilops tauschii subsp. tauschii] [Aegilops tauschii]	-	-	-	-	-	-	-
584	TraesCS5D02G118500.1	124000	123000	149000	96200	78100	79200	132090	84491.7	-0.64464	1.25e-05	0.000310347	TRXM	thioredoxin M-type, chloroplastic [Aegilops tauschii subsp. tauschii] [Aegilops tauschii]	-	-	-	-	GO:0009536//plastid	GO:0015036//disulfide oxidoreductase activity	GO:0019725//cellular homeostasis;GO:0044710//single-organism metabolic process
585	TraesCS5A02G110300.1	124000	123000	149000	96200	78100	79200	132090	84491.7	-0.64464	1.25e-05	0.000310347	TRXM	thioredoxin M [Triticum aestivum]	-	-	-	-	GO:0009536//plastid	GO:0015036//disulfide oxidoreductase activity	GO:0019725//cellular homeostasis;GO:0044710//single-organism metabolic process
586	TraesCS5B02G111800.1	124000	123000	149000	96200	78100	79200	132090	84491.7	-0.64464	1.25e-05	0.000310347	TRXM	thioredoxin M [Triticum aestivum]	-	-	-	-	GO:0009536//plastid	GO:0015036//disulfide oxidoreductase activity	GO:0019725//cellular homeostasis;GO:0044710//single-organism metabolic process
587	TraesCS3B02G417800.1	5810	6290	5910	7440	8790	8170	6001.1	8134.07	0.43875	1.28e-05	0.000317951	SHM7	serine hydroxymethyltransferase 7-like [Aegilops tauschii subsp. tauschii] [Aegilops tauschii]	Metabolism;Metabolism;Metabolism;Metabolism;Metabolism;Metabolism;Metabolism;Metabolism	Global and overview maps;Global and overview maps;Global and overview maps;Global and overview maps;Carbohydrate metabolism;Amino acid metabolism;Metabolism of other amino acids;Metabolism of cofactors and vitamins	ko01100//Metabolic pathways;ko01110//Biosynthesis of secondary metabolites;ko01200//Carbon metabolism;ko01230//Biosynthesis of amino acids;ko00630//Glyoxylate and dicarboxylate metabolism;ko00260//Glycine, serine and threonine metabolism;ko00460//Cyanoamino acid metabolism;ko00670//One carbon pool by folate	K00600;K00600;K00600;K00600;K00600;K00600;K00600;K00600	-	GO:0016742//hydroxymethyl-, formyl- and related transferase activity;GO:0043168//anion binding	GO:0009069//serine family amino acid metabolic process
588	TraesCS3D02G378700.1	5810	6290	5910	7440	8790	8170	6001.1	8134.07	0.43875	1.28e-05	0.000317951	SHM7	serine hydroxymethyltransferase 7-like [Aegilops tauschii subsp. tauschii] [Aegilops tauschii]	Metabolism;Metabolism;Metabolism;Metabolism;Metabolism;Metabolism;Metabolism;Metabolism	Global and overview maps;Global and overview maps;Global and overview maps;Global and overview maps;Carbohydrate metabolism;Amino acid metabolism;Metabolism of other amino acids;Metabolism of cofactors and vitamins	ko01100//Metabolic pathways;ko01110//Biosynthesis of secondary metabolites;ko01200//Carbon metabolism;ko01230//Biosynthesis of amino acids;ko00630//Glyoxylate and dicarboxylate metabolism;ko00260//Glycine, serine and threonine metabolism;ko00460//Cyanoamino acid metabolism;ko00670//One carbon pool by folate	K00600;K00600;K00600;K00600;K00600;K00600;K00600;K00600	-	GO:0016742//hydroxymethyl-, formyl- and related transferase activity;GO:0043168//anion binding	GO:0009069//serine family amino acid metabolic process
589	TraesCS3A02G385600.1	5810	6290	5910	7440	8790	8170	6001.1	8134.07	0.43875	1.28e-05	0.000317951	SHM7	serine hydroxymethyltransferase 7-like [Aegilops tauschii subsp. tauschii] [Aegilops tauschii]	Metabolism;Metabolism;Metabolism;Metabolism;Metabolism;Metabolism;Metabolism;Metabolism	Global and overview maps;Global and overview maps;Global and overview maps;Global and overview maps;Carbohydrate metabolism;Amino acid metabolism;Metabolism of other amino acids;Metabolism of cofactors and vitamins	ko01100//Metabolic pathways;ko01110//Biosynthesis of secondary metabolites;ko01200//Carbon metabolism;ko01230//Biosynthesis of amino acids;ko00630//Glyoxylate and dicarboxylate metabolism;ko00260//Glycine, serine and threonine metabolism;ko00460//Cyanoamino acid metabolism;ko00670//One carbon pool by folate	K00600;K00600;K00600;K00600;K00600;K00600;K00600;K00600	-	GO:0016742//hydroxymethyl-, formyl- and related transferase activity;GO:0043168//anion binding	GO:0009069//serine family amino acid metabolic process
590	TraesCS6B02G224600.2	4660	5100	4650	5890	6630	5940	4804.07	6154.7	0.357432	1.31e-05	0.000323683	VPS13	vacuolar protein sorting 13C protein-like [Oryza sativa Japonica Group]	-	-	-	-	-	-	-
591	TraesCS6B02G224600.1	4660	5100	4650	5890	6630	5940	4804.07	6154.7	0.357432	1.31e-05	0.000323683	VPS13	Vacuolar protein sorting-associated protein 13 [Ananas comosus]	-	-	-	-	-	-	-
592	TraesCS6D02G182900.1	4660	5100	4650	5890	6630	5940	4804.07	6154.7	0.357432	1.31e-05	0.000323683	VPS13	Vacuolar protein sorting-associated protein 13 [Ananas comosus]	-	-	-	-	-	-	-
593	TraesCS6A02G085300.1	14300	17700	13900	17700	20700	19600	15308.3	19341.3	0.33737	1.34e-05	0.000329189	ldhc	L-lactate dehydrogenase A [Aegilops tauschii subsp. tauschii] [Aegilops tauschii]	Metabolism;Metabolism;Metabolism;Metabolism;Metabolism;Metabolism	Global and overview maps;Global and overview maps;Carbohydrate metabolism;Carbohydrate metabolism;Amino acid metabolism;Carbohydrate metabolism	ko01100//Metabolic pathways;ko01110//Biosynthesis of secondary metabolites;ko00010//Glycolysis / Gluconeogenesis;ko00620//Pyruvate metabolism;ko00270//Cysteine and methionine metabolism;ko00640//Propanoate metabolism	K00016;K00016;K00016;K00016;K00016;K00016	-	-	-
594	TraesCS4A02G376500.1.cds1	15600	15700	13600	18900	21200	21100	14980	20379.7	0.444093	1.38e-05	0.000338143	MUR1	GDP-mannose 4,6 dehydratase 1-like [Aegilops tauschii subsp. tauschii] [Aegilops tauschii]	Metabolism;Metabolism;Metabolism	Global and overview maps;Carbohydrate metabolism;Carbohydrate metabolism	ko01100//Metabolic pathways;ko00520//Amino sugar and nucleotide sugar metabolism;ko00051//Fructose and mannose metabolism	K01711;K01711;K01711	-	GO:0016836//hydro-lyase activity;GO:0048037//cofactor binding	GO:0009225//nucleotide-sugar metabolic process
595	TraesCS7A02G078000.2.cds1	15600	15700	13600	18900	21200	21100	14980	20379.7	0.444093	1.38e-05	0.000338143	MUR1	GDP-mannose 4,6 dehydratase 1-like [Aegilops tauschii subsp. tauschii] [Aegilops tauschii]	Metabolism;Metabolism;Metabolism	Global and overview maps;Carbohydrate metabolism;Carbohydrate metabolism	ko01100//Metabolic pathways;ko00520//Amino sugar and nucleotide sugar metabolism;ko00051//Fructose and mannose metabolism	K01711;K01711;K01711	-	GO:0016836//hydro-lyase activity;GO:0048037//cofactor binding	GO:0009225//nucleotide-sugar metabolic process
596	TraesCS7D02G073400.1.cds1	15600	15700	13600	18900	21200	21100	14980	20379.7	0.444093	1.38e-05	0.000338143	MUR1	GDP-mannose 4,6 dehydratase 1-like [Aegilops tauschii subsp. tauschii] [Aegilops tauschii]	Metabolism;Metabolism;Metabolism	Global and overview maps;Carbohydrate metabolism;Carbohydrate metabolism	ko01100//Metabolic pathways;ko00520//Amino sugar and nucleotide sugar metabolism;ko00051//Fructose and mannose metabolism	K01711;K01711;K01711	-	GO:0016836//hydro-lyase activity;GO:0048037//cofactor binding	GO:0009225//nucleotide-sugar metabolic process
597	TraesCS3D02G061900.1	3200	6260	3050	10000	10500	9300	4172.07	9933.5	1.25154	1.39e-05	0.000340754	CYP71C4	indole-2-monooxygenase-like [Aegilops tauschii subsp. tauschii] [Aegilops tauschii]	Metabolism	Global and overview maps	ko01100//Metabolic pathways	K00512	-	-	-
598	TraesCS5D02G293700.2	5300	6050	4760	8440	8810	9230	5370.07	8825.3	0.716705	1.41e-05	0.000342428	PAP27	probable inactive purple acid phosphatase 27 isoform X2 [Aegilops tauschii subsp. tauschii] [Aegilops tauschii]	-	-	-	-	-	GO:0003824//catalytic activity;GO:0043169//cation binding	GO:0006796//phosphate-containing compound metabolic process
599	TraesCS5A02G286100.1	5300	6050	4760	8440	8810	9230	5370.07	8825.3	0.716705	1.41e-05	0.000342428	PAP27	nucleotide pyrophosphatase/phosphodiesterase-like isoform X1 [Aegilops tauschii subsp. tauschii] [Aegilops tauschii]	-	-	-	-	-	GO:0003824//catalytic activity;GO:0043169//cation binding	GO:0006796//phosphate-containing compound metabolic process
600	TraesCS5D02G293700.1	5300	6050	4760	8440	8810	9230	5370.07	8825.3	0.716705	1.41e-05	0.000342428	PAP27	probable inactive purple acid phosphatase 27 isoform X2 [Aegilops tauschii subsp. tauschii] [Aegilops tauschii]	-	-	-	-	-	GO:0003824//catalytic activity;GO:0043169//cation binding	GO:0006796//phosphate-containing compound metabolic process
601	TraesCS5A02G286100.2	5300	6050	4760	8440	8810	9230	5370.07	8825.3	0.716705	1.41e-05	0.000342428	PAP27	nucleotide pyrophosphatase/phosphodiesterase-like isoform X1 [Aegilops tauschii subsp. tauschii] [Aegilops tauschii]	-	-	-	-	-	GO:0003824//catalytic activity;GO:0043169//cation binding	GO:0006796//phosphate-containing compound metabolic process
602	TraesCS6B02G200300.2	16400	19000	16200	21600	24200	21400	17195.7	22389.7	0.380788	1.41e-05	0.000342669	At3g05190	branched-chain-amino-acid aminotransferase-like protein 1 isoform X1 [Aegilops tauschii subsp. tauschii] [Aegilops tauschii]	-	-	-	-	-	-	-
603	TraesCS6B02G200300.1	16400	19000	16200	21600	24200	21400	17195.7	22389.7	0.380788	1.41e-05	0.000342669	At3g05190	branched-chain-amino-acid aminotransferase-like protein 1 isoform X1 [Aegilops tauschii subsp. tauschii] [Aegilops tauschii]	-	-	-	-	-	-	-
604	TraesCS7B02G018600.1	38200	33300	41100	44900	52400	48100	37512.7	48478.7	0.369972	1.43e-05	0.000346399	WSSI-2	starch synthase I-2 [Triticum aestivum]	Metabolism;Metabolism;Metabolism	Global and overview maps;Global and overview maps;Carbohydrate metabolism	ko01100//Metabolic pathways;ko01110//Biosynthesis of secondary metabolites;ko00500//Starch and sucrose metabolism	K00703;K00703;K00703	-	-	-
605	TraesCS7D02G117800.2	38200	33300	41100	44900	52400	48100	37512.7	48478.7	0.369972	1.43e-05	0.000346399	WSSI-2	starch synthase 1, chloroplastic/amyloplastic [Aegilops tauschii subsp. tauschii] [Aegilops tauschii]	Metabolism;Metabolism;Metabolism	Global and overview maps;Global and overview maps;Carbohydrate metabolism	ko01100//Metabolic pathways;ko01110//Biosynthesis of secondary metabolites;ko00500//Starch and sucrose metabolism	K00703;K00703;K00703	GO:0009532//plastid stroma	GO:0046527//glucosyltransferase activity	GO:0005982//starch metabolic process;GO:0006950//response to stress;GO:0009059//macromolecule biosynthetic process;GO:0009247//glycolipid biosynthetic process;GO:0009893//positive regulation of metabolic process
606	TraesCS7D02G117800.1	38200	33300	41100	44900	52400	48100	37512.7	48478.7	0.369972	1.43e-05	0.000346399	WSSI-2	starch synthase 1, chloroplastic/amyloplastic [Aegilops tauschii subsp. tauschii] [Aegilops tauschii]	Metabolism;Metabolism;Metabolism	Global and overview maps;Global and overview maps;Carbohydrate metabolism	ko01100//Metabolic pathways;ko01110//Biosynthesis of secondary metabolites;ko00500//Starch and sucrose metabolism	K00703;K00703;K00703	GO:0009532//plastid stroma	GO:0046527//glucosyltransferase activity	GO:0005982//starch metabolic process;GO:0006950//response to stress;GO:0009059//macromolecule biosynthetic process;GO:0009247//glycolipid biosynthetic process;GO:0009893//positive regulation of metabolic process
607	TraesCS5A02G386600.2	4140	4420	3960	4770	5120	5210	4172.67	5032.77	0.270382	1.47e-05	0.000355366	Ythdf1	YTH domain-containing family protein 3-like [Aegilops tauschii subsp. tauschii] [Aegilops tauschii]	-	-	-	-	-	-	-
608	TraesCS5A02G386600.1	4140	4420	3960	4770	5120	5210	4172.67	5032.77	0.270382	1.47e-05	0.000355366	Ythdf1	YTH domain-containing family protein 3-like [Aegilops tauschii subsp. tauschii] [Aegilops tauschii]	-	-	-	-	-	-	-
609	TraesCS7A02G113600.1	10200	13000	9910	15500	14800	15900	11046.5	15388.7	0.478283	1.5e-05	0.000360589	At5g45910	GDSL esterase/lipase At5g45910-like [Aegilops tauschii subsp. tauschii] [Aegilops tauschii]	Metabolism;Metabolism	Global and overview maps;Biosynthesis of other secondary metabolites	ko01110//Biosynthesis of secondary metabolites;ko00901//Indole alkaloid biosynthesis	K21026;K21026	-	GO:0016787//hydrolase activity	-
610	TraesCS7B02G144600.1	7210	7970	6840	9460	10600	9770	7337.1	9948.5	0.439269	1.51e-05	0.000360589	--	Thioredoxin superfamily protein [Zea mays]	-	-	-	-	-	-	GO:0044710//single-organism metabolic process
611	TraesCS7A02G246700.2	7210	7970	6840	9460	10600	9770	7337.1	9948.5	0.439269	1.51e-05	0.000360589	--	Thioredoxin superfamily protein [Zea mays]	-	-	-	-	-	-	GO:0044710//single-organism metabolic process
612	TraesCS7A02G246700.1	7210	7970	6840	9460	10600	9770	7337.1	9948.5	0.439269	1.51e-05	0.000360589	--	Thioredoxin superfamily protein [Zea mays]	-	-	-	-	-	-	GO:0044710//single-organism metabolic process
613	TraesCS7D02G245500.1	7210	7970	6840	9460	10600	9770	7337.1	9948.5	0.439269	1.51e-05	0.000360589	--	Thioredoxin superfamily protein [Zea mays]	-	-	-	-	-	-	GO:0044710//single-organism metabolic process
614	TraesCS3D02G206200.2	10200	10200	9250	11400	12800	11500	9858.33	11915.3	0.273404	1.59e-05	0.000376028	Rwdd1	RWD domain-containing protein 1 isoform X1 [Aegilops tauschii subsp. tauschii] [Aegilops tauschii]	-	-	-	-	-	-	-
615	TraesCS3B02G223300.2	10200	10200	9250	11400	12800	11500	9858.33	11915.3	0.273404	1.59e-05	0.000376028	Rwdd1	RWD domain-containing protein 1 isoform X1 [Aegilops tauschii subsp. tauschii] [Aegilops tauschii]	-	-	-	-	-	-	-
616	TraesCS3A02G202600.2	10200	10200	9250	11400	12800	11500	9858.33	11915.3	0.273404	1.59e-05	0.000376028	Rwdd1	RWD domain-containing protein 1 isoform X1 [Aegilops tauschii subsp. tauschii] [Aegilops tauschii]	-	-	-	-	-	-	-
617	TraesCS3A02G202600.1	10200	10200	9250	11400	12800	11500	9858.33	11915.3	0.273404	1.59e-05	0.000376028	Rwdd1	RWD domain-containing protein 1 isoform X1 [Aegilops tauschii subsp. tauschii] [Aegilops tauschii]	-	-	-	-	-	-	-
618	TraesCS3D02G206200.1	10200	10200	9250	11400	12800	11500	9858.33	11915.3	0.273404	1.59e-05	0.000376028	Rwdd1	RWD domain-containing protein 1 isoform X1 [Aegilops tauschii subsp. tauschii] [Aegilops tauschii]	-	-	-	-	-	-	-
619	TraesCS1A02G268900.1	3480	4250	3590	5190	5670	5620	3773.73	5490.53	0.540954	1.6e-05	0.000376028	--	catalytic/ hydrolase [Zea mays]	-	-	-	-	-	-	-
620	TraesCS1D02G269000.1	3480	4250	3590	5190	5670	5620	3773.73	5490.53	0.540954	1.6e-05	0.000376028	--	catalytic/ hydrolase [Zea mays]	-	-	-	-	-	-	-
621	TraesCS1B02G405000.1	89600	116000	160000	48900	41400	39300	122073	43217.7	-1.49805	1.6e-05	0.000376028	atpF	ATP synthase CF0 B subunit (chloroplast) [Triticum aestivum]	Metabolism;Metabolism;Metabolism	Global and overview maps;Energy metabolism;Energy metabolism	ko01100//Metabolic pathways;ko00190//Oxidative phosphorylation;ko00195//Photosynthesis	K02109;K02109;K02109	GO:0031224//intrinsic component of membrane;GO:0033177//proton-transporting two-sector ATPase complex, proton-transporting domain;GO:0044434//chloroplast part	GO:0015077//monovalent inorganic cation transmembrane transporter activity;GO:0019829//cation-transporting ATPase activity;GO:0032550//purine ribonucleoside binding	GO:0006754//ATP biosynthetic process;GO:0006818//hydrogen transport
622	TraesCS6D02G277800.1	17800	19900	16900	19800	24600	21700	18209	22045.7	0.275843	1.6e-05	0.000376028	oma1	mitochondrial metalloendopeptidase OMA1-like [Aegilops tauschii subsp. tauschii] [Aegilops tauschii]	-	-	-	-	-	-	-
623	TraesCS4B02G026200.1	4130	5060	4260	5080	6450	5490	4485.23	5674.6	0.339336	1.6e-05	0.000376028	pop3	protein LST8 homolog [Aegilops tauschii subsp. tauschii] [Aegilops tauschii]	Cellular Processes	Transport and catabolism	ko04136//Autophagy - other eukaryotes	K08266	-	GO:0004683//calmodulin-dependent protein kinase activity	-
624	TraesCS4D02G023600.1	4130	5060	4260	5080	6450	5490	4485.23	5674.6	0.339336	1.6e-05	0.000376028	pop3	protein LST8 homolog [Aegilops tauschii subsp. tauschii] [Aegilops tauschii]	Cellular Processes	Transport and catabolism	ko04136//Autophagy - other eukaryotes	K08266	-	GO:0004683//calmodulin-dependent protein kinase activity	-
625	TraesCS4A02G288600.1	4130	5060	4260	5080	6450	5490	4485.23	5674.6	0.339336	1.6e-05	0.000376028	pop3	protein LST8 homolog [Aegilops tauschii subsp. tauschii] [Aegilops tauschii]	Cellular Processes	Transport and catabolism	ko04136//Autophagy - other eukaryotes	K08266	-	GO:0004683//calmodulin-dependent protein kinase activity	-
626	TraesCS1D02G202800.3	11600	13100	11900	14500	15500	14900	12197	14964.7	0.295034	1.61e-05	0.000376028	NAA25	phagocyte signaling-impaired protein isoform X1 [Aegilops tauschii subsp. tauschii] [Aegilops tauschii]	-	-	-	-	-	-	-
627	TraesCS1A02G199000.2	11600	13100	11900	14500	15500	14900	12197	14964.7	0.295034	1.61e-05	0.000376028	NAA25	phagocyte signaling-impaired protein isoform X1 [Aegilops tauschii subsp. tauschii] [Aegilops tauschii]	-	-	-	-	-	-	-
628	TraesCS1B02G214000.3	11600	13100	11900	14500	15500	14900	12197	14964.7	0.295034	1.61e-05	0.000376028	NAA25	phagocyte signaling-impaired protein isoform X1 [Aegilops tauschii subsp. tauschii] [Aegilops tauschii]	-	-	-	-	-	-	-
629	TraesCS7B02G130600.1	84600	87000	76400	99500	102000	110000	82639.7	103781	0.328641	1.63e-05	0.00037972	Os06g0486800	formate dehydrogenase, mitochondrial [Aegilops tauschii subsp. tauschii] [Aegilops tauschii]	Metabolism;Metabolism;Metabolism	Global and overview maps;Global and overview maps;Carbohydrate metabolism	ko01100//Metabolic pathways;ko01200//Carbon metabolism;ko00630//Glyoxylate and dicarboxylate metabolism	K00122;K00122;K00122	-	-	-
630	TraesCS7D02G232300.1	84600	87000	76400	99500	102000	110000	82639.7	103781	0.328641	1.63e-05	0.00037972	Os06g0486800	formate dehydrogenase, mitochondrial [Aegilops tauschii subsp. tauschii] [Aegilops tauschii]	Metabolism;Metabolism;Metabolism	Global and overview maps;Global and overview maps;Carbohydrate metabolism	ko01100//Metabolic pathways;ko01200//Carbon metabolism;ko00630//Glyoxylate and dicarboxylate metabolism	K00122;K00122;K00122	-	-	-
631	TraesCS7A02G232200.1	84600	87000	76400	99500	102000	110000	82639.7	103781	0.328641	1.63e-05	0.00037972	Os06g0486800	formate dehydrogenase, mitochondrial [Aegilops tauschii subsp. tauschii] [Aegilops tauschii]	Metabolism;Metabolism;Metabolism	Global and overview maps;Global and overview maps;Carbohydrate metabolism	ko01100//Metabolic pathways;ko01200//Carbon metabolism;ko00630//Glyoxylate and dicarboxylate metabolism	K00122;K00122;K00122	-	-	-
632	TraesCS2A02G108100.1	669.784	887.007	664.784	1220	1390	1190	740.525	1268.37	0.776351	1.71e-05	0.00039822	PRX112	pox1 [Triticum aestivum]	Metabolism;Metabolism;Metabolism	Global and overview maps;Global and overview maps;Biosynthesis of other secondary metabolites	ko01100//Metabolic pathways;ko01110//Biosynthesis of secondary metabolites;ko00940//Phenylpropanoid biosynthesis	K00430;K00430;K00430	-	GO:0003824//catalytic activity;GO:0043169//cation binding;GO:0046906//tetrapyrrole binding	GO:0006950//response to stress;GO:0044710//single-organism metabolic process
633	TraesCS6B02G290800.1	16100	18600	15300	19900	22300	19700	16640.7	20618	0.309191	1.76e-05	0.000407195	AP2M	AP-2 complex subunit mu [Aegilops tauschii]	Cellular Processes	Transport and catabolism	ko04144//Endocytosis	K11826	GO:0030119//AP-type membrane coat adaptor complex	-	GO:0006810//transport;GO:0008104//protein localization
634	TraesCS6A02G263800.1	16100	18600	15300	19900	22300	19700	16640.7	20618	0.309191	1.76e-05	0.000407195	AP2M	AP-2 complex subunit mu [Aegilops tauschii]	Cellular Processes	Transport and catabolism	ko04144//Endocytosis	K11826	GO:0030119//AP-type membrane coat adaptor complex	-	GO:0006810//transport;GO:0008104//protein localization
635	TraesCS6D02G251100.1	16100	18600	15300	19900	22300	19700	16640.7	20618	0.309191	1.76e-05	0.000407195	AP2M	AP-2 complex subunit mu [Aegilops tauschii]	Cellular Processes	Transport and catabolism	ko04144//Endocytosis	K11826	GO:0030119//AP-type membrane coat adaptor complex	-	GO:0006810//transport;GO:0008104//protein localization
636	TraesCS2A02G224600.1	13600	12400	13000	15800	15600	16300	13003	15867.7	0.287245	1.77e-05	0.000410853	Bp10	L-ascorbate oxidase homolog [Aegilops tauschii subsp. tauschii] [Aegilops tauschii]	-	-	-	-	-	-	-
637	TraesCS3D02G003200.1	138000	98900	119000	148000	177000	165000	118711	163383	0.460803	1.84e-05	0.000421165	RPL9	60S ribosomal protein L9-like [Aegilops tauschii subsp. tauschii] [Aegilops tauschii]	Genetic Information Processing	Translation	ko03010//Ribosome	K02940	GO:0030529//intracellular ribonucleoprotein complex;GO:0031224//intrinsic component of membrane	GO:0003723//RNA binding;GO:0005215//transporter activity	GO:0010467//gene expression;GO:0044763//single-organism cellular process
638	TraesCS4A02G472200.1	138000	98900	119000	148000	177000	165000	118711	163383	0.460803	1.84e-05	0.000421165	RPL9	60S ribosomal protein L9-like [Aegilops tauschii subsp. tauschii] [Aegilops tauschii]	Genetic Information Processing	Translation	ko03010//Ribosome	K02940	GO:0030529//intracellular ribonucleoprotein complex;GO:0031224//intrinsic component of membrane	GO:0003723//RNA binding;GO:0005215//transporter activity	GO:0010467//gene expression;GO:0044763//single-organism cellular process
639	TraesCS3B02G011900.1	138000	98900	119000	148000	177000	165000	118711	163383	0.460803	1.84e-05	0.000421165	RPL9	60S ribosomal protein L9 [Aegilops tauschii subsp. tauschii] [Aegilops tauschii]	Genetic Information Processing	Translation	ko03010//Ribosome	K02940	GO:0030529//intracellular ribonucleoprotein complex;GO:0031224//intrinsic component of membrane	GO:0003723//RNA binding;GO:0005215//transporter activity	GO:0010467//gene expression;GO:0044763//single-organism cellular process
640	TraesCS3B02G007200.1	138000	98900	119000	148000	177000	165000	118711	163383	0.460803	1.84e-05	0.000421165	RPL9	60S ribosomal protein L9 [Aegilops tauschii subsp. tauschii] [Aegilops tauschii]	Genetic Information Processing	Translation	ko03010//Ribosome	K02940	GO:0030529//intracellular ribonucleoprotein complex;GO:0031224//intrinsic component of membrane	GO:0003723//RNA binding;GO:0005215//transporter activity	GO:0010467//gene expression;GO:0044763//single-organism cellular process
641	TraesCS7D02G016500.2	138000	98900	119000	148000	177000	165000	118711	163383	0.460803	1.84e-05	0.000421165	RPL9	60S ribosomal protein L9 [Aegilops tauschii subsp. tauschii] [Aegilops tauschii]	Genetic Information Processing	Translation	ko03010//Ribosome	K02940	GO:0030529//intracellular ribonucleoprotein complex;GO:0031224//intrinsic component of membrane	GO:0003723//RNA binding;GO:0005215//transporter activity	GO:0010467//gene expression;GO:0044763//single-organism cellular process
642	TraesCS3A02G007300.1	138000	98900	119000	148000	177000	165000	118711	163383	0.460803	1.84e-05	0.000421165	RPL9	60S ribosomal protein L9 [Aegilops tauschii subsp. tauschii] [Aegilops tauschii]	Genetic Information Processing	Translation	ko03010//Ribosome	K02940	GO:0030529//intracellular ribonucleoprotein complex;GO:0031224//intrinsic component of membrane	GO:0003723//RNA binding;GO:0005215//transporter activity	GO:0010467//gene expression;GO:0044763//single-organism cellular process
643	TraesCS7A02G020200.1	138000	98900	119000	148000	177000	165000	118711	163383	0.460803	1.84e-05	0.000421165	RPL9	60S ribosomal protein L9 [Aegilops tauschii subsp. tauschii] [Aegilops tauschii]	Genetic Information Processing	Translation	ko03010//Ribosome	K02940	GO:0030529//intracellular ribonucleoprotein complex;GO:0031224//intrinsic component of membrane	GO:0003723//RNA binding;GO:0005215//transporter activity	GO:0010467//gene expression;GO:0044763//single-organism cellular process
644	TraesCS3B02G011300.1	138000	98900	119000	148000	177000	165000	118711	163383	0.460803	1.84e-05	0.000421165	RPL9	60S ribosomal protein L9-like [Aegilops tauschii subsp. tauschii] [Aegilops tauschii]	Genetic Information Processing	Translation	ko03010//Ribosome	K02940	GO:0030529//intracellular ribonucleoprotein complex;GO:0031224//intrinsic component of membrane	GO:0003723//RNA binding;GO:0005215//transporter activity	GO:0010467//gene expression;GO:0044763//single-organism cellular process
645	TraesCS3B02G006500.1	138000	98900	119000	148000	177000	165000	118711	163383	0.460803	1.84e-05	0.000421165	RPL9	60S ribosomal protein L9 [Aegilops tauschii subsp. tauschii] [Aegilops tauschii]	Genetic Information Processing	Translation	ko03010//Ribosome	K02940	GO:0030529//intracellular ribonucleoprotein complex;GO:0031224//intrinsic component of membrane	GO:0003723//RNA binding;GO:0005215//transporter activity	GO:0010467//gene expression;GO:0044763//single-organism cellular process
646	TraesCS5D02G363500.1.cds1	2010	1680	1590	2470	3010	2490	1761.07	2657.3	0.593512	1.84e-05	0.000421165	SOT18	cytosolic sulfotransferase 12-like [Aegilops tauschii subsp. tauschii] [Aegilops tauschii]	-	-	-	-	-	-	-
647	TraesCS2D02G011800.1	3130	3240	2870	3570	4320	4070	3076.5	3988.2	0.374448	1.86e-05	0.000423575	TOL1	TOM1-like protein 2 [Aegilops tauschii subsp. tauschii] [Aegilops tauschii]	-	-	-	-	-	-	-
648	TraesCS2A02G011100.1	3130	3240	2870	3570	4320	4070	3076.5	3988.2	0.374448	1.86e-05	0.000423575	TOL1	TOM1-like protein 2 [Triticum urartu]	-	-	-	-	-	-	GO:0015031//protein transport
649	TraesCS2D02G224700.1.cds1	13300	15800	12000	19600	22500	21300	13702.7	21144	0.625792	1.87e-05	0.000425333	GSTU6	probable glutathione S-transferase GSTU6 [Aegilops tauschii subsp. tauschii] [Aegilops tauschii]	Metabolism	Metabolism of other amino acids	ko00480//Glutathione metabolism	K00799	-	-	-
650	TraesCS2A02G218700.1.cds1	13300	15800	12000	19600	22500	21300	13702.7	21144	0.625792	1.87e-05	0.000425333	GSTU6	probable glutathione S-transferase GSTU6 [Aegilops tauschii subsp. tauschii] [Aegilops tauschii]	Metabolism	Metabolism of other amino acids	ko00480//Glutathione metabolism	K00799	-	-	-
651	TraesCS2B02G244100.1.cds1	13300	15800	12000	19600	22500	21300	13702.7	21144	0.625792	1.87e-05	0.000425333	GSTU6	probable glutathione S-transferase GSTU6 [Aegilops tauschii subsp. tauschii] [Aegilops tauschii]	Metabolism	Metabolism of other amino acids	ko00480//Glutathione metabolism	K00799	-	-	-
652	TraesCS3B02G237500.1	19600	19300	18800	22600	25100	24600	19237	24092.7	0.32471	1.88e-05	0.000425333	DRG2	developmentally-regulated G-protein 2 [Aegilops tauschii subsp. tauschii] [Aegilops tauschii]	-	-	-	-	-	GO:0003824//catalytic activity;GO:0032550//purine ribonucleoside binding	-
653	TraesCS3D02G210000.1	19600	19300	18800	22600	25100	24600	19237	24092.7	0.32471	1.88e-05	0.000425333	DRG2	developmentally-regulated G-protein 2 [Aegilops tauschii subsp. tauschii] [Aegilops tauschii]	-	-	-	-	-	GO:0003824//catalytic activity;GO:0032550//purine ribonucleoside binding	-
654	TraesCS3A02G205600.1	19600	19300	18800	22600	25100	24600	19237	24092.7	0.32471	1.88e-05	0.000425333	DRG2	developmentally-regulated G-protein 2 [Aegilops tauschii subsp. tauschii] [Aegilops tauschii]	-	-	-	-	-	GO:0003824//catalytic activity;GO:0032550//purine ribonucleoside binding	-
655	TraesCS5A02G164600.1	15000	18500	16600	18300	22500	20200	16679	20327	0.285365	1.93e-05	0.000435317	PAP2	probable plastid-lipid-associated protein 2, chloroplastic [Aegilops tauschii subsp. tauschii] [Aegilops tauschii]	-	-	-	-	-	-	-
656	TraesCS5B02G162100.1	15000	18500	16600	18300	22500	20200	16679	20327	0.285365	1.93e-05	0.000435317	PAP2	probable plastid-lipid-associated protein 2, chloroplastic [Aegilops tauschii subsp. tauschii] [Aegilops tauschii]	-	-	-	-	-	-	-
657	TraesCS1A02G257000.1.cds1	1470	1740	1430	2020	2300	2550	1547.1	2288	0.564521	1.93e-05	0.000435317	CXE17	probable carboxylesterase 15 [Aegilops tauschii subsp. tauschii] [Aegilops tauschii]	-	-	-	-	-	GO:0003824//catalytic activity	-
658	TraesCS6D02G160100.1	8170	9470	7040	9600	10700	10500	8227.77	10261.3	0.318636	1.94e-05	0.000435317	B''DELTA	probable serine/threonine protein phosphatase 2A regulatory subunit B''delta [Aegilops tauschii subsp. tauschii] [Aegilops tauschii]	Genetic Information Processing	Translation	ko03015//mRNA surveillance pathway	K11583	-	-	-
659	TraesCS6A02G170400.1	8170	9470	7040	9600	10700	10500	8227.77	10261.3	0.318636	1.94e-05	0.000435317	B''DELTA	probable serine/threonine protein phosphatase 2A regulatory subunit B''delta [Aegilops tauschii subsp. tauschii] [Aegilops tauschii]	Genetic Information Processing	Translation	ko03015//mRNA surveillance pathway	K11583	-	-	-
660	TraesCS6D02G160100.2	8170	9470	7040	9600	10700	10500	8227.77	10261.3	0.318636	1.94e-05	0.000435317	B''DELTA	probable serine/threonine protein phosphatase 2A regulatory subunit B''delta [Aegilops tauschii subsp. tauschii] [Aegilops tauschii]	Genetic Information Processing	Translation	ko03015//mRNA surveillance pathway	K11583	-	-	-
661	TraesCS1B02G225600.1.cds1	4140	4130	3570	4870	5000	4770	3944.03	4880.4	0.307328	2e-05	0.000446973	DELTA-ADR	AP-3 complex subunit delta [Aegilops tauschii subsp. tauschii] [Aegilops tauschii]	-	-	-	-	GO:0043231//intracellular membrane-bounded organelle;GO:0043234//protein complex	GO:0022892//substrate-specific transporter activity	GO:0007033//vacuole organization;GO:0015031//protein transport;GO:0048193//Golgi vesicle transport
662	TraesCS1A02G211900.1.cds1	4140	4130	3570	4870	5000	4770	3944.03	4880.4	0.307328	2e-05	0.000446973	DELTA-ADR	AP-3 complex subunit delta [Aegilops tauschii subsp. tauschii] [Aegilops tauschii]	-	-	-	-	GO:0043231//intracellular membrane-bounded organelle;GO:0043234//protein complex	GO:0022892//substrate-specific transporter activity	GO:0007033//vacuole organization;GO:0015031//protein transport;GO:0048193//Golgi vesicle transport
663	TraesCS1D02G215000.1.cds1	4140	4130	3570	4870	5000	4770	3944.03	4880.4	0.307328	2e-05	0.000446973	DELTA-ADR	AP-3 complex subunit delta [Aegilops tauschii subsp. tauschii] [Aegilops tauschii]	-	-	-	-	GO:0043231//intracellular membrane-bounded organelle;GO:0043234//protein complex	GO:0022892//substrate-specific transporter activity	GO:0007033//vacuole organization;GO:0015031//protein transport;GO:0048193//Golgi vesicle transport
664	TraesCS3B02G178400.1	731.845	973.593	659.465	941.625	1360	979.916	788.301	1093.88	0.472636	2.01e-05	0.000446973	mrpl51	54S ribosomal protein L51, mitochondrial-like [Aegilops tauschii subsp. tauschii] [Aegilops tauschii]	-	-	-	-	-	-	-
665	TraesCS4A02G049800.1	731.845	973.593	659.465	941.625	1360	979.916	788.301	1093.88	0.472636	2.01e-05	0.000446973	mrpl51	54S ribosomal protein L51, mitochondrial-like [Aegilops tauschii subsp. tauschii] [Aegilops tauschii]	-	-	-	-	-	-	-
666	TraesCS3D02G159400.1	731.845	973.593	659.465	941.625	1360	979.916	788.301	1093.88	0.472636	2.01e-05	0.000446973	mrpl51	54S ribosomal protein L51, mitochondrial-like [Aegilops tauschii subsp. tauschii] [Aegilops tauschii]	-	-	-	-	-	-	-
667	TraesCS3A02G151600.1	731.845	973.593	659.465	941.625	1360	979.916	788.301	1093.88	0.472636	2.01e-05	0.000446973	mrpl51	54S ribosomal protein L51, mitochondrial-like [Aegilops tauschii subsp. tauschii] [Aegilops tauschii]	-	-	-	-	-	-	-
668	TraesCS4B02G254900.1	731.845	973.593	659.465	941.625	1360	979.916	788.301	1093.88	0.472636	2.01e-05	0.000446973	mrpl51	54S ribosomal protein L51, mitochondrial-like [Aegilops tauschii subsp. tauschii] [Aegilops tauschii]	-	-	-	-	-	-	-
669	TraesCS4D02G254700.1	731.845	973.593	659.465	941.625	1360	979.916	788.301	1093.88	0.472636	2.01e-05	0.000446973	mrpl51	54S ribosomal protein L51, mitochondrial-like [Aegilops tauschii subsp. tauschii] [Aegilops tauschii]	-	-	-	-	-	-	-
670	TraesCS4D02G211500.1	6110	5240	5750	6960	7420	7660	5697.17	7342.37	0.366001	2.03e-05	0.000450576	Os03g0268000	serine/threonine-protein phosphatase PP1 [Aegilops tauschii subsp. tauschii] [Aegilops tauschii]	Genetic Information Processing	Translation	ko03015//mRNA surveillance pathway	K06269	GO:0008287//protein serine/threonine phosphatase complex	GO:0004721//phosphoprotein phosphatase activity;GO:0043169//cation binding	GO:0006498//N-terminal protein lipidation;GO:0006796//phosphate-containing compound metabolic process
671	TraesCS4A02G093600.1	6110	5240	5750	6960	7420	7660	5697.17	7342.37	0.366001	2.03e-05	0.000450576	Os03g0268000	serine/threonine-protein phosphatase PP1 [Aegilops tauschii subsp. tauschii] [Aegilops tauschii]	Genetic Information Processing	Translation	ko03015//mRNA surveillance pathway	K06269	GO:0008287//protein serine/threonine phosphatase complex	GO:0004721//phosphoprotein phosphatase activity;GO:0043169//cation binding	GO:0006498//N-terminal protein lipidation;GO:0006796//phosphate-containing compound metabolic process
672	TraesCS7A02G424100.1	14200	15400	13500	20000	20200	17200	14333	19163.3	0.419008	2.05e-05	0.000453893	PER22	Peroxidase 54 [Triticum urartu]	Metabolism;Metabolism;Metabolism	Global and overview maps;Global and overview maps;Biosynthesis of other secondary metabolites	ko01100//Metabolic pathways;ko01110//Biosynthesis of secondary metabolites;ko00940//Phenylpropanoid biosynthesis	K00430;K00430;K00430	-	GO:0003824//catalytic activity;GO:0043169//cation binding;GO:0046906//tetrapyrrole binding	GO:0006950//response to stress;GO:0044710//single-organism metabolic process
673	TraesCS5A02G060800.1	426.177	538.667	406.596	599.501	823.164	602.728	457.146	675.131	0.562511	2.09e-05	0.000461241	DAR1	protein DA1-related 1-like [Aegilops tauschii subsp. tauschii] [Aegilops tauschii]	-	-	-	-	-	-	-
674	TraesCS5A02G060800.3	426.177	538.667	406.596	599.501	823.164	602.728	457.146	675.131	0.562511	2.09e-05	0.000461241	DAR1	protein DA1-related 1-like [Aegilops tauschii subsp. tauschii] [Aegilops tauschii]	-	-	-	-	-	-	-
675	TraesCS3A02G338700.1	18800	16600	17700	23400	27000	25500	17673.3	25312.3	0.518266	2.12e-05	0.000465201	CBR1	NADH--cytochrome b5 reductase 1-like [Aegilops tauschii subsp. tauschii] [Aegilops tauschii]	Metabolism	Carbohydrate metabolism	ko00520//Amino sugar and nucleotide sugar metabolism	K00326	-	-	-
676	TraesCS3B02G370400.1	18800	16600	17700	23400	27000	25500	17673.3	25312.3	0.518266	2.12e-05	0.000465201	CBR1	NADH--cytochrome b5 reductase 1-like [Aegilops tauschii subsp. tauschii] [Aegilops tauschii]	Metabolism	Carbohydrate metabolism	ko00520//Amino sugar and nucleotide sugar metabolism	K00326	-	-	-
677	TraesCS3D02G332300.1	18800	16600	17700	23400	27000	25500	17673.3	25312.3	0.518266	2.12e-05	0.000465201	CBR1	NADH--cytochrome b5 reductase 1-like [Aegilops tauschii subsp. tauschii] [Aegilops tauschii]	Metabolism	Carbohydrate metabolism	ko00520//Amino sugar and nucleotide sugar metabolism	K00326	-	-	-
678	TraesCS3D02G256700.2	25900	25900	27900	23100	21600	19900	26578.7	21509.3	-0.305306	2.14e-05	0.000467081	PTAC16	protein plastid transcriptionally active 16, chloroplastic [Aegilops tauschii subsp. tauschii] [Aegilops tauschii]	-	-	-	-	GO:0031976//plastid thylakoid;GO:0044434//chloroplast part	-	GO:0009639//response to red or far red light;GO:0009657//plastid organization;GO:0034660//ncRNA metabolic process;GO:0044249//cellular biosynthetic process;GO:0044711//single-organism biosynthetic process;GO:0044763//single-organism cellular process;GO:1901576//organic substance biosynthetic process
679	TraesCS2D02G278200.1	8510	8210	7310	10000	9730	9230	8011	9660.73	0.27015	2.16e-05	0.000470573	TIF3H1	eukaryotic translation initiation factor 3 subunit H isoform X1 [Aegilops tauschii subsp. tauschii] [Aegilops tauschii]	Genetic Information Processing	Translation	ko03013//RNA transport	K03247	GO:0043234//protein complex;GO:0070993//translation preinitiation complex	GO:0008135//translation factor activity, RNA binding	GO:0006412//translation
680	TraesCS2D02G278200.2	8510	8210	7310	10000	9730	9230	8011	9660.73	0.27015	2.16e-05	0.000470573	TIF3H1	eukaryotic translation initiation factor 3 subunit H isoform X2 [Aegilops tauschii subsp. tauschii] [Aegilops tauschii]	Genetic Information Processing	Translation	ko03013//RNA transport	K03247	GO:0043234//protein complex;GO:0070993//translation preinitiation complex	GO:0008135//translation factor activity, RNA binding	GO:0006412//translation
681	TraesCS2B02G296700.2	8510	8210	7310	10000	9730	9230	8011	9660.73	0.27015	2.16e-05	0.000470573	TIF3H1	eukaryotic translation initiation factor 3 subunit H isoform X2 [Aegilops tauschii subsp. tauschii] [Aegilops tauschii]	Genetic Information Processing	Translation	ko03013//RNA transport	K03247	GO:0043234//protein complex;GO:0070993//translation preinitiation complex	GO:0008135//translation factor activity, RNA binding	GO:0006412//translation
682	TraesCS2B02G296700.3	8510	8210	7310	10000	9730	9230	8011	9660.73	0.27015	2.16e-05	0.000470573	TIF3H1	eukaryotic translation initiation factor 3 subunit H isoform X2 [Aegilops tauschii subsp. tauschii] [Aegilops tauschii]	Genetic Information Processing	Translation	ko03013//RNA transport	K03247	GO:0043234//protein complex;GO:0070993//translation preinitiation complex	GO:0008135//translation factor activity, RNA binding	GO:0006412//translation
683	TraesCS2B02G296700.1	8510	8210	7310	10000	9730	9230	8011	9660.73	0.27015	2.16e-05	0.000470573	TIF3H1	eukaryotic translation initiation factor 3 subunit H isoform X1 [Aegilops tauschii subsp. tauschii] [Aegilops tauschii]	Genetic Information Processing	Translation	ko03013//RNA transport	K03247	GO:0043234//protein complex;GO:0070993//translation preinitiation complex	GO:0008135//translation factor activity, RNA binding	GO:0006412//translation
684	TraesCS1D02G181300.1.cds1	18700	17700	20100	16900	14000	13400	18833	14769.3	-0.350658	2.18e-05	0.000472847	ndhK	NADH-plastoquinone oxidoreductase subunit K (plastid) [Stipa hymenoides]	Metabolism;Metabolism	Global and overview maps;Energy metabolism	ko01100//Metabolic pathways;ko00190//Oxidative phosphorylation	K05582;K05582	GO:0044434//chloroplast part	GO:0046914//transition metal ion binding;GO:0048037//cofactor binding;GO:0050136//NADH dehydrogenase (quinone) activity;GO:0051536//iron-sulfur cluster binding	GO:0006091//generation of precursor metabolites and energy;GO:0044710//single-organism metabolic process;GO:0051234//establishment of localization
685	TraesCS5D02G459000.1.cds1	18700	17700	20100	16900	14000	13400	18833	14769.3	-0.350658	2.18e-05	0.000472847	ndhK	NAD(P)H-quinone oxidoreductase subunit K, chloroplastic [Triticum urartu]	Metabolism;Metabolism	Global and overview maps;Energy metabolism	ko01100//Metabolic pathways;ko00190//Oxidative phosphorylation	K05582;K05582	GO:0044434//chloroplast part	GO:0046914//transition metal ion binding;GO:0048037//cofactor binding;GO:0050136//NADH dehydrogenase (quinone) activity;GO:0051536//iron-sulfur cluster binding	GO:0006091//generation of precursor metabolites and energy;GO:0044710//single-organism metabolic process;GO:0051234//establishment of localization
686	TraesCS3A02G108900.1	26400	27900	21800	31000	36800	32800	25365	33538.3	0.402972	2.25e-05	0.000484491	ME6	NADP-dependent malic enzyme, chloroplastic [Aegilops tauschii subsp. tauschii] [Aegilops tauschii]	Metabolism;Metabolism;Metabolism;Metabolism	Global and overview maps;Global and overview maps;Carbohydrate metabolism;Energy metabolism	ko01100//Metabolic pathways;ko01200//Carbon metabolism;ko00620//Pyruvate metabolism;ko00710//Carbon fixation in photosynthetic organisms	K00029;K00029;K00029;K00029	-	GO:0000166//nucleotide binding;GO:0004470//malic enzyme activity;GO:0043169//cation binding	GO:0043648//dicarboxylic acid metabolic process
687	TraesCS3B02G128000.1	26400	27900	21800	31000	36800	32800	25365	33538.3	0.402972	2.25e-05	0.000484491	ME6	NADP-dependent malic enzyme, chloroplastic [Aegilops tauschii subsp. tauschii] [Aegilops tauschii]	Metabolism;Metabolism;Metabolism;Metabolism	Global and overview maps;Global and overview maps;Carbohydrate metabolism;Energy metabolism	ko01100//Metabolic pathways;ko01200//Carbon metabolism;ko00620//Pyruvate metabolism;ko00710//Carbon fixation in photosynthetic organisms	K00029;K00029;K00029;K00029	-	GO:0000166//nucleotide binding;GO:0004470//malic enzyme activity;GO:0043169//cation binding	GO:0043648//dicarboxylic acid metabolic process
688	TraesCS3D02G110700.1	26400	27900	21800	31000	36800	32800	25365	33538.3	0.402972	2.25e-05	0.000484491	ME6	NADP-dependent malic enzyme, chloroplastic [Aegilops tauschii subsp. tauschii] [Aegilops tauschii]	Metabolism;Metabolism;Metabolism;Metabolism	Global and overview maps;Global and overview maps;Carbohydrate metabolism;Energy metabolism	ko01100//Metabolic pathways;ko01200//Carbon metabolism;ko00620//Pyruvate metabolism;ko00710//Carbon fixation in photosynthetic organisms	K00029;K00029;K00029;K00029	-	GO:0000166//nucleotide binding;GO:0004470//malic enzyme activity;GO:0043169//cation binding	GO:0043648//dicarboxylic acid metabolic process
689	TraesCS7A02G390200.1	14800	15800	13200	16300	18900	18300	14588.7	17832	0.28962	2.28e-05	0.000487834	PUX4	plant UBX domain-containing protein 4-like [Aegilops tauschii subsp. tauschii] [Aegilops tauschii]	Genetic Information Processing	Folding, sorting and degradation	ko04141//Protein processing in endoplasmic reticulum	K14012	-	-	-
690	TraesCS2B02G521700.1	155000	168000	142000	185000	189000	188000	155190	187477	0.272675	2.28e-05	0.000487834	SHM4	serine hydroxymethyltransferase 4 [Aegilops tauschii subsp. tauschii] [Aegilops tauschii]	Metabolism;Metabolism;Metabolism;Metabolism;Metabolism;Metabolism;Metabolism;Metabolism	Global and overview maps;Global and overview maps;Global and overview maps;Global and overview maps;Carbohydrate metabolism;Amino acid metabolism;Metabolism of other amino acids;Metabolism of cofactors and vitamins	ko01100//Metabolic pathways;ko01110//Biosynthesis of secondary metabolites;ko01200//Carbon metabolism;ko01230//Biosynthesis of amino acids;ko00630//Glyoxylate and dicarboxylate metabolism;ko00260//Glycine, serine and threonine metabolism;ko00460//Cyanoamino acid metabolism;ko00670//One carbon pool by folate	K00600;K00600;K00600;K00600;K00600;K00600;K00600;K00600	-	GO:0016742//hydroxymethyl-, formyl- and related transferase activity;GO:0043168//anion binding	GO:0006730//one-carbon metabolic process;GO:0009069//serine family amino acid metabolic process
691	TraesCS2D02G493600.1	155000	168000	142000	185000	189000	188000	155190	187477	0.272675	2.28e-05	0.000487834	SHM4	serine hydroxymethyltransferase 4 [Aegilops tauschii subsp. tauschii] [Aegilops tauschii]	Metabolism;Metabolism;Metabolism;Metabolism;Metabolism;Metabolism;Metabolism;Metabolism	Global and overview maps;Global and overview maps;Global and overview maps;Global and overview maps;Carbohydrate metabolism;Amino acid metabolism;Metabolism of other amino acids;Metabolism of cofactors and vitamins	ko01100//Metabolic pathways;ko01110//Biosynthesis of secondary metabolites;ko01200//Carbon metabolism;ko01230//Biosynthesis of amino acids;ko00630//Glyoxylate and dicarboxylate metabolism;ko00260//Glycine, serine and threonine metabolism;ko00460//Cyanoamino acid metabolism;ko00670//One carbon pool by folate	K00600;K00600;K00600;K00600;K00600;K00600;K00600;K00600	-	GO:0016742//hydroxymethyl-, formyl- and related transferase activity;GO:0043168//anion binding	GO:0006730//one-carbon metabolic process;GO:0009069//serine family amino acid metabolic process
692	TraesCS2A02G493700.1	155000	168000	142000	185000	189000	188000	155190	187477	0.272675	2.28e-05	0.000487834	SHM4	serine hydroxymethyltransferase 4 [Aegilops tauschii subsp. tauschii] [Aegilops tauschii]	Metabolism;Metabolism;Metabolism;Metabolism;Metabolism;Metabolism;Metabolism;Metabolism	Global and overview maps;Global and overview maps;Global and overview maps;Global and overview maps;Carbohydrate metabolism;Amino acid metabolism;Metabolism of other amino acids;Metabolism of cofactors and vitamins	ko01100//Metabolic pathways;ko01110//Biosynthesis of secondary metabolites;ko01200//Carbon metabolism;ko01230//Biosynthesis of amino acids;ko00630//Glyoxylate and dicarboxylate metabolism;ko00260//Glycine, serine and threonine metabolism;ko00460//Cyanoamino acid metabolism;ko00670//One carbon pool by folate	K00600;K00600;K00600;K00600;K00600;K00600;K00600;K00600	-	GO:0016742//hydroxymethyl-, formyl- and related transferase activity;GO:0043168//anion binding	GO:0006730//one-carbon metabolic process;GO:0009069//serine family amino acid metabolic process
693	TraesCS5A02G392300.1	1550	1570	1510	2290	2640	2500	1545.87	2477.97	0.680741	2.3e-05	0.000491311	Slc25a44	solute carrier family 25 member 44 [Aegilops tauschii subsp. tauschii] [Aegilops tauschii]	-	-	-	-	-	-	-
694	TraesCS5D02G402100.1	1550	1570	1510	2290	2640	2500	1545.87	2477.97	0.680741	2.3e-05	0.000491311	Slc25a44	solute carrier family 25 member 44 [Aegilops tauschii subsp. tauschii] [Aegilops tauschii]	-	-	-	-	-	-	-
695	TraesCS5B02G397100.1	1550	1570	1510	2290	2640	2500	1545.87	2477.97	0.680741	2.3e-05	0.000491311	Slc25a44	solute carrier family 25 member 44 [Aegilops tauschii subsp. tauschii] [Aegilops tauschii]	-	-	-	-	-	-	-
696	TraesCS3D02G023900.2	8170	9120	8360	12000	10900	11500	8549.73	11425	0.418243	2.33e-05	0.000496711	GAD	glutamate decarboxylase-like [Aegilops tauschii subsp. tauschii] [Aegilops tauschii]	Metabolism;Metabolism;Metabolism;Metabolism;Metabolism;Metabolism	Global and overview maps;Global and overview maps;Amino acid metabolism;Metabolism of other amino acids;Carbohydrate metabolism;Metabolism of other amino acids	ko01100//Metabolic pathways;ko01110//Biosynthesis of secondary metabolites;ko00250//Alanine, aspartate and glutamate metabolism;ko00410//beta-Alanine metabolism;ko00650//Butanoate metabolism;ko00430//Taurine and hypotaurine metabolism	K01580;K01580;K01580;K01580;K01580;K01580	-	GO:0016831//carboxy-lyase activity;GO:0043168//anion binding	GO:0009064//glutamine family amino acid metabolic process
697	TraesCS1A02G431500.2	2950	3380	2880	3950	4270	3720	3069.13	3981.03	0.375312	2.34e-05	0.000496711	LSF1	phosphoglucan phosphatase LSF1, chloroplastic isoform X1 [Aegilops tauschii subsp. tauschii] [Aegilops tauschii]	-	-	-	-	-	-	-
698	TraesCS1A02G431500.1	2950	3380	2880	3950	4270	3720	3069.13	3981.03	0.375312	2.34e-05	0.000496711	LSF1	phosphoglucan phosphatase LSF1, chloroplastic isoform X1 [Aegilops tauschii subsp. tauschii] [Aegilops tauschii]	-	-	-	-	-	-	-
699	TraesCS4A02G463400.1	9290	11400	5760	13000	13600	10400	8813.87	12347.3	0.486353	2.36e-05	0.000500843	ASMT1	acetylserotonin O-methyltransferase 1-like [Aegilops tauschii subsp. tauschii] [Aegilops tauschii]	Metabolism;Metabolism	Global and overview maps;Amino acid metabolism	ko01100//Metabolic pathways;ko00380//Tryptophan metabolism	K22588;K22588	-	-	-
700	TraesCS2B02G062500.1	3090	4170	3480	5380	6110	6220	3580.97	5907.07	0.722093	2.46e-05	0.000518637	--	embryonic abundant protein-like [Zea mays]	-	-	-	-	-	GO:0016741//transferase activity, transferring one-carbon groups	GO:0009404//toxin metabolic process;GO:0014070//response to organic cyclic compound
701	TraesCS6B02G175200.1	23100	23700	23900	29100	31200	26900	23523.7	29054.3	0.30464	2.58e-05	0.000540649	Os12g0192500	probable thiamine biosynthetic bifunctional enzyme, chloroplastic [Aegilops tauschii subsp. tauschii] [Aegilops tauschii]	Metabolism;Metabolism	Global and overview maps;Metabolism of cofactors and vitamins	ko01100//Metabolic pathways;ko00730//Thiamine metabolism	K14153;K14153	GO:0009532//plastid stroma	GO:0016301//kinase activity;GO:0016765//transferase activity, transferring alkyl or aryl (other than methyl) groups;GO:0032550//purine ribonucleoside binding;GO:0043169//cation binding	GO:0006772//thiamine metabolic process;GO:0006796//phosphate-containing compound metabolic process;GO:0009108//coenzyme biosynthetic process
702	TraesCS7A02G010300.1.cds1	46600	40700	42000	48700	61300	54900	43096.3	54957	0.350738	2.67e-05	0.000557216	WAV3	uncharacterized protein LOC109785555 [Aegilops tauschii subsp. tauschii] [Aegilops tauschii]	-	-	-	-	-	-	-
703	TraesCS3D02G144800.1	2490	2620	3090	3790	3770	3700	2731.03	3753.43	0.458764	2.69e-05	0.000557216	DJ1B	protein DJ-1 homolog B-like [Aegilops tauschii subsp. tauschii] [Aegilops tauschii]	-	-	-	-	-	-	-
704	TraesCS3B02G162300.1	2490	2620	3090	3790	3770	3700	2731.03	3753.43	0.458764	2.69e-05	0.000557216	DJ1B	protein DJ-1 homolog B-like [Aegilops tauschii subsp. tauschii] [Aegilops tauschii]	-	-	-	-	-	-	-
705	TraesCS3A02G142800.1	2490	2620	3090	3790	3770	3700	2731.03	3753.43	0.458764	2.69e-05	0.000557216	DJ1B	protein DJ-1 homolog B-like [Aegilops tauschii subsp. tauschii] [Aegilops tauschii]	-	-	-	-	-	-	-
706	TraesCS4D02G154300.4	27200	26500	25800	29400	36500	30000	26507.3	31958.3	0.269801	2.7e-05	0.000557216	NUP93A	nuclear pore complex protein NUP93A-like [Aegilops tauschii subsp. tauschii] [Aegilops tauschii]	Genetic Information Processing	Translation	ko03013//RNA transport	K14309	-	-	-
707	TraesCS4D02G154300.2	27200	26500	25800	29400	36500	30000	26507.3	31958.3	0.269801	2.7e-05	0.000557216	NUP93A	nuclear pore complex protein NUP93A-like [Aegilops tauschii subsp. tauschii] [Aegilops tauschii]	Genetic Information Processing	Translation	ko03013//RNA transport	K14309	-	-	-
708	TraesCS4D02G154300.3	27200	26500	25800	29400	36500	30000	26507.3	31958.3	0.269801	2.7e-05	0.000557216	NUP93A	nuclear pore complex protein NUP93A-like [Aegilops tauschii subsp. tauschii] [Aegilops tauschii]	Genetic Information Processing	Translation	ko03013//RNA transport	K14309	-	-	-
709	TraesCS4D02G154300.1	27200	26500	25800	29400	36500	30000	26507.3	31958.3	0.269801	2.7e-05	0.000557216	NUP93A	nuclear pore complex protein NUP93A-like [Aegilops tauschii subsp. tauschii] [Aegilops tauschii]	Genetic Information Processing	Translation	ko03013//RNA transport	K14309	-	-	-
710	TraesCS1A02G244700.2	8290	7160	7310	9810	12800	11500	7588.93	11364	0.582497	2.7e-05	0.000557216	EBM	mannosylglycoprotein endo-beta-mannosidase [Aegilops tauschii subsp. tauschii] [Aegilops tauschii]	-	-	-	-	-	-	-
711	TraesCS1A02G244700.1	8290	7160	7310	9810	12800	11500	7588.93	11364	0.582497	2.7e-05	0.000557216	EBM	mannosylglycoprotein endo-beta-mannosidase [Aegilops tauschii subsp. tauschii] [Aegilops tauschii]	-	-	-	-	-	-	-
712	TraesCS5D02G339400.1	17400	15000	17000	19800	19800	20700	16459.3	20113.7	0.28927	2.72e-05	0.000557356	--	Universal stress protein Sll1654 [Anthurium amnicola]	-	-	-	-	-	-	-
713	TraesCS5D02G339400.2	17400	15000	17000	19800	19800	20700	16459.3	20113.7	0.28927	2.72e-05	0.000557356	--	Universal stress protein Sll1654 [Anthurium amnicola]	-	-	-	-	-	-	-
714	TraesCS5B02G334100.1	17400	15000	17000	19800	19800	20700	16459.3	20113.7	0.28927	2.72e-05	0.000557356	--	Universal stress protein Sll1654 [Anthurium amnicola]	-	-	-	-	-	-	-
715	TraesCS5A02G334600.1	17400	15000	17000	19800	19800	20700	16459.3	20113.7	0.28927	2.72e-05	0.000557356	--	Universal stress protein Sll1654 [Anthurium amnicola]	-	-	-	-	-	-	-
716	TraesCS3D02G263200.2	6400	7600	6650	7530	9340	8250	6882.3	8372.97	0.282848	2.77e-05	0.000565777	CSE	caffeoylshikimate esterase [Aegilops tauschii subsp. tauschii] [Aegilops tauschii]	Metabolism;Metabolism	Global and overview maps;Lipid metabolism	ko01100//Metabolic pathways;ko00561//Glycerolipid metabolism	K01054;K01054	-	-	-
717	TraesCS3B02G296600.2	6400	7600	6650	7530	9340	8250	6882.3	8372.97	0.282848	2.77e-05	0.000565777	CSE	caffeoylshikimate esterase [Aegilops tauschii subsp. tauschii] [Aegilops tauschii]	Metabolism;Metabolism	Global and overview maps;Lipid metabolism	ko01100//Metabolic pathways;ko00561//Glycerolipid metabolism	K01054;K01054	-	-	-
718	TraesCS3A02G263400.1	6400	7600	6650	7530	9340	8250	6882.3	8372.97	0.282848	2.77e-05	0.000565777	CSE	caffeoylshikimate esterase [Aegilops tauschii subsp. tauschii] [Aegilops tauschii]	Metabolism;Metabolism	Global and overview maps;Lipid metabolism	ko01100//Metabolic pathways;ko00561//Glycerolipid metabolism	K01054;K01054	-	-	-
719	TraesCS2B02G209100.1	6140	5520	6450	7170	8220	8940	6037.73	8110.97	0.425867	2.81e-05	0.000570994	EIFSV1	Eukaryotic translation initiation factor 5A [Aegilops tauschii]	-	-	-	-	-	-	-
720	TraesCS2D02G040600.1	677.878	548.767	624.47	768.359	847.269	794.469	617.038	803.366	0.380697	2.93e-05	0.000591544	--	Peptidase S24/S26A/S26B/S26C family protein [Zea mays]	-	-	-	-	-	GO:0070011//peptidase activity, acting on L-amino acid peptides	-
721	TraesCS2B02G054400.1	677.878	548.767	624.47	768.359	847.269	794.469	617.038	803.366	0.380697	2.93e-05	0.000591544	--	Peptidase S24/S26A/S26B/S26C family protein [Zea mays]	-	-	-	-	-	GO:0070011//peptidase activity, acting on L-amino acid peptides	-
722	TraesCS2A02G041900.1	677.878	548.767	624.47	768.359	847.269	794.469	617.038	803.366	0.380697	2.93e-05	0.000591544	--	Peptidase S24/S26A/S26B/S26C family protein [Zea mays]	-	-	-	-	-	GO:0070011//peptidase activity, acting on L-amino acid peptides	-
723	TraesCS5B02G315700.1	7130	6690	6460	8790	10800	10600	6759.2	10068.8	0.574967	2.93e-05	0.000591544	UGE-3	UDP-glucose 4-epimerase 3-like [Aegilops tauschii subsp. tauschii] [Aegilops tauschii]	Metabolism;Metabolism;Metabolism	Global and overview maps;Carbohydrate metabolism;Carbohydrate metabolism	ko01100//Metabolic pathways;ko00520//Amino sugar and nucleotide sugar metabolism;ko00052//Galactose metabolism	K01784;K01784;K01784	-	GO:0016857//racemase and epimerase activity, acting on carbohydrates and derivatives;GO:0048037//cofactor binding	GO:0019318//hexose metabolic process
724	TraesCS5D02G321100.1	7130	6690	6460	8790	10800	10600	6759.2	10068.8	0.574967	2.93e-05	0.000591544	UGE-3	UDP-glucose 4-epimerase 3-like [Aegilops tauschii subsp. tauschii] [Aegilops tauschii]	Metabolism;Metabolism;Metabolism	Global and overview maps;Carbohydrate metabolism;Carbohydrate metabolism	ko01100//Metabolic pathways;ko00520//Amino sugar and nucleotide sugar metabolism;ko00052//Galactose metabolism	K01784;K01784;K01784	-	GO:0016857//racemase and epimerase activity, acting on carbohydrates and derivatives;GO:0048037//cofactor binding	GO:0019318//hexose metabolic process
725	TraesCS6B02G370100.1.cds1	2140	2080	1820	3610	3600	3430	2011.87	3548.2	0.818553	2.97e-05	0.000597686	SBT1.4	subtilisin-like protease SBT1.4 [Aegilops tauschii subsp. tauschii] [Aegilops tauschii]	-	-	-	-	-	-	-
726	TraesCS4A02G096600.1	53600	52100	47900	63400	67600	66100	51207	65690	0.359333	2.98e-05	0.000598972	ORP3C	oxysterol-binding protein-related protein 3A-like [Aegilops tauschii subsp. tauschii] [Aegilops tauschii]	-	-	-	-	-	-	-
727	TraesCS6D02G319900.2.cds1	34400	35800	30300	48000	47700	45600	33453.3	47082.3	0.493036	3.03e-05	0.000606757	SBT1.4	subtilisin-like protease SBT1.4 [Aegilops tauschii subsp. tauschii] [Aegilops tauschii]	-	-	-	-	-	-	-
728	TraesCS6D02G319900.1	34400	35800	30300	48000	47700	45600	33453.3	47082.3	0.493036	3.03e-05	0.000606757	SBT1.4	subtilisin-like protease SBT1.4 [Aegilops tauschii subsp. tauschii] [Aegilops tauschii]	-	-	-	-	-	-	-
729	TraesCS5A02G302900.1	43000	49700	45300	62100	58500	60700	46023	60471	0.393888	3.06e-05	0.000606757	GSTZ1	glutathione-S-transferase [Triticum aestivum]	Metabolism;Metabolism	Global and overview maps;Amino acid metabolism	ko01100//Metabolic pathways;ko00350//Tyrosine metabolism	K01800;K01800	-	-	-
730	TraesCS5B02G303200.1	43000	49700	45300	62100	58500	60700	46023	60471	0.393888	3.06e-05	0.000606757	GSTZ1	glutathione-S-transferase [Triticum aestivum]	Metabolism;Metabolism	Global and overview maps;Amino acid metabolism	ko01100//Metabolic pathways;ko00350//Tyrosine metabolism	K01800;K01800	-	-	-
731	TraesCS5B02G303200.3	43000	49700	45300	62100	58500	60700	46023	60471	0.393888	3.06e-05	0.000606757	GSTZ1	glutathione-S-transferase [Triticum aestivum]	Metabolism;Metabolism	Global and overview maps;Amino acid metabolism	ko01100//Metabolic pathways;ko00350//Tyrosine metabolism	K01800;K01800	-	-	-
732	TraesCS5B02G303200.4	43000	49700	45300	62100	58500	60700	46023	60471	0.393888	3.06e-05	0.000606757	GSTZ1	glutathione-S-transferase [Triticum aestivum]	Metabolism;Metabolism	Global and overview maps;Amino acid metabolism	ko01100//Metabolic pathways;ko00350//Tyrosine metabolism	K01800;K01800	-	-	-
733	TraesCS5D02G309700.2	43000	49700	45300	62100	58500	60700	46023	60471	0.393888	3.06e-05	0.000606757	GSTZ1	glutathione S-transferase [Aegilops tauschii subsp. tauschii] [Aegilops tauschii]	Metabolism;Metabolism	Global and overview maps;Amino acid metabolism	ko01100//Metabolic pathways;ko00350//Tyrosine metabolism	K01800;K01800	-	-	-
734	TraesCS5B02G303200.2	43000	49700	45300	62100	58500	60700	46023	60471	0.393888	3.06e-05	0.000606757	GSTZ1	glutathione-S-transferase [Triticum aestivum]	Metabolism;Metabolism	Global and overview maps;Amino acid metabolism	ko01100//Metabolic pathways;ko00350//Tyrosine metabolism	K01800;K01800	-	-	-
735	TraesCS5D02G309700.1	43000	49700	45300	62100	58500	60700	46023	60471	0.393888	3.06e-05	0.000606757	GSTZ1	glutathione S-transferase [Aegilops tauschii subsp. tauschii] [Aegilops tauschii]	Metabolism;Metabolism	Global and overview maps;Amino acid metabolism	ko01100//Metabolic pathways;ko00350//Tyrosine metabolism	K01800;K01800	-	-	-
736	TraesCS6B02G216000.1	7140	8050	6880	9130	10600	9610	7357.8	9782.9	0.410988	3.07e-05	0.000607733	PEPD	xaa-Pro dipeptidase-like [Aegilops tauschii subsp. tauschii] [Aegilops tauschii]	-	-	-	-	-	GO:0003824//catalytic activity;GO:0046914//transition metal ion binding	GO:0019538//protein metabolic process
737	TraesCS6B02G216000.3	7140	8050	6880	9130	10600	9610	7357.8	9782.9	0.410988	3.07e-05	0.000607733	PEPD	xaa-Pro dipeptidase-like [Aegilops tauschii subsp. tauschii] [Aegilops tauschii]	-	-	-	-	-	GO:0003824//catalytic activity;GO:0046914//transition metal ion binding	GO:0019538//protein metabolic process
738	TraesCS6B02G216000.2	7140	8050	6880	9130	10600	9610	7357.8	9782.9	0.410988	3.07e-05	0.000607733	PEPD	xaa-Pro dipeptidase-like [Aegilops tauschii subsp. tauschii] [Aegilops tauschii]	-	-	-	-	-	GO:0003824//catalytic activity;GO:0046914//transition metal ion binding	GO:0019538//protein metabolic process
739	TraesCS3B02G373000.1	62700	61400	60000	72600	78100	83600	61367	78082.7	0.347539	3.08e-05	0.000608674	PGM1	2,3-bisphosphoglycerate-independent phosphoglycerate mutase [Aegilops tauschii subsp. tauschii] [Aegilops tauschii]	Metabolism;Metabolism;Metabolism;Metabolism;Metabolism;Metabolism	Global and overview maps;Global and overview maps;Global and overview maps;Global and overview maps;Carbohydrate metabolism;Amino acid metabolism	ko01100//Metabolic pathways;ko01110//Biosynthesis of secondary metabolites;ko01200//Carbon metabolism;ko01230//Biosynthesis of amino acids;ko00010//Glycolysis / Gluconeogenesis;ko00260//Glycine, serine and threonine metabolism	K15633;K15633;K15633;K15633;K15633;K15633	GO:0044424//intracellular part	GO:0016868//intramolecular transferase activity, phosphotransferases;GO:0046914//transition metal ion binding	GO:0006006//glucose metabolic process
740	TraesCS2D02G573000.1	1040000	956000	1150000	806000	701000	696000	1047670	734513	-0.512324	3.11e-05	0.000613881	psbC	PsbC, partial (chloroplast) [Spiranthes romanzoffiana]	Metabolism;Metabolism	Global and overview maps;Energy metabolism	ko01100//Metabolic pathways;ko00195//Photosynthesis	K02705;K02705	GO:0009521//photosystem;GO:0031224//intrinsic component of membrane;GO:0044434//chloroplast part	GO:0009055//electron carrier activity;GO:0043169//cation binding;GO:0046906//tetrapyrrole binding	GO:0006464//cellular protein modification process;GO:0009767//photosynthetic electron transport chain
741	TraesCS3B02G128400.4	10900	13800	11900	15200	15600	14800	12197.7	15225	0.319837	3.17e-05	0.000624548	At3g50210	2-oxoglutarate-Fe(II) type oxidoreductase-like isoform X1 [Aegilops tauschii subsp. tauschii] [Aegilops tauschii]	-	-	-	-	-	GO:0016705//oxidoreductase activity, acting on paired donors, with incorporation or reduction of molecular oxygen;GO:0043169//cation binding	GO:0044710//single-organism metabolic process
742	TraesCS3A02G109200.3	10900	13800	11900	15200	15600	14800	12197.7	15225	0.319837	3.17e-05	0.000624548	At3g50210	2-oxoglutarate-Fe(II) type oxidoreductase-like isoform X1 [Aegilops tauschii subsp. tauschii] [Aegilops tauschii]	-	-	-	-	-	GO:0016705//oxidoreductase activity, acting on paired donors, with incorporation or reduction of molecular oxygen;GO:0043169//cation binding	GO:0044710//single-organism metabolic process
743	TraesCS3B02G128400.1	10900	13800	11900	15200	15600	14800	12197.7	15225	0.319837	3.17e-05	0.000624548	At3g50210	2-oxoglutarate-Fe(II) type oxidoreductase-like isoform X1 [Aegilops tauschii subsp. tauschii] [Aegilops tauschii]	-	-	-	-	-	GO:0016705//oxidoreductase activity, acting on paired donors, with incorporation or reduction of molecular oxygen;GO:0043169//cation binding	GO:0044710//single-organism metabolic process
744	TraesCS4A02G436400.1.cds1	3810	4960	3840	8020	7930	6440	4203.6	7465.43	0.828601	3.2e-05	0.000627834	Os07g0271500	bisdemethoxycurcumin synthase-like [Aegilops tauschii subsp. tauschii] [Aegilops tauschii]	-	-	-	-	-	GO:0016746//transferase activity, transferring acyl groups	GO:0008152//metabolic process
745	TraesCS4A02G436200.1.cds1	3810	4960	3840	8020	7930	6440	4203.6	7465.43	0.828601	3.2e-05	0.000627834	Os07g0271500	bisdemethoxycurcumin synthase-like [Aegilops tauschii subsp. tauschii] [Aegilops tauschii]	-	-	-	-	-	GO:0016746//transferase activity, transferring acyl groups	GO:0008152//metabolic process
746	TraesCS2D02G599600.1	13100	14400	13600	16300	22900	21100	13692.3	20106.3	0.554282	3.31e-05	0.000649094	At5g27450	mevalonate kinase [Aegilops tauschii subsp. tauschii] [Aegilops tauschii]	Metabolism;Metabolism;Cellular Processes;Metabolism	Global and overview maps;Global and overview maps;Transport and catabolism;Metabolism of terpenoids and polyketides	ko01100//Metabolic pathways;ko01110//Biosynthesis of secondary metabolites;ko04146//Peroxisome;ko00900//Terpenoid backbone biosynthesis	K00869;K00869;K00869;K00869	GO:0044424//intracellular part	GO:0016301//kinase activity;GO:0032550//purine ribonucleoside binding	GO:0006720//isoprenoid metabolic process;GO:0006796//phosphate-containing compound metabolic process
747	TraesCS4D02G186300.1	52900	51300	46900	62900	65200	65200	50385.3	64458.7	0.355371	3.33e-05	0.000649266	At5g10920	argininosuccinate lyase, chloroplastic [Aegilops tauschii subsp. tauschii] [Aegilops tauschii]	Metabolism;Metabolism;Metabolism;Metabolism;Metabolism	Global and overview maps;Global and overview maps;Global and overview maps;Amino acid metabolism;Amino acid metabolism	ko01100//Metabolic pathways;ko01110//Biosynthesis of secondary metabolites;ko01230//Biosynthesis of amino acids;ko00250//Alanine, aspartate and glutamate metabolism;ko00220//Arginine biosynthesis	K01755;K01755;K01755;K01755;K01755	GO:0009532//plastid stroma	GO:0016842//amidine-lyase activity	GO:0006163//purine nucleotide metabolic process;GO:0006526//arginine biosynthetic process
748	TraesCS4A02G119700.1	52900	51300	46900	62900	65200	65200	50385.3	64458.7	0.355371	3.33e-05	0.000649266	At5g10920	argininosuccinate lyase, chloroplastic [Aegilops tauschii subsp. tauschii] [Aegilops tauschii]	Metabolism;Metabolism;Metabolism;Metabolism;Metabolism	Global and overview maps;Global and overview maps;Global and overview maps;Amino acid metabolism;Amino acid metabolism	ko01100//Metabolic pathways;ko01110//Biosynthesis of secondary metabolites;ko01230//Biosynthesis of amino acids;ko00250//Alanine, aspartate and glutamate metabolism;ko00220//Arginine biosynthesis	K01755;K01755;K01755;K01755;K01755	GO:0009532//plastid stroma	GO:0016842//amidine-lyase activity	GO:0006163//purine nucleotide metabolic process;GO:0006526//arginine biosynthetic process
749	TraesCS3A02G199000.2.cds1	4780	4920	4080	5910	6730	5980	4591.7	6205.27	0.434465	3.34e-05	0.000649266	SEC15B	exocyst complex component SEC15B [Aegilops tauschii subsp. tauschii] [Aegilops tauschii]	-	-	-	-	-	-	GO:0048278//vesicle docking
750	TraesCS3B02G232000.1.cds1	4780	4920	4080	5910	6730	5980	4591.7	6205.27	0.434465	3.34e-05	0.000649266	SEC15B	exocyst complex component SEC15B [Aegilops tauschii subsp. tauschii] [Aegilops tauschii]	-	-	-	-	-	-	GO:0048278//vesicle docking
751	TraesCS3A02G199000.1	4780	4920	4080	5910	6730	5980	4591.7	6205.27	0.434465	3.34e-05	0.000649266	SEC15B	exocyst complex component SEC15B [Aegilops tauschii subsp. tauschii] [Aegilops tauschii]	-	-	-	-	-	-	GO:0048278//vesicle docking
752	TraesCS3D02G205600.1.cds1	4780	4920	4080	5910	6730	5980	4591.7	6205.27	0.434465	3.34e-05	0.000649266	SEC15B	exocyst complex component SEC15B [Aegilops tauschii subsp. tauschii] [Aegilops tauschii]	-	-	-	-	-	-	GO:0048278//vesicle docking
753	TraesCS5B02G131000.1	161000	177000	149000	194000	202000	205000	162257	199997	0.301698	3.41e-05	0.000660874	OsI_35105	pyruvate kinase 1, cytosolic [Aegilops tauschii subsp. tauschii] [Aegilops tauschii]	Metabolism;Metabolism;Metabolism;Metabolism;Metabolism;Metabolism;Metabolism	Global and overview maps;Global and overview maps;Global and overview maps;Global and overview maps;Carbohydrate metabolism;Nucleotide metabolism;Carbohydrate metabolism	ko01100//Metabolic pathways;ko01110//Biosynthesis of secondary metabolites;ko01200//Carbon metabolism;ko01230//Biosynthesis of amino acids;ko00010//Glycolysis / Gluconeogenesis;ko00230//Purine metabolism;ko00620//Pyruvate metabolism	K00873;K00873;K00873;K00873;K00873;K00873;K00873	-	GO:0016301//kinase activity;GO:0031420//alkali metal ion binding	GO:0006090//pyruvate metabolic process;GO:0006796//phosphate-containing compound metabolic process
754	TraesCS2B02G157800.2	7460	6390	6270	7880	8760	9400	6704.5	8681.6	0.372831	3.46e-05	0.000666773	BGLU26	beta-glucosidase 4, partial [Triticum aestivum]	Metabolism;Metabolism;Metabolism;Metabolism;Metabolism	Global and overview maps;Global and overview maps;Carbohydrate metabolism;Biosynthesis of other secondary metabolites;Metabolism of other amino acids	ko01100//Metabolic pathways;ko01110//Biosynthesis of secondary metabolites;ko00500//Starch and sucrose metabolism;ko00940//Phenylpropanoid biosynthesis;ko00460//Cyanoamino acid metabolism	K05350;K05350;K05350;K05350;K05350	-	-	GO:0044238//primary metabolic process
755	TraesCS2A02G134300.1	7460	6390	6270	7880	8760	9400	6704.5	8681.6	0.372831	3.46e-05	0.000666773	BGLU26	Beta-glucosidase 26 [Triticum urartu]	Metabolism;Metabolism;Metabolism;Metabolism;Metabolism	Global and overview maps;Global and overview maps;Carbohydrate metabolism;Biosynthesis of other secondary metabolites;Metabolism of other amino acids	ko01100//Metabolic pathways;ko01110//Biosynthesis of secondary metabolites;ko00500//Starch and sucrose metabolism;ko00940//Phenylpropanoid biosynthesis;ko00460//Cyanoamino acid metabolism	K05350;K05350;K05350;K05350;K05350	-	-	GO:0044238//primary metabolic process
756	TraesCS2D02G136500.1	7460	6390	6270	7880	8760	9400	6704.5	8681.6	0.372831	3.46e-05	0.000666773	BGLU26	beta-glucosidase 26-like [Aegilops tauschii subsp. tauschii] [Aegilops tauschii]	Metabolism;Metabolism;Metabolism;Metabolism;Metabolism	Global and overview maps;Global and overview maps;Carbohydrate metabolism;Biosynthesis of other secondary metabolites;Metabolism of other amino acids	ko01100//Metabolic pathways;ko01110//Biosynthesis of secondary metabolites;ko00500//Starch and sucrose metabolism;ko00940//Phenylpropanoid biosynthesis;ko00460//Cyanoamino acid metabolism	K05350;K05350;K05350;K05350;K05350	-	-	GO:0044238//primary metabolic process
757	TraesCS2B02G157800.1	7460	6390	6270	7880	8760	9400	6704.5	8681.6	0.372831	3.46e-05	0.000666773	BGLU26	beta-glucosidase 4, partial [Triticum aestivum]	Metabolism;Metabolism;Metabolism;Metabolism;Metabolism	Global and overview maps;Global and overview maps;Carbohydrate metabolism;Biosynthesis of other secondary metabolites;Metabolism of other amino acids	ko01100//Metabolic pathways;ko01110//Biosynthesis of secondary metabolites;ko00500//Starch and sucrose metabolism;ko00940//Phenylpropanoid biosynthesis;ko00460//Cyanoamino acid metabolism	K05350;K05350;K05350;K05350;K05350	-	-	GO:0044238//primary metabolic process
758	TraesCS7D02G450700.1	19600	21500	17300	24000	23000	24300	19469.3	23756.3	0.287109	3.48e-05	0.000669382	RGTA2	Geranylgeranyl transferase type-2 subunit alpha [Aegilops tauschii]	-	-	-	-	-	-	GO:0006464//cellular protein modification process
759	TraesCS1B02G194900.1	2020	2240	1850	4680	5160	4530	2035.87	4789.63	1.23427	3.48e-05	0.000669382	GSTU17	glutathione S-transferase U17-like [Aegilops tauschii subsp. tauschii] [Aegilops tauschii]	Metabolism	Metabolism of other amino acids	ko00480//Glutathione metabolism	K00799	-	GO:0003824//catalytic activity	-
760	TraesCS1A02G187000.1	2020	2240	1850	4680	5160	4530	2035.87	4789.63	1.23427	3.48e-05	0.000669382	GSTU17	glutathione S-transferase U17-like [Aegilops tauschii subsp. tauschii] [Aegilops tauschii]	Metabolism	Metabolism of other amino acids	ko00480//Glutathione metabolism	K00799	-	GO:0003824//catalytic activity	-
761	TraesCS5D02G448800.1	2910	2220	2300	13300	3490	11800	2476.23	9542.33	1.94619	3.51e-05	0.000673863	rsgI6	Endo-1,4-beta-xylanase Z [Aegilops tauschii]	-	-	-	-	-	-	-
762	TraesCS1B02G148500.1	171000	162000	157000	193000	227000	225000	163460	214983	0.395287	3.52e-05	0.000673863	ATPC	ATP synthase subunit gamma, mitochondrial [Aegilops tauschii subsp. tauschii] [Aegilops tauschii]	Metabolism;Metabolism	Global and overview maps;Energy metabolism	ko01100//Metabolic pathways;ko00190//Oxidative phosphorylation	K02136;K02136	GO:0033178//proton-transporting two-sector ATPase complex, catalytic domain	GO:0015078//hydrogen ion transmembrane transporter activity;GO:0019829//cation-transporting ATPase activity	GO:0006754//ATP biosynthetic process;GO:0006818//hydrogen transport
763	TraesCS1D02G132700.1	171000	162000	157000	193000	227000	225000	163460	214983	0.395287	3.52e-05	0.000673863	ATPC	ATP synthase subunit gamma, mitochondrial [Aegilops tauschii subsp. tauschii] [Aegilops tauschii]	Metabolism;Metabolism	Global and overview maps;Energy metabolism	ko01100//Metabolic pathways;ko00190//Oxidative phosphorylation	K02136;K02136	GO:0033178//proton-transporting two-sector ATPase complex, catalytic domain	GO:0015078//hydrogen ion transmembrane transporter activity;GO:0019829//cation-transporting ATPase activity	GO:0006754//ATP biosynthetic process;GO:0006818//hydrogen transport
764	TraesCS1A02G138800.1	171000	162000	157000	193000	227000	225000	163460	214983	0.395287	3.52e-05	0.000673863	ATPC	ATP synthase subunit gamma, mitochondrial [Aegilops tauschii subsp. tauschii] [Aegilops tauschii]	Metabolism;Metabolism	Global and overview maps;Energy metabolism	ko01100//Metabolic pathways;ko00190//Oxidative phosphorylation	K02136;K02136	GO:0033178//proton-transporting two-sector ATPase complex, catalytic domain	GO:0015078//hydrogen ion transmembrane transporter activity;GO:0019829//cation-transporting ATPase activity	GO:0006754//ATP biosynthetic process;GO:0006818//hydrogen transport
765	TraesCS7D02G233100.1	6770	6610	6160	8600	9420	7700	6511.53	8572.33	0.396691	3.54e-05	0.000676682	Os11g0285000	achilleol B synthase-like isoform X1 [Aegilops tauschii subsp. tauschii] [Aegilops tauschii]	Metabolism	Metabolism of terpenoids and polyketides	ko00909//Sesquiterpenoid and triterpenoid biosynthesis	K19011	-	-	-
766	TraesCS7D02G233100.2	6770	6610	6160	8600	9420	7700	6511.53	8572.33	0.396691	3.54e-05	0.000676682	Os11g0285000	achilleol B synthase-like isoform X1 [Aegilops tauschii subsp. tauschii] [Aegilops tauschii]	Metabolism	Metabolism of terpenoids and polyketides	ko00909//Sesquiterpenoid and triterpenoid biosynthesis	K19011	-	-	-
767	TraesCS2A02G315600.1	1480	1870	1270	3850	4950	4140	1541.07	4314.93	1.48541	3.6e-05	0.000687646	DMAS1-A	NAD(P)H-dependent 6'-deoxychalcone synthase [Aegilops tauschii]	-	-	-	-	GO:0043231//intracellular membrane-bounded organelle	-	GO:0044710//single-organism metabolic process
768	TraesCS2B02G040500.1.cds1	4360	5290	3030	7300	10000	8060	4225.97	8458.03	1.00104	3.85e-05	0.000733874	GT7	UDP-glucosyltransferase [Triticum aestivum]	-	-	-	-	-	-	-
769	TraesCS5D02G065000.1	7870	8510	8470	13700	15200	12000	8281.27	13623.7	0.718192	3.88e-05	0.000739443	EPHX2	PREDICTED: bifunctional epoxide hydrolase 2-like [Setaria italica]	-	-	-	-	-	GO:0003824//catalytic activity	-
770	TraesCS3D02G348500.2	13400	14100	12200	15700	18400	17500	13219.3	17208.7	0.380486	3.91e-05	0.000743633	Gpr107	protein GPR107-like [Aegilops tauschii subsp. tauschii] [Aegilops tauschii]	-	-	-	-	-	-	-
771	TraesCS3D02G348500.1.cds1	13400	14100	12200	15700	18400	17500	13219.3	17208.7	0.380486	3.91e-05	0.000743633	Gpr107	protein GPR107-like [Aegilops tauschii subsp. tauschii] [Aegilops tauschii]	-	-	-	-	-	-	-
772	TraesCS1A02G102700.1	10600	14900	13600	18100	20300	19500	13022.7	19295.3	0.567227	3.95e-05	0.00074692	GST4	glutathione S-transferase 4-like [Aegilops tauschii subsp. tauschii] [Aegilops tauschii]	Metabolism	Metabolism of other amino acids	ko00480//Glutathione metabolism	K00799	-	GO:0003824//catalytic activity	-
773	TraesCS1B02G113500.1	10600	14900	13600	18100	20300	19500	13022.7	19295.3	0.567227	3.95e-05	0.00074692	GST4	glutathione S-transferase 4-like [Aegilops tauschii subsp. tauschii] [Aegilops tauschii]	Metabolism	Metabolism of other amino acids	ko00480//Glutathione metabolism	K00799	-	GO:0003824//catalytic activity	-
774	TraesCS1D02G094700.1	10600	14900	13600	18100	20300	19500	13022.7	19295.3	0.567227	3.95e-05	0.00074692	GST4	glutathione S-transferase 4-like [Aegilops tauschii subsp. tauschii] [Aegilops tauschii]	Metabolism	Metabolism of other amino acids	ko00480//Glutathione metabolism	K00799	-	GO:0003824//catalytic activity	-
775	TraesCS7B02G112500.1	3790	4690	4070	5960	6990	6260	4181.87	6407.07	0.615517	3.97e-05	0.000750153	ltnD	ketose-bisphosphate aldolase class-II family protein [Zea mays]	-	-	-	-	-	-	-
776	TraesCS5B02G373200.1.cds1	5400	5880	5100	6420	6940	6780	5457.1	6710.83	0.298357	4.02e-05	0.000754685	EFL1	elongation factor-like GTPase 1 [Aegilops tauschii subsp. tauschii] [Aegilops tauschii]	Genetic Information Processing	Translation	ko03008//Ribosome biogenesis in eukaryotes	K14536	-	-	-
777	TraesCS5D02G380500.1.cds1	5400	5880	5100	6420	6940	6780	5457.1	6710.83	0.298357	4.02e-05	0.000754685	EFL1	elongation factor-like GTPase 1 [Aegilops tauschii subsp. tauschii] [Aegilops tauschii]	Genetic Information Processing	Translation	ko03008//Ribosome biogenesis in eukaryotes	K14536	-	-	-
778	TraesCS5A02G370800.1.cds1	5400	5880	5100	6420	6940	6780	5457.1	6710.83	0.298357	4.02e-05	0.000754685	EFL1	elongation factor-like GTPase 1 [Aegilops tauschii subsp. tauschii] [Aegilops tauschii]	Genetic Information Processing	Translation	ko03008//Ribosome biogenesis in eukaryotes	K14536	-	-	-
779	TraesCS7D02G181600.1	11600	11100	9430	13900	15400	15000	10722.4	14776.7	0.462689	4.17e-05	0.000781409	ANN1	annexin D1-like [Aegilops tauschii subsp. tauschii] [Aegilops tauschii]	-	-	-	-	-	GO:0005543//phospholipid binding	-
780	TraesCS2A02G117600.1	2640	2790	2240	3310	3940	3570	2553.7	3608.7	0.49889	4.25e-05	0.000787861	sti1	Ankyrin repeat, PH and SEC7 domain containing protein secG [Triticum urartu]	-	-	-	-	-	-	-
781	TraesCS2A02G117500.1	2640	2790	2240	3310	3940	3570	2553.7	3608.7	0.49889	4.25e-05	0.000787861	sti1	serine/threonine-protein phosphatase 6 regulatory ankyrin repeat subunit B-like [Aegilops tauschii subsp. tauschii] [Aegilops tauschii]	-	-	-	-	-	-	-
782	TraesCS2A02G117500.2	2640	2790	2240	3310	3940	3570	2553.7	3608.7	0.49889	4.25e-05	0.000787861	sti1	serine/threonine-protein phosphatase 6 regulatory ankyrin repeat subunit B-like [Aegilops tauschii subsp. tauschii] [Aegilops tauschii]	-	-	-	-	-	-	-
783	TraesCS7B02G077300.1.cds1	1890	1940	1780	3180	3280	3140	1871.77	3201.83	0.774498	4.28e-05	0.000789243	TCEA1	probable carboxylesterase 12 [Aegilops tauschii subsp. tauschii] [Aegilops tauschii]	-	-	-	-	-	-	-
784	TraesCS7A02G172500.1.cds1	1890	1940	1780	3180	3280	3140	1871.77	3201.83	0.774498	4.28e-05	0.000789243	TCEA1	probable carboxylesterase 12 [Aegilops tauschii subsp. tauschii] [Aegilops tauschii]	-	-	-	-	-	-	-
785	TraesCS7D02G173300.1.cds1	1890	1940	1780	3180	3280	3140	1871.77	3201.83	0.774498	4.28e-05	0.000789243	TCEA1	probable carboxylesterase 12 [Aegilops tauschii subsp. tauschii] [Aegilops tauschii]	-	-	-	-	-	-	-
786	TraesCS4A02G061900.1.cds1	33500	27600	27400	38700	59200	52800	29489	50221.7	0.768133	4.3e-05	0.000792312	CYP74A2	allene oxide synthase 2-like [Aegilops tauschii subsp. tauschii] [Aegilops tauschii]	Metabolism;Metabolism;Metabolism	Global and overview maps;Global and overview maps;Lipid metabolism	ko01100//Metabolic pathways;ko01110//Biosynthesis of secondary metabolites;ko00592//alpha-Linolenic acid metabolism	K01723;K01723;K01723	-	-	-
787	TraesCS3D02G483400.1	42900	39200	40400	52100	56200	51500	40828.3	53275.3	0.383897	4.41e-05	0.000812396	PROC	pyrroline-5-carboxylate reductase [Aegilops tauschii subsp. tauschii] [Aegilops tauschii]	Metabolism;Metabolism;Metabolism;Metabolism	Global and overview maps;Global and overview maps;Global and overview maps;Amino acid metabolism	ko01100//Metabolic pathways;ko01110//Biosynthesis of secondary metabolites;ko01230//Biosynthesis of amino acids;ko00330//Arginine and proline metabolism	K00286;K00286;K00286;K00286	GO:0030312//external encapsulating structure;GO:0043231//intracellular membrane-bounded organelle	GO:0003824//catalytic activity	GO:0006561//proline biosynthetic process;GO:0006566//threonine metabolic process
788	TraesCS3B02G538100.1	42900	39200	40400	52100	56200	51500	40828.3	53275.3	0.383897	4.41e-05	0.000812396	PROC	pyrroline-5-carboxylate reductase [Triticum aestivum]	Metabolism;Metabolism;Metabolism;Metabolism	Global and overview maps;Global and overview maps;Global and overview maps;Amino acid metabolism	ko01100//Metabolic pathways;ko01110//Biosynthesis of secondary metabolites;ko01230//Biosynthesis of amino acids;ko00330//Arginine and proline metabolism	K00286;K00286;K00286;K00286	GO:0030312//external encapsulating structure;GO:0043231//intracellular membrane-bounded organelle	GO:0003824//catalytic activity	GO:0006561//proline biosynthetic process;GO:0006566//threonine metabolic process
789	TraesCS6A02G325300.1	6360	6810	6040	8030	9730	7710	6401.4	8488.47	0.407117	4.56e-05	0.000837401	At4g29360	glucan endo-1,3-beta-glucosidase 12-like [Aegilops tauschii subsp. tauschii] [Aegilops tauschii]	-	-	-	-	-	GO:0016787//hydrolase activity	GO:0044238//primary metabolic process
790	TraesCS6D02G305000.1	6360	6810	6040	8030	9730	7710	6401.4	8488.47	0.407117	4.56e-05	0.000837401	At4g29360	glucan endo-1,3-beta-glucosidase 12-like [Aegilops tauschii subsp. tauschii] [Aegilops tauschii]	-	-	-	-	-	GO:0016787//hydrolase activity	GO:0044238//primary metabolic process
791	TraesCS1A02G170300.1	3460	3610	3040	3990	4480	4020	3368.1	4162.73	0.305596	4.74e-05	0.000858065	CBG04321	trafficking protein particle complex subunit 13 [Aegilops tauschii subsp. tauschii] [Aegilops tauschii]	-	-	-	-	-	-	-
792	TraesCS1B02G187000.2	3460	3610	3040	3990	4480	4020	3368.1	4162.73	0.305596	4.74e-05	0.000858065	CG4953	trafficking protein particle complex subunit 13 [Aegilops tauschii subsp. tauschii] [Aegilops tauschii]	-	-	-	-	-	-	-
793	TraesCS1D02G168000.2	3460	3610	3040	3990	4480	4020	3368.1	4162.73	0.305596	4.74e-05	0.000858065	CBG04321	trafficking protein particle complex subunit 13 [Aegilops tauschii subsp. tauschii] [Aegilops tauschii]	-	-	-	-	-	-	-
794	TraesCS1B02G187000.3	3460	3610	3040	3990	4480	4020	3368.1	4162.73	0.305596	4.74e-05	0.000858065	DDB_G0269062	trafficking protein particle complex subunit 13 [Aegilops tauschii subsp. tauschii] [Aegilops tauschii]	-	-	-	-	-	-	-
795	TraesCS1A02G170300.2	3460	3610	3040	3990	4480	4020	3368.1	4162.73	0.305596	4.74e-05	0.000858065	CBG04321	trafficking protein particle complex subunit 13 [Aegilops tauschii subsp. tauschii] [Aegilops tauschii]	-	-	-	-	-	-	-
796	TraesCS1D02G168000.1	3460	3610	3040	3990	4480	4020	3368.1	4162.73	0.305596	4.74e-05	0.000858065	CBG04321	trafficking protein particle complex subunit 13 [Aegilops tauschii subsp. tauschii] [Aegilops tauschii]	-	-	-	-	-	-	-
797	TraesCS1B02G187000.1	3460	3610	3040	3990	4480	4020	3368.1	4162.73	0.305596	4.74e-05	0.000858065	C56C10.7	trafficking protein particle complex subunit 13 [Aegilops tauschii subsp. tauschii] [Aegilops tauschii]	-	-	-	-	-	-	-
798	TraesCS2A02G274700.1	4510	6780	4620	8140	8810	8360	5302.8	8436.07	0.669816	4.84e-05	0.000875972	Os04g0338000	PREDICTED: probable aldo-keto reductase 2 [Oryza brachyantha]	-	-	-	-	-	-	-
799	TraesCS6D02G048300.3	10500	8310	11300	28300	26500	29800	10051	28190.3	1.48786	4.98e-05	0.000898991	CAT2	catalase isozyme 2 [Aegilops tauschii subsp. tauschii] [Aegilops tauschii]	Metabolism;Metabolism;Metabolism;Cellular Processes;Environmental Information Processing;Metabolism	Global and overview maps;Global and overview maps;Carbohydrate metabolism;Transport and catabolism;Signal transduction;Amino acid metabolism	ko01110//Biosynthesis of secondary metabolites;ko01200//Carbon metabolism;ko00630//Glyoxylate and dicarboxylate metabolism;ko04146//Peroxisome;ko04016//MAPK signaling pathway - plant;ko00380//Tryptophan metabolism	K03781;K03781;K03781;K03781;K03781;K03781	-	-	-
800	TraesCS6D02G048300.2	10500	8310	11300	28300	26500	29800	10051	28190.3	1.48786	4.98e-05	0.000898991	CAT2	catalase isozyme 2 [Aegilops tauschii subsp. tauschii] [Aegilops tauschii]	Metabolism;Metabolism;Metabolism;Cellular Processes;Environmental Information Processing;Metabolism	Global and overview maps;Global and overview maps;Carbohydrate metabolism;Transport and catabolism;Signal transduction;Amino acid metabolism	ko01110//Biosynthesis of secondary metabolites;ko01200//Carbon metabolism;ko00630//Glyoxylate and dicarboxylate metabolism;ko04146//Peroxisome;ko04016//MAPK signaling pathway - plant;ko00380//Tryptophan metabolism	K03781;K03781;K03781;K03781;K03781;K03781	-	-	-
801	TraesCS7B02G020000.1	536.868	502.324	505.842	1040	1150	1090	515.012	1095.27	1.08861	5.06e-05	0.000905067	ANS	probable 2-oxoglutarate-dependent dioxygenase ANS [Aegilops tauschii subsp. tauschii] [Aegilops tauschii]	-	-	-	-	-	-	-
802	TraesCS7D02G119600.1	536.868	502.324	505.842	1040	1150	1090	515.012	1095.27	1.08861	5.06e-05	0.000905067	ANS	probable 2-oxoglutarate-dependent dioxygenase ANS [Aegilops tauschii subsp. tauschii] [Aegilops tauschii]	-	-	-	-	-	-	-
803	TraesCS7A02G121400.1	536.868	502.324	505.842	1040	1150	1090	515.012	1095.27	1.08861	5.06e-05	0.000905067	ANS	probable 2-oxoglutarate-dependent dioxygenase ANS [Aegilops tauschii subsp. tauschii] [Aegilops tauschii]	-	-	-	-	-	-	-
804	TraesCS5D02G122300.1	6990	6900	6720	9010	10100	9690	6868	9588.87	0.48147	5.19e-05	0.000927283	--	aminopeptidase [Zea mays]	-	-	-	-	-	-	-
805	TraesCS2D02G027600.1	10800	12300	10700	16000	15600	15700	11272.7	15753.3	0.482828	5.29e-05	0.000944379	At1g06640	1-aminocyclopropane-1-carboxylate oxidase homolog 1-like [Aegilops tauschii subsp. tauschii] [Aegilops tauschii]	-	-	-	-	-	GO:0016705//oxidoreductase activity, acting on paired donors, with incorporation or reduction of molecular oxygen;GO:0043169//cation binding	GO:0044710//single-organism metabolic process
806	TraesCS7D02G248900.1	4690	4830	4350	5970	6770	7100	4620.23	6612.03	0.517128	5.31e-05	0.000947657	--	CAP-Gly domain-containing linker protein 1 [Aegilops tauschii subsp. tauschii] [Aegilops tauschii]	-	-	-	-	-	-	-
807	TraesCS5B02G141700.1.cds1	29000	16700	24000	35200	37300	35600	23251.3	36066.7	0.633353	5.35e-05	0.000951824	RPS16A	40S ribosomal protein S16 [Aegilops tauschii subsp. tauschii] [Aegilops tauschii]	Genetic Information Processing	Translation	ko03010//Ribosome	K02960	GO:0030529//intracellular ribonucleoprotein complex	-	GO:0010467//gene expression
808	TraesCS5A02G142900.1.cds1	29000	16700	24000	35200	37300	35600	23251.3	36066.7	0.633353	5.35e-05	0.000951824	RPS16A	40S ribosomal protein S16 [Aegilops tauschii subsp. tauschii] [Aegilops tauschii]	Genetic Information Processing	Translation	ko03010//Ribosome	K02960	GO:0030529//intracellular ribonucleoprotein complex	-	GO:0010467//gene expression
809	TraesCS5D02G149100.1.cds1	29000	16700	24000	35200	37300	35600	23251.3	36066.7	0.633353	5.35e-05	0.000951824	RPS16A	40S ribosomal protein S16 [Aegilops tauschii subsp. tauschii] [Aegilops tauschii]	Genetic Information Processing	Translation	ko03010//Ribosome	K02960	GO:0030529//intracellular ribonucleoprotein complex	-	GO:0010467//gene expression
810	TraesCS1A02G239700.1	3900	4200	4430	5910	5840	5530	4179.57	5758.9	0.46244	5.39e-05	0.000956633	ANN3	annexin D3-like [Aegilops tauschii subsp. tauschii] [Aegilops tauschii]	-	-	-	-	-	GO:0005543//phospholipid binding	-
811	TraesCS1D02G239900.1	3900	4200	4430	5910	5840	5530	4179.57	5758.9	0.46244	5.39e-05	0.000956633	ANN3	annexin D3-like [Aegilops tauschii subsp. tauschii] [Aegilops tauschii]	-	-	-	-	-	GO:0005543//phospholipid binding	-
812	TraesCS1B02G251900.1	3900	4200	4430	5910	5840	5530	4179.57	5758.9	0.46244	5.39e-05	0.000956633	ANN3	annexin D3-like [Aegilops tauschii subsp. tauschii] [Aegilops tauschii]	-	-	-	-	-	GO:0005543//phospholipid binding	-
813	TraesCS3B02G490900.1	11800	12400	10200	12700	14300	15000	11441	14016	0.292862	5.44e-05	0.000962754	ATG18A	autophagy-related protein 18a [Aegilops tauschii subsp. tauschii] [Aegilops tauschii]	-	-	-	-	-	-	-
814	TraesCS3A02G453200.1	11800	12400	10200	12700	14300	15000	11441	14016	0.292862	5.44e-05	0.000962754	ATG18A	autophagy-related protein 18a [Aegilops tauschii subsp. tauschii] [Aegilops tauschii]	-	-	-	-	-	-	-
815	TraesCS6A02G071400.1	4070	5190	4240	4910	6780	6300	4501.53	5996.3	0.413656	5.47e-05	0.000965832	GLCAK2	probable glucuronokinase 2 [Aegilops tauschii subsp. tauschii] [Aegilops tauschii]	Metabolism;Metabolism;Metabolism;Metabolism	Global and overview maps;Carbohydrate metabolism;Carbohydrate metabolism;Carbohydrate metabolism	ko01100//Metabolic pathways;ko00520//Amino sugar and nucleotide sugar metabolism;ko00053//Ascorbate and aldarate metabolism;ko00040//Pentose and glucuronate interconversions	K16190;K16190;K16190;K16190	-	-	-
816	TraesCS3D02G222000.1	5530	5760	5140	6400	9350	7860	5478.1	7870.3	0.522743	5.52e-05	0.000971497	At4g11060	single-stranded DNA-binding protein, mitochondrial [Aegilops tauschii subsp. tauschii] [Aegilops tauschii]	Genetic Information Processing;Genetic Information Processing;Genetic Information Processing	Replication and repair;Replication and repair;Replication and repair	ko03030//DNA replication;ko03430//Mismatch repair;ko03440//Homologous recombination	K03111;K03111;K03111	GO:0043231//intracellular membrane-bounded organelle	GO:0043566//structure-specific DNA binding	GO:0006259//DNA metabolic process
817	TraesCS3A02G231400.1	5530	5760	5140	6400	9350	7860	5478.1	7870.3	0.522743	5.52e-05	0.000971497	At4g11060	single-stranded DNA-binding protein, mitochondrial [Aegilops tauschii subsp. tauschii] [Aegilops tauschii]	Genetic Information Processing;Genetic Information Processing;Genetic Information Processing	Replication and repair;Replication and repair;Replication and repair	ko03030//DNA replication;ko03430//Mismatch repair;ko03440//Homologous recombination	K03111;K03111;K03111	GO:0043231//intracellular membrane-bounded organelle	GO:0043566//structure-specific DNA binding	GO:0006259//DNA metabolic process
818	TraesCS3D02G440500.1	6600	6540	6460	9710	9650	8930	6534.1	9428.43	0.52903	5.57e-05	0.000980067	BGLU5	beta-glucosidase 5-like isoform X1 [Aegilops tauschii subsp. tauschii] [Aegilops tauschii]	Metabolism;Metabolism;Metabolism;Metabolism;Metabolism	Global and overview maps;Global and overview maps;Carbohydrate metabolism;Biosynthesis of other secondary metabolites;Metabolism of other amino acids	ko01100//Metabolic pathways;ko01110//Biosynthesis of secondary metabolites;ko00500//Starch and sucrose metabolism;ko00940//Phenylpropanoid biosynthesis;ko00460//Cyanoamino acid metabolism	K01188;K01188;K01188;K01188;K01188	-	-	-
819	TraesCS1D02G429600.1.cds1	11800	9860	9820	14900	16600	19400	10490	16954.3	0.692639	5.64e-05	0.000990163	SCPL50	serine carboxypeptidase-like 50 [Aegilops tauschii subsp. tauschii] [Aegilops tauschii]	-	-	-	-	-	-	-
820	TraesCS3B02G206400.2	5330	6850	5340	6570	8280	7360	5840.57	7402.4	0.341885	5.64e-05	0.000990163	Os01g0258700	zinc finger CCCH domain-containing protein 6-like isoform X1 [Aegilops tauschii subsp. tauschii] [Aegilops tauschii]	-	-	-	-	-	-	-
821	TraesCS3B02G206400.1	5330	6850	5340	6570	8280	7360	5840.57	7402.4	0.341885	5.64e-05	0.000990163	Os01g0258700	zinc finger CCCH domain-containing protein 6-like isoform X2 [Aegilops tauschii subsp. tauschii] [Aegilops tauschii]	-	-	-	-	-	-	-
822	|TRYP_PIG	1870000	2190000	1820000	1630000	1550000	1560000	1.95853e+06	1581200	-0.308754	5.71e-05	0.00100092	-	-	-	-	-	-	-	-	-
823	TraesCS1D02G249100.1	8470	9300	8840	13100	11200	11300	8869.97	11874	0.420805	5.84e-05	0.00101618	AIM2	endo-1,3;1,4-beta-D-glucanase-like [Aegilops tauschii subsp. tauschii] [Aegilops tauschii]	-	-	-	-	-	GO:0003824//catalytic activity	-
824	TraesCS2B02G216100.1	18700	15800	16500	21000	23200	22000	16980	22048.3	0.376833	5.89e-05	0.00101943	At2g03410	putative MO25-like protein At5g47540 [Aegilops tauschii subsp. tauschii] [Aegilops tauschii]	-	-	-	-	-	-	-
825	TraesCS2D02G197000.2	18700	15800	16500	21000	23200	22000	16980	22048.3	0.376833	5.89e-05	0.00101943	At2g03410	putative MO25-like protein At5g47540 [Aegilops tauschii subsp. tauschii] [Aegilops tauschii]	-	-	-	-	-	-	-
826	TraesCS2B02G216100.3	18700	15800	16500	21000	23200	22000	16980	22048.3	0.376833	5.89e-05	0.00101943	At2g03410	putative MO25-like protein At5g47540 [Aegilops tauschii subsp. tauschii] [Aegilops tauschii]	-	-	-	-	-	-	-
827	TraesCS2D02G197000.1	18700	15800	16500	21000	23200	22000	16980	22048.3	0.376833	5.89e-05	0.00101943	At2g03410	putative MO25-like protein At5g47540 [Aegilops tauschii subsp. tauschii] [Aegilops tauschii]	-	-	-	-	-	-	-
828	TraesCS2B02G357600.2	6720	6760	6390	7690	9420	8110	6624.43	8408.27	0.344011	5.97e-05	0.00102274	RFS2	probable galactinol--sucrose galactosyltransferase 2 [Aegilops tauschii subsp. tauschii] [Aegilops tauschii]	-	-	-	-	-	-	-
829	TraesCS2A02G324700.1	6720	6760	6390	7690	9420	8110	6624.43	8408.27	0.344011	5.97e-05	0.00102274	RFS2	probable galactinol--sucrose galactosyltransferase 2 [Aegilops tauschii subsp. tauschii] [Aegilops tauschii]	-	-	-	-	-	-	-
830	TraesCS2D02G338200.2	6720	6760	6390	7690	9420	8110	6624.43	8408.27	0.344011	5.97e-05	0.00102274	RFS2	probable galactinol--sucrose galactosyltransferase 2 [Aegilops tauschii subsp. tauschii] [Aegilops tauschii]	-	-	-	-	-	-	-
831	TraesCS2A02G324700.2	6720	6760	6390	7690	9420	8110	6624.43	8408.27	0.344011	5.97e-05	0.00102274	RFS2	probable galactinol--sucrose galactosyltransferase 2 [Aegilops tauschii subsp. tauschii] [Aegilops tauschii]	-	-	-	-	-	-	-
832	TraesCS2D02G338200.1	6720	6760	6390	7690	9420	8110	6624.43	8408.27	0.344011	5.97e-05	0.00102274	RFS2	probable galactinol--sucrose galactosyltransferase 2 [Aegilops tauschii subsp. tauschii] [Aegilops tauschii]	-	-	-	-	-	-	-
833	TraesCS1D02G239600.1.cds1	1460	1580	1350	2280	2840	2500	1462.07	2538.57	0.796005	5.98e-05	0.00102274	CYP94A2	cytochrome P450 94A2-like [Aegilops tauschii subsp. tauschii] [Aegilops tauschii]	-	-	-	-	-	GO:0016491//oxidoreductase activity;GO:0046906//tetrapyrrole binding;GO:0046914//transition metal ion binding	GO:0044710//single-organism metabolic process
834	TraesCS1B02G251600.1.cds1	1460	1580	1350	2280	2840	2500	1462.07	2538.57	0.796005	5.98e-05	0.00102274	CYP94A2	cytochrome P450 94A2-like [Aegilops tauschii subsp. tauschii] [Aegilops tauschii]	-	-	-	-	-	GO:0016491//oxidoreductase activity;GO:0046906//tetrapyrrole binding;GO:0046914//transition metal ion binding	GO:0044710//single-organism metabolic process
835	TraesCS1A02G239400.1.cds1	1460	1580	1350	2280	2840	2500	1462.07	2538.57	0.796005	5.98e-05	0.00102274	CYP94A1	cytochrome P450 94A2-like [Aegilops tauschii subsp. tauschii] [Aegilops tauschii]	-	-	-	-	-	GO:0016491//oxidoreductase activity;GO:0046906//tetrapyrrole binding;GO:0046914//transition metal ion binding	GO:0044710//single-organism metabolic process
836	TraesCS3A02G334000.1	17700	20100	16900	22200	23000	23000	18270.7	22753.3	0.316549	6.05e-05	0.00103138	PYD2	dihydropyrimidinase [Aegilops tauschii subsp. tauschii] [Aegilops tauschii]	Metabolism;Metabolism;Metabolism;Metabolism	Global and overview maps;Nucleotide metabolism;Metabolism of other amino acids;Metabolism of cofactors and vitamins	ko01100//Metabolic pathways;ko00240//Pyrimidine metabolism;ko00410//beta-Alanine metabolism;ko00770//Pantothenate and CoA biosynthesis	K01464;K01464;K01464;K01464	-	GO:0016810//hydrolase activity, acting on carbon-nitrogen (but not peptide) bonds	GO:0006206//pyrimidine nucleobase metabolic process
837	TraesCS3A02G334000.2	17700	20100	16900	22200	23000	23000	18270.7	22753.3	0.316549	6.05e-05	0.00103138	PYD2	dihydropyrimidinase [Aegilops tauschii subsp. tauschii] [Aegilops tauschii]	Metabolism;Metabolism;Metabolism;Metabolism	Global and overview maps;Nucleotide metabolism;Metabolism of other amino acids;Metabolism of cofactors and vitamins	ko01100//Metabolic pathways;ko00240//Pyrimidine metabolism;ko00410//beta-Alanine metabolism;ko00770//Pantothenate and CoA biosynthesis	K01464;K01464;K01464;K01464	-	GO:0016810//hydrolase activity, acting on carbon-nitrogen (but not peptide) bonds	GO:0006206//pyrimidine nucleobase metabolic process
838	TraesCS3D02G327500.2	17700	20100	16900	22200	23000	23000	18270.7	22753.3	0.316549	6.05e-05	0.00103138	PYD2	dihydropyrimidinase [Aegilops tauschii subsp. tauschii] [Aegilops tauschii]	Metabolism;Metabolism;Metabolism;Metabolism	Global and overview maps;Nucleotide metabolism;Metabolism of other amino acids;Metabolism of cofactors and vitamins	ko01100//Metabolic pathways;ko00240//Pyrimidine metabolism;ko00410//beta-Alanine metabolism;ko00770//Pantothenate and CoA biosynthesis	K01464;K01464;K01464;K01464	-	GO:0016810//hydrolase activity, acting on carbon-nitrogen (but not peptide) bonds	GO:0006206//pyrimidine nucleobase metabolic process
839	TraesCS6A02G383800.2	4720	5090	4520	5930	6030	5600	4773.47	5854.43	0.294492	6.27e-05	0.00106036	GRC2	cytosolic glutathione reductase [Triticum monococcum]	Metabolism	Metabolism of other amino acids	ko00480//Glutathione metabolism	K00383	GO:0042579//microbody	GO:0000166//nucleotide binding;GO:0015038//glutathione disulfide oxidoreductase activity;GO:0016651//oxidoreductase activity, acting on NAD(P)H;GO:0016723//oxidoreductase activity, oxidizing metal ions, NAD or NADP as acceptor;GO:0046914//transition metal ion binding	GO:0006790//sulfur compound metabolic process;GO:0009404//toxin metabolic process;GO:0019725//cellular homeostasis;GO:0061687//detoxification of inorganic compound
840	TraesCS6A02G383800.1	4720	5090	4520	5930	6030	5600	4773.47	5854.43	0.294492	6.27e-05	0.00106036	GRC2	cytosolic glutathione reductase [Triticum monococcum]	Metabolism	Metabolism of other amino acids	ko00480//Glutathione metabolism	K00383	GO:0042579//microbody	GO:0000166//nucleotide binding;GO:0015038//glutathione disulfide oxidoreductase activity;GO:0016651//oxidoreductase activity, acting on NAD(P)H;GO:0016723//oxidoreductase activity, oxidizing metal ions, NAD or NADP as acceptor;GO:0046914//transition metal ion binding	GO:0006790//sulfur compound metabolic process;GO:0009404//toxin metabolic process;GO:0019725//cellular homeostasis;GO:0061687//detoxification of inorganic compound
841	TraesCS6A02G396400.1	8350	9250	9050	10900	11200	11200	8884.6	11084	0.3191	6.43e-05	0.00108178	PP1	serine/threonine-protein phosphatase PP1 [Aegilops tauschii subsp. tauschii] [Aegilops tauschii]	Genetic Information Processing	Translation	ko03015//mRNA surveillance pathway	K06269	-	GO:0003824//catalytic activity	GO:0006796//phosphate-containing compound metabolic process
842	TraesCS6B02G436400.1	8350	9250	9050	10900	11200	11200	8884.6	11084	0.3191	6.43e-05	0.00108178	PP1	serine/threonine-protein phosphatase PP1 [Aegilops tauschii subsp. tauschii] [Aegilops tauschii]	Genetic Information Processing	Translation	ko03015//mRNA surveillance pathway	K06269	-	GO:0003824//catalytic activity	GO:0006796//phosphate-containing compound metabolic process
843	TraesCS2A02G340100.1	4190	5150	3980	5810	6280	6030	4440.5	6038.37	0.443436	6.44e-05	0.00108178	UBP4	Ubiquitin carboxyl-terminal hydrolase 4 [Triticum urartu]	-	-	-	-	-	GO:0070011//peptidase activity, acting on L-amino acid peptides	GO:0019941//modification-dependent protein catabolic process
844	TraesCS5A02G386500.1	1880	2210	1870	2180	2860	2440	1987.27	2491.47	0.32621	6.45e-05	0.00108178	XI-F	myosin-12 isoform X4 [Aegilops tauschii subsp. tauschii] [Aegilops tauschii]	-	-	-	-	-	-	-
845	TraesCS5D02G396300.3	1880	2210	1870	2180	2860	2440	1987.27	2491.47	0.32621	6.45e-05	0.00108178	XI-F	myosin-12 isoform X4 [Aegilops tauschii subsp. tauschii] [Aegilops tauschii]	-	-	-	-	-	-	-
846	TraesCS5D02G396300.1	1880	2210	1870	2180	2860	2440	1987.27	2491.47	0.32621	6.45e-05	0.00108178	XI-F	myosin-12 isoform X3 [Aegilops tauschii subsp. tauschii] [Aegilops tauschii]	-	-	-	-	GO:0016459//myosin complex	GO:0008092//cytoskeletal protein binding;GO:0017111//nucleoside-triphosphatase activity;GO:0032550//purine ribonucleoside binding	GO:0006928//movement of cell or subcellular component;GO:0010087//phloem or xylem histogenesis;GO:0044260//cellular macromolecule metabolic process;GO:0051640//organelle localization;GO:0051707//response to other organism
847	TraesCS5D02G396300.2	1880	2210	1870	2180	2860	2440	1987.27	2491.47	0.32621	6.45e-05	0.00108178	XI-F	myosin-12 isoform X3 [Aegilops tauschii subsp. tauschii] [Aegilops tauschii]	-	-	-	-	-	-	-
848	TraesCS5B02G391400.2	1880	2210	1870	2180	2860	2440	1987.27	2491.47	0.32621	6.45e-05	0.00108178	XI-F	myosin-12 isoform X4 [Aegilops tauschii subsp. tauschii] [Aegilops tauschii]	-	-	-	-	GO:0016459//myosin complex	GO:0008092//cytoskeletal protein binding;GO:0017111//nucleoside-triphosphatase activity;GO:0032550//purine ribonucleoside binding	GO:0006928//movement of cell or subcellular component;GO:0010087//phloem or xylem histogenesis;GO:0044260//cellular macromolecule metabolic process;GO:0051640//organelle localization;GO:0051707//response to other organism
849	TraesCS5B02G391400.1	1880	2210	1870	2180	2860	2440	1987.27	2491.47	0.32621	6.45e-05	0.00108178	XI-F	myosin-12 isoform X4 [Aegilops tauschii subsp. tauschii] [Aegilops tauschii]	-	-	-	-	GO:0016459//myosin complex	GO:0008092//cytoskeletal protein binding;GO:0017111//nucleoside-triphosphatase activity;GO:0032550//purine ribonucleoside binding	GO:0006928//movement of cell or subcellular component;GO:0010087//phloem or xylem histogenesis;GO:0044260//cellular macromolecule metabolic process;GO:0051640//organelle localization;GO:0051707//response to other organism
850	TraesCS6D02G297000.1	1960	1550	1950	4610	4200	4480	1817.47	4429.23	1.28513	6.48e-05	0.00108608	UGT85A24	7-deoxyloganetin glucosyltransferase-like [Aegilops tauschii subsp. tauschii] [Aegilops tauschii]	Metabolism;Metabolism	Global and overview maps;Global and overview maps	ko01100//Metabolic pathways;ko01110//Biosynthesis of secondary metabolites	K21374;K21374	-	-	-
851	TraesCS7D02G530700.1	448.566	547.562	555.95	1870	1920	2580	517.359	2125.83	2.03879	6.51e-05	0.00109077	At4g28780	GDSL esterase/lipase At4g28780-like [Aegilops tauschii subsp. tauschii] [Aegilops tauschii]	-	-	-	-	-	-	-
852	TraesCS5D02G095400.1	646000	583000	573000	676000	751000	761000	600557	729117	0.279849	6.59e-05	0.00109674	RPL8	60S ribosomal protein L8 [Aegilops tauschii subsp. tauschii] [Aegilops tauschii]	Genetic Information Processing	Translation	ko03010//Ribosome	K02938	GO:0044391//ribosomal subunit	GO:0003676//nucleic acid binding;GO:0005198//structural molecule activity	GO:0010467//gene expression
853	TraesCS4B02G128700.1	646000	583000	573000	676000	751000	761000	600557	729117	0.279849	6.59e-05	0.00109674	RPL8	60S ribosomal protein L8 [Aegilops tauschii subsp. tauschii] [Aegilops tauschii]	Genetic Information Processing	Translation	ko03010//Ribosome	K02938	GO:0044391//ribosomal subunit	GO:0003676//nucleic acid binding;GO:0005198//structural molecule activity	GO:0010467//gene expression
854	TraesCS4A02G189200.1	646000	583000	573000	676000	751000	761000	600557	729117	0.279849	6.59e-05	0.00109674	RPL8	60S ribosomal protein L8 [Aegilops tauschii subsp. tauschii] [Aegilops tauschii]	Genetic Information Processing	Translation	ko03010//Ribosome	K02938	GO:0044391//ribosomal subunit	GO:0003676//nucleic acid binding;GO:0005198//structural molecule activity	GO:0010467//gene expression
855	TraesCS5B02G088900.1	646000	583000	573000	676000	751000	761000	600557	729117	0.279849	6.59e-05	0.00109674	RPL8	60S ribosomal protein L8 [Aegilops tauschii subsp. tauschii] [Aegilops tauschii]	Genetic Information Processing	Translation	ko03010//Ribosome	K02938	GO:0044391//ribosomal subunit	GO:0003676//nucleic acid binding;GO:0005198//structural molecule activity	GO:0010467//gene expression
856	TraesCS5A02G082800.1	646000	583000	573000	676000	751000	761000	600557	729117	0.279849	6.59e-05	0.00109674	RPL8	60S ribosomal protein L8 [Aegilops tauschii subsp. tauschii] [Aegilops tauschii]	Genetic Information Processing	Translation	ko03010//Ribosome	K02938	GO:0044391//ribosomal subunit	GO:0003676//nucleic acid binding;GO:0005198//structural molecule activity	GO:0010467//gene expression
857	TraesCS4D02G123700.1	646000	583000	573000	676000	751000	761000	600557	729117	0.279849	6.59e-05	0.00109674	RPL8	60S ribosomal protein L8 [Aegilops tauschii subsp. tauschii] [Aegilops tauschii]	Genetic Information Processing	Translation	ko03010//Ribosome	K02938	GO:0044391//ribosomal subunit	GO:0003676//nucleic acid binding;GO:0005198//structural molecule activity	GO:0010467//gene expression
858	TraesCS4A02G495000.1	16700	17700	12800	19400	20900	20100	15732.7	20126.3	0.355321	6.69e-05	0.00111246	HGO	homogentisate 1,2-dioxygenase [Aegilops tauschii subsp. tauschii] [Aegilops tauschii]	Metabolism;Metabolism	Global and overview maps;Amino acid metabolism	ko01100//Metabolic pathways;ko00350//Tyrosine metabolism	K00451;K00451	GO:0044444//cytoplasmic part	GO:0016491//oxidoreductase activity;GO:0043169//cation binding	GO:0006558//L-phenylalanine metabolic process;GO:0006570//tyrosine metabolic process;GO:0006625//protein targeting to peroxisome;GO:0006787//porphyrin-containing compound catabolic process;GO:0009062//fatty acid catabolic process;GO:0009746//response to hexose;GO:0019336//phenol-containing compound catabolic process;GO:0034285//response to disaccharide
859	TraesCS5B02G155100.1	4040	3970	3930	4520	5140	5020	3979.67	4893.13	0.298111	6.75e-05	0.00112009	At3g45770	probable trans-2-enoyl-CoA reductase, mitochondrial [Aegilops tauschii subsp. tauschii] [Aegilops tauschii]	Metabolism;Metabolism;Metabolism	Global and overview maps;Global and overview maps;Lipid metabolism	ko01100//Metabolic pathways;ko01212//Fatty acid metabolism;ko00062//Fatty acid elongation	K07512;K07512;K07512	GO:0009536//plastid	GO:0016628//oxidoreductase activity, acting on the CH-CH group of donors, NAD or NADP as acceptor;GO:0032550//purine ribonucleoside binding;GO:0046914//transition metal ion binding	GO:0006631//fatty acid metabolic process
860	TraesCS5A02G156900.1	4040	3970	3930	4520	5140	5020	3979.67	4893.13	0.298111	6.75e-05	0.00112009	At3g45770	probable trans-2-enoyl-CoA reductase, mitochondrial [Aegilops tauschii subsp. tauschii] [Aegilops tauschii]	Metabolism;Metabolism;Metabolism	Global and overview maps;Global and overview maps;Lipid metabolism	ko01100//Metabolic pathways;ko01212//Fatty acid metabolism;ko00062//Fatty acid elongation	K07512;K07512;K07512	GO:0009536//plastid	GO:0016628//oxidoreductase activity, acting on the CH-CH group of donors, NAD or NADP as acceptor;GO:0032550//purine ribonucleoside binding;GO:0046914//transition metal ion binding	GO:0006631//fatty acid metabolic process
861	TraesCS5D02G162300.1	4040	3970	3930	4520	5140	5020	3979.67	4893.13	0.298111	6.75e-05	0.00112009	At3g45770	probable trans-2-enoyl-CoA reductase, mitochondrial [Aegilops tauschii subsp. tauschii] [Aegilops tauschii]	Metabolism;Metabolism;Metabolism	Global and overview maps;Global and overview maps;Lipid metabolism	ko01100//Metabolic pathways;ko01212//Fatty acid metabolism;ko00062//Fatty acid elongation	K07512;K07512;K07512	GO:0009536//plastid	GO:0016628//oxidoreductase activity, acting on the CH-CH group of donors, NAD or NADP as acceptor;GO:0032550//purine ribonucleoside binding;GO:0046914//transition metal ion binding	GO:0006631//fatty acid metabolic process
862	TraesCS2A02G160500.1	12700	15200	12800	15500	22800	15700	13573	17972	0.405011	6.91e-05	0.00114219	TIM44-2	mitochondrial import inner membrane translocase subunit TIM44-2 [Aegilops tauschii subsp. tauschii] [Aegilops tauschii]	-	-	-	-	-	-	-
863	TraesCS2D02G167900.1	12700	15200	12800	15500	22800	15700	13573	17972	0.405011	6.91e-05	0.00114219	TIM44-2	mitochondrial import inner membrane translocase subunit TIM44-2 [Aegilops tauschii subsp. tauschii] [Aegilops tauschii]	-	-	-	-	-	-	-
864	TraesCS2B02G186800.1	12700	15200	12800	15500	22800	15700	13573	17972	0.405011	6.91e-05	0.00114219	TIM44-2	mitochondrial import inner membrane translocase subunit TIM44-2 [Aegilops tauschii subsp. tauschii] [Aegilops tauschii]	-	-	-	-	-	-	-
865	TraesCS6A02G351300.1	4280	4780	4070	6580	5000	6320	4379.57	5964.63	0.445645	6.93e-05	0.00114219	TPS11	probable alpha,alpha-trehalose-phosphate synthase [UDP-forming] 11 [Aegilops tauschii subsp. tauschii] [Aegilops tauschii]	Metabolism;Metabolism	Global and overview maps;Carbohydrate metabolism	ko01100//Metabolic pathways;ko00500//Starch and sucrose metabolism	K16055;K16055	-	-	GO:0005991//trehalose metabolic process
866	TraesCS6B02G384500.1	4280	4780	4070	6580	5000	6320	4379.57	5964.63	0.445645	6.93e-05	0.00114219	TPS11	probable alpha,alpha-trehalose-phosphate synthase [UDP-forming] 11 [Aegilops tauschii subsp. tauschii] [Aegilops tauschii]	Metabolism;Metabolism	Global and overview maps;Carbohydrate metabolism	ko01100//Metabolic pathways;ko00500//Starch and sucrose metabolism	K16055;K16055	-	-	GO:0005991//trehalose metabolic process
867	TraesCS6D02G334000.2	4280	4780	4070	6580	5000	6320	4379.57	5964.63	0.445645	6.93e-05	0.00114219	TPS11	probable alpha,alpha-trehalose-phosphate synthase [UDP-forming] 11 [Aegilops tauschii subsp. tauschii] [Aegilops tauschii]	Metabolism;Metabolism	Global and overview maps;Carbohydrate metabolism	ko01100//Metabolic pathways;ko00500//Starch and sucrose metabolism	K16055;K16055	-	-	GO:0005991//trehalose metabolic process
868	TraesCS5B02G098700.1	6510	7690	6540	7690	9560	8820	6915.07	8689.87	0.329591	7.13e-05	0.0011714	PFK5	ATP-dependent 6-phosphofructokinase 5, chloroplastic-like [Aegilops tauschii subsp. tauschii] [Aegilops tauschii]	Metabolism;Metabolism;Metabolism;Metabolism;Metabolism;Genetic Information Processing;Metabolism;Metabolism;Metabolism	Global and overview maps;Global and overview maps;Global and overview maps;Global and overview maps;Carbohydrate metabolism;Folding, sorting and degradation;Carbohydrate metabolism;Carbohydrate metabolism;Carbohydrate metabolism	ko01100//Metabolic pathways;ko01110//Biosynthesis of secondary metabolites;ko01200//Carbon metabolism;ko01230//Biosynthesis of amino acids;ko00010//Glycolysis / Gluconeogenesis;ko03018//RNA degradation;ko00051//Fructose and mannose metabolism;ko00030//Pentose phosphate pathway;ko00052//Galactose metabolism	K00850;K00850;K00850;K00850;K00850;K00850;K00850;K00850;K00850	-	-	GO:0006090//pyruvate metabolic process;GO:0016310//phosphorylation
869	TraesCS5D02G104900.1	6510	7690	6540	7690	9560	8820	6915.07	8689.87	0.329591	7.13e-05	0.0011714	PFK5	ATP-dependent 6-phosphofructokinase 5, chloroplastic-like [Aegilops tauschii subsp. tauschii] [Aegilops tauschii]	Metabolism;Metabolism;Metabolism;Metabolism;Metabolism;Genetic Information Processing;Metabolism;Metabolism;Metabolism	Global and overview maps;Global and overview maps;Global and overview maps;Global and overview maps;Carbohydrate metabolism;Folding, sorting and degradation;Carbohydrate metabolism;Carbohydrate metabolism;Carbohydrate metabolism	ko01100//Metabolic pathways;ko01110//Biosynthesis of secondary metabolites;ko01200//Carbon metabolism;ko01230//Biosynthesis of amino acids;ko00010//Glycolysis / Gluconeogenesis;ko03018//RNA degradation;ko00051//Fructose and mannose metabolism;ko00030//Pentose phosphate pathway;ko00052//Galactose metabolism	K00850;K00850;K00850;K00850;K00850;K00850;K00850;K00850;K00850	-	-	GO:0006090//pyruvate metabolic process;GO:0016310//phosphorylation
870	TraesCS5B02G309700.1	1160	1410	929.102	1810	1950	1580	1166.5	1779.9	0.609609	7.18e-05	0.00117719	FUC1	PREDICTED: alpha-L-fucosidase 1-like [Zea mays]	Metabolism	Glycan biosynthesis and metabolism	ko00511//Other glycan degradation	K01206	-	-	GO:0044238//primary metabolic process
871	TraesCS1A02G082000.1	12000	15400	11800	18200	19600	18900	13067	18883.7	0.531211	7.31e-05	0.0011852	RAP	Aspartic proteinase [Triticum urartu]	-	-	-	-	GO:0043231//intracellular membrane-bounded organelle	GO:0016787//hydrolase activity	GO:0019538//protein metabolic process
872	TraesCS1D02G083600.1	12000	15400	11800	18200	19600	18900	13067	18883.7	0.531211	7.31e-05	0.0011852	RAP	aspartic proteinase [Aegilops tauschii subsp. tauschii] [Aegilops tauschii]	-	-	-	-	GO:0043231//intracellular membrane-bounded organelle	GO:0016787//hydrolase activity	GO:0019538//protein metabolic process
873	TraesCS5B02G103900.2	6080	6050	5110	7850	8390	7960	5747.67	8065.63	0.488811	7.36e-05	0.00119108	Os11g0484000	probable bifunctional methylthioribulose-1-phosphate dehydratase/enolase-phosphatase E1 [Aegilops tauschii subsp. tauschii] [Aegilops tauschii]	Metabolism;Metabolism	Global and overview maps;Amino acid metabolism	ko01100//Metabolic pathways;ko00270//Cysteine and methionine metabolism	K16054;K16054	GO:0044424//intracellular part	GO:0016791//phosphatase activity;GO:0016836//hydro-lyase activity;GO:0016862//intramolecular oxidoreductase activity, interconverting keto- and enol-groups;GO:0046914//transition metal ion binding	GO:0006796//phosphate-containing compound metabolic process;GO:0046500//S-adenosylmethionine metabolic process;GO:0071267//L-methionine salvage
874	TraesCS5B02G103900.1	6080	6050	5110	7850	8390	7960	5747.67	8065.63	0.488811	7.36e-05	0.00119108	Os11g0484000	probable bifunctional methylthioribulose-1-phosphate dehydratase/enolase-phosphatase E1 [Aegilops tauschii subsp. tauschii] [Aegilops tauschii]	Metabolism;Metabolism	Global and overview maps;Amino acid metabolism	ko01100//Metabolic pathways;ko00270//Cysteine and methionine metabolism	K16054;K16054	GO:0044424//intracellular part	GO:0016791//phosphatase activity;GO:0016836//hydro-lyase activity;GO:0016862//intramolecular oxidoreductase activity, interconverting keto- and enol-groups;GO:0046914//transition metal ion binding	GO:0006796//phosphate-containing compound metabolic process;GO:0046500//S-adenosylmethionine metabolic process;GO:0071267//L-methionine salvage
875	TraesCS5B02G284500.1	6430	5700	6210	8360	8590	8590	6115.6	8514.9	0.477496	7.45e-05	0.00119965	UKL2	uridine kinase-like protein 1, chloroplastic [Aegilops tauschii subsp. tauschii] [Aegilops tauschii]	Metabolism;Metabolism	Global and overview maps;Nucleotide metabolism	ko01100//Metabolic pathways;ko00240//Pyrimidine metabolism	K00876;K00876	-	GO:0019206//nucleoside kinase activity;GO:0032550//purine ribonucleoside binding	GO:0006222//UMP biosynthetic process;GO:0006241//CTP biosynthetic process
876	TraesCS5A02G285300.1	6430	5700	6210	8360	8590	8590	6115.6	8514.9	0.477496	7.45e-05	0.00119965	UKL1	uridine kinase-like protein 1, chloroplastic [Aegilops tauschii subsp. tauschii] [Aegilops tauschii]	Metabolism;Metabolism	Global and overview maps;Nucleotide metabolism	ko01100//Metabolic pathways;ko00240//Pyrimidine metabolism	K00876;K00876	-	GO:0019206//nucleoside kinase activity;GO:0032550//purine ribonucleoside binding	GO:0006222//UMP biosynthetic process;GO:0006241//CTP biosynthetic process
877	TraesCS5D02G292700.2	6430	5700	6210	8360	8590	8590	6115.6	8514.9	0.477496	7.45e-05	0.00119965	UKL2	uridine kinase-like protein 1, chloroplastic [Aegilops tauschii subsp. tauschii] [Aegilops tauschii]	Metabolism;Metabolism	Global and overview maps;Nucleotide metabolism	ko01100//Metabolic pathways;ko00240//Pyrimidine metabolism	K00876;K00876	-	GO:0019206//nucleoside kinase activity;GO:0032550//purine ribonucleoside binding	GO:0006222//UMP biosynthetic process;GO:0006241//CTP biosynthetic process
878	TraesCS7A02G461800.1	3660	3210	3410	4590	4560	5120	3426.93	4756.77	0.473063	7.59e-05	0.00121795	Os06g0677700	zinc finger CCCH domain-containing protein 45 [Aegilops tauschii subsp. tauschii] [Aegilops tauschii]	Genetic Information Processing	Translation	ko03015//mRNA surveillance pathway	K14404	-	-	-
879	TraesCS7B02G363200.1	3660	3210	3410	4590	4560	5120	3426.93	4756.77	0.473063	7.59e-05	0.00121795	Os06g0677700	Zinc finger CCCH domain-containing protein 45 [Triticum urartu]	Genetic Information Processing	Translation	ko03015//mRNA surveillance pathway	K14404	-	-	-
880	TraesCS7D02G450100.1	3660	3210	3410	4590	4560	5120	3426.93	4756.77	0.473063	7.59e-05	0.00121795	Os06g0677700	zinc finger CCCH domain-containing protein 45 [Aegilops tauschii subsp. tauschii] [Aegilops tauschii]	Genetic Information Processing	Translation	ko03015//mRNA surveillance pathway	K14404	-	-	-
881	TraesCS7B02G363200.2	3660	3210	3410	4590	4560	5120	3426.93	4756.77	0.473063	7.59e-05	0.00121795	Os06g0677700	zinc finger CCCH domain-containing protein 45 [Aegilops tauschii subsp. tauschii] [Aegilops tauschii]	Genetic Information Processing	Translation	ko03015//mRNA surveillance pathway	K14404	-	-	-
882	TraesCS5D02G511200.1	14600	16000	14000	18000	19000	19700	14859.3	18905	0.347398	7.68e-05	0.00123116	GAL1	galactokinase [Aegilops tauschii subsp. tauschii] [Aegilops tauschii]	-	-	-	-	-	-	-
883	TraesCS1A02G133700.4	3280	3930	3480	4230	5420	4330	3564.33	4659.37	0.386502	7.82e-05	0.00125174	EMC1	ER membrane protein complex subunit 1 [Aegilops tauschii subsp. tauschii] [Aegilops tauschii]	-	-	-	-	-	-	-
884	TraesCS1A02G133700.2	3280	3930	3480	4230	5420	4330	3564.33	4659.37	0.386502	7.82e-05	0.00125174	EMC1	ER membrane protein complex subunit 1 [Aegilops tauschii subsp. tauschii] [Aegilops tauschii]	-	-	-	-	-	-	-
885	TraesCS2A02G125100.1	2570	2100	2740	3670	4350	3850	2468.37	3955.77	0.680401	7.92e-05	0.00126662	CYP709B2	Secologanin synthase [Triticum urartu]	-	-	-	-	-	GO:0016491//oxidoreductase activity;GO:0046872//metal ion binding	-
886	TraesCS2D02G422900.1	15500	14800	13700	17100	17600	18100	14654.7	17604.7	0.264598	8.13e-05	0.0012982	Sbds	ribosome maturation protein SBDS [Aegilops tauschii subsp. tauschii] [Aegilops tauschii]	Genetic Information Processing	Translation	ko03008//Ribosome biogenesis in eukaryotes	K14574	-	-	GO:0010468//regulation of gene expression;GO:0022613//ribonucleoprotein complex biogenesis
887	TraesCS7B02G077600.1	11300	11000	10800	15200	16800	12900	11028.3	14956.7	0.439574	8.25e-05	0.00131454	NDC1	PREDICTED: alternative NAD(P)H-ubiquinone oxidoreductase C1, chloroplastic/mitochondrial isoform X1 [Brachypodium distachyon]	-	-	-	-	GO:0019866//organelle inner membrane;GO:0044434//chloroplast part	GO:0000166//nucleotide binding;GO:0003824//catalytic activity	GO:0044710//single-organism metabolic process
888	TraesCS2A02G105900.1	6390	6180	6630	8120	7810	8220	6397.9	8049.53	0.331307	8.34e-05	0.00132378	AGAL3	alpha-galactosidase 3-like [Aegilops tauschii subsp. tauschii] [Aegilops tauschii]	Metabolism;Metabolism;Metabolism;Metabolism;Metabolism	Global and overview maps;Carbohydrate metabolism;Lipid metabolism;Lipid metabolism;Glycan biosynthesis and metabolism	ko01100//Metabolic pathways;ko00052//Galactose metabolism;ko00561//Glycerolipid metabolism;ko00600//Sphingolipid metabolism;ko00603//Glycosphingolipid biosynthesis - globo and isoglobo series	K07407;K07407;K07407;K07407;K07407	GO:0043231//intracellular membrane-bounded organelle	GO:0004557//alpha-galactosidase activity	GO:0006625//protein targeting to peroxisome;GO:0007165//signal transduction;GO:0009062//fatty acid catabolic process;GO:0030001//metal ion transport;GO:0048193//Golgi vesicle transport;GO:0048588//developmental cell growth
889	TraesCS2A02G105900.2	6390	6180	6630	8120	7810	8220	6397.9	8049.53	0.331307	8.34e-05	0.00132378	AGAL3	alpha-galactosidase 3-like [Aegilops tauschii subsp. tauschii] [Aegilops tauschii]	Metabolism;Metabolism;Metabolism;Metabolism;Metabolism	Global and overview maps;Carbohydrate metabolism;Lipid metabolism;Lipid metabolism;Glycan biosynthesis and metabolism	ko01100//Metabolic pathways;ko00052//Galactose metabolism;ko00561//Glycerolipid metabolism;ko00600//Sphingolipid metabolism;ko00603//Glycosphingolipid biosynthesis - globo and isoglobo series	K07407;K07407;K07407;K07407;K07407	GO:0043231//intracellular membrane-bounded organelle	GO:0004557//alpha-galactosidase activity	GO:0006625//protein targeting to peroxisome;GO:0007165//signal transduction;GO:0009062//fatty acid catabolic process;GO:0030001//metal ion transport;GO:0048193//Golgi vesicle transport;GO:0048588//developmental cell growth
890	TraesCS2B02G122900.1	6390	6180	6630	8120	7810	8220	6397.9	8049.53	0.331307	8.34e-05	0.00132378	AGAL3	alpha-galactosidase 3-like [Aegilops tauschii subsp. tauschii] [Aegilops tauschii]	Metabolism;Metabolism;Metabolism;Metabolism;Metabolism	Global and overview maps;Carbohydrate metabolism;Lipid metabolism;Lipid metabolism;Glycan biosynthesis and metabolism	ko01100//Metabolic pathways;ko00052//Galactose metabolism;ko00561//Glycerolipid metabolism;ko00600//Sphingolipid metabolism;ko00603//Glycosphingolipid biosynthesis - globo and isoglobo series	K07407;K07407;K07407;K07407;K07407	GO:0043231//intracellular membrane-bounded organelle	GO:0004557//alpha-galactosidase activity	GO:0006625//protein targeting to peroxisome;GO:0007165//signal transduction;GO:0009062//fatty acid catabolic process;GO:0030001//metal ion transport;GO:0048193//Golgi vesicle transport;GO:0048588//developmental cell growth
891	TraesCS1D02G157513.1.cds1	7480	7480	7160	8390	10800	9050	7371.8	9404.23	0.351293	8.34e-05	0.00132378	--	pentatricopeptide repeat-containing protein At1g61870, mitochondrial-like [Aegilops tauschii subsp. tauschii] [Aegilops tauschii]	-	-	-	-	-	-	-
892	TraesCS1D02G361400.1	21700	18500	22400	28400	31500	35700	20857.7	31838.7	0.610202	8.54e-05	0.00135109	G6PGH2	6-phosphogluconate dehydrogenase, decarboxylating 2, chloroplastic [Aegilops tauschii subsp. tauschii] [Aegilops tauschii]	Metabolism;Metabolism;Metabolism;Metabolism;Metabolism	Global and overview maps;Global and overview maps;Global and overview maps;Metabolism of other amino acids;Carbohydrate metabolism	ko01100//Metabolic pathways;ko01110//Biosynthesis of secondary metabolites;ko01200//Carbon metabolism;ko00480//Glutathione metabolism;ko00030//Pentose phosphate pathway	K00033;K00033;K00033;K00033;K00033	-	GO:0000166//nucleotide binding;GO:0016614//oxidoreductase activity, acting on CH-OH group of donors;GO:0048037//cofactor binding	GO:0006739//NADP metabolic process
893	TraesCS1B02G373600.1.cds1	21700	18500	22400	28400	31500	35700	20857.7	31838.7	0.610202	8.54e-05	0.00135109	G6PGH2	6-phosphogluconate dehydrogenase, decarboxylating 2, chloroplastic [Aegilops tauschii subsp. tauschii] [Aegilops tauschii]	Metabolism;Metabolism;Metabolism;Metabolism;Metabolism	Global and overview maps;Global and overview maps;Global and overview maps;Metabolism of other amino acids;Carbohydrate metabolism	ko01100//Metabolic pathways;ko01110//Biosynthesis of secondary metabolites;ko01200//Carbon metabolism;ko00480//Glutathione metabolism;ko00030//Pentose phosphate pathway	K00033;K00033;K00033;K00033;K00033	-	GO:0000166//nucleotide binding;GO:0016614//oxidoreductase activity, acting on CH-OH group of donors;GO:0048037//cofactor binding	GO:0006739//NADP metabolic process
894	TraesCS6D02G256200.1	4700	3880	4200	5550	6220	6090	4259.13	5953.93	0.483283	8.54e-05	0.00135109	CRWN1	protein CROWDED NUCLEI 1 [Aegilops tauschii subsp. tauschii] [Aegilops tauschii]	-	-	-	-	-	-	-
895	TraesCS3D02G240800.1.cds1	55200	57500	82400	45600	43600	36900	65035	42042.7	-0.629362	8.69e-05	0.00137224	RPL12-2	50S ribosomal protein L12-2, chloroplastic [Aegilops tauschii subsp. tauschii] [Aegilops tauschii]	Genetic Information Processing	Translation	ko03010//Ribosome	K02935	GO:0009536//plastid;GO:0030529//intracellular ribonucleoprotein complex	GO:0005198//structural molecule activity	GO:0010467//gene expression
896	TraesCS3B02G268900.1.cds1	55200	57500	82400	45600	43600	36900	65035	42042.7	-0.629362	8.69e-05	0.00137224	RPL12-2	50S ribosomal protein L12-2, chloroplastic [Aegilops tauschii subsp. tauschii] [Aegilops tauschii]	Genetic Information Processing	Translation	ko03010//Ribosome	K02935	GO:0009536//plastid;GO:0030529//intracellular ribonucleoprotein complex	GO:0005198//structural molecule activity	GO:0010467//gene expression
897	TraesCS7D02G029700.1	5130	4960	3710	5220	6510	5590	4598.97	5776.43	0.328869	8.82e-05	0.00139025	CSLD2	cellulose synthase-like protein D2 [Aegilops tauschii subsp. tauschii] [Aegilops tauschii]	-	-	-	-	GO:0031090//organelle membrane;GO:0031224//intrinsic component of membrane;GO:0043231//intracellular membrane-bounded organelle	GO:0016759//cellulose synthase activity	GO:0030243//cellulose metabolic process;GO:0045229//external encapsulating structure organization
898	TraesCS4A02G456300.1	5130	4960	3710	5220	6510	5590	4598.97	5776.43	0.328869	8.82e-05	0.00139025	CSLD2	cellulose synthase-like protein D2 [Aegilops tauschii subsp. tauschii] [Aegilops tauschii]	-	-	-	-	GO:0031090//organelle membrane;GO:0031224//intrinsic component of membrane;GO:0043231//intracellular membrane-bounded organelle	GO:0016759//cellulose synthase activity	GO:0030243//cellulose metabolic process;GO:0045229//external encapsulating structure organization
899	TraesCS7A02G033100.1	5130	4960	3710	5220	6510	5590	4598.97	5776.43	0.328869	8.82e-05	0.00139025	CSLD2	cellulose synthase-like protein D2 [Aegilops tauschii subsp. tauschii] [Aegilops tauschii]	-	-	-	-	GO:0031090//organelle membrane;GO:0031224//intrinsic component of membrane;GO:0043231//intracellular membrane-bounded organelle	GO:0016759//cellulose synthase activity	GO:0030243//cellulose metabolic process;GO:0045229//external encapsulating structure organization
900	TraesCS6B02G406000.1	558.714	685.129	568.364	693.335	844.432	701.951	604.069	746.573	0.305569	9.08e-05	0.00142259	CAD5	probable cinnamyl alcohol dehydrogenase 5 [Aegilops tauschii subsp. tauschii] [Aegilops tauschii]	Metabolism;Metabolism;Metabolism	Global and overview maps;Global and overview maps;Biosynthesis of other secondary metabolites	ko01100//Metabolic pathways;ko01110//Biosynthesis of secondary metabolites;ko00940//Phenylpropanoid biosynthesis	K00083;K00083;K00083	-	-	-
901	TraesCS5A02G036200.1	347000	325000	385000	312000	245000	244000	352513	267117	-0.400208	9.44e-05	0.00146703	CSP41B	chloroplast stem-loop binding protein of 41 kDa b, chloroplastic [Aegilops tauschii subsp. tauschii] [Aegilops tauschii]	-	-	-	-	-	-	-
902	TraesCS5B02G036800.1	347000	325000	385000	312000	245000	244000	352513	267117	-0.400208	9.44e-05	0.00146703	CSP41B	chloroplast stem-loop binding protein of 41 kDa b, chloroplastic [Aegilops tauschii subsp. tauschii] [Aegilops tauschii]	-	-	-	-	-	-	-
903	TraesCS5D02G044400.1	347000	325000	385000	312000	245000	244000	352513	267117	-0.400208	9.44e-05	0.00146703	CSP41B	chloroplast stem-loop binding protein of 41 kDa b, chloroplastic [Aegilops tauschii subsp. tauschii] [Aegilops tauschii]	-	-	-	-	-	-	-
904	TraesCS6B02G363500.1	4630	5160	4550	5550	9250	6680	4783.73	7155.6	0.580936	9.44e-05	0.00146703	MIP2	MAG2-interacting protein 2 [Aegilops tauschii subsp. tauschii] [Aegilops tauschii]	-	-	-	-	-	-	-
905	TraesCS6D02G312100.1	4630	5160	4550	5550	9250	6680	4783.73	7155.6	0.580936	9.44e-05	0.00146703	MIP2	MAG2-interacting protein 2 [Aegilops tauschii subsp. tauschii] [Aegilops tauschii]	-	-	-	-	-	-	-
906	TraesCS5B02G507000.1	4630	5160	4550	5550	9250	6680	4783.73	7155.6	0.580936	9.44e-05	0.00146703	MIP2	MAG2-interacting protein 2 [Aegilops tauschii subsp. tauschii] [Aegilops tauschii]	-	-	-	-	-	-	-
907	TraesCS6A02G333100.1	4630	5160	4550	5550	9250	6680	4783.73	7155.6	0.580936	9.44e-05	0.00146703	MIP2	MAG2-interacting protein 2 [Aegilops tauschii subsp. tauschii] [Aegilops tauschii]	-	-	-	-	-	-	-
908	TraesCS4A02G372500.1	4470	5030	4080	5120	6090	5400	4529.9	5538.5	0.290016	9.51e-05	0.00147239	--	kinesin light chain 3-like [Aegilops tauschii subsp. tauschii] [Aegilops tauschii]	-	-	-	-	-	-	-
909	TraesCS7A02G074900.1	4470	5030	4080	5120	6090	5400	4529.9	5538.5	0.290016	9.51e-05	0.00147239	--	kinesin light chain 3-like [Aegilops tauschii subsp. tauschii] [Aegilops tauschii]	-	-	-	-	-	-	-
910	TraesCS7D02G070000.1	4470	5030	4080	5120	6090	5400	4529.9	5538.5	0.290016	9.51e-05	0.00147239	--	kinesin light chain 3-like [Aegilops tauschii subsp. tauschii] [Aegilops tauschii]	-	-	-	-	-	-	-
911	TraesCS1D02G395700.1	8370	8690	7300	10400	11600	10800	8117.9	10914.3	0.427046	9.51e-05	0.00147239	--	26S proteasome non-ATPase regulatory subunit 5 [Triticum urartu]	-	-	-	-	-	-	-
912	TraesCS4D02G098900.1	5080	4870	4320	6160	7040	5830	4756.93	6343.2	0.415179	9.82e-05	0.0015116	UKL3	uridine kinase-like protein 3 [Aegilops tauschii subsp. tauschii] [Aegilops tauschii]	Metabolism;Metabolism	Global and overview maps;Nucleotide metabolism	ko01100//Metabolic pathways;ko00240//Pyrimidine metabolism	K00876;K00876	-	-	-
913	TraesCS4A02G213800.1	5080	4870	4320	6160	7040	5830	4756.93	6343.2	0.415179	9.82e-05	0.0015116	UKL3	uridine kinase-like protein 3 [Aegilops tauschii subsp. tauschii] [Aegilops tauschii]	Metabolism;Metabolism	Global and overview maps;Nucleotide metabolism	ko01100//Metabolic pathways;ko00240//Pyrimidine metabolism	K00876;K00876	-	-	-
914	TraesCS4B02G102200.1	5080	4870	4320	6160	7040	5830	4756.93	6343.2	0.415179	9.82e-05	0.0015116	UKL3	uridine kinase-like protein 3 [Aegilops tauschii subsp. tauschii] [Aegilops tauschii]	Metabolism;Metabolism	Global and overview maps;Nucleotide metabolism	ko01100//Metabolic pathways;ko00240//Pyrimidine metabolism	K00876;K00876	-	-	-
915	TraesCS5A02G069500.1	1900	2000	1930	2540	2780	2640	1946.73	2653.5	0.446841	0.000101177	0.00154571	SAPK9	Serine/threonine-protein kinase SAPK9 [Triticum urartu]	Environmental Information Processing;Environmental Information Processing	Signal transduction;Signal transduction	ko04016//MAPK signaling pathway - plant;ko04075//Plant hormone signal transduction	K14498;K14498	-	-	-
916	TraesCS5D02G081700.1	1900	2000	1930	2540	2780	2640	1946.73	2653.5	0.446841	0.000101177	0.00154571	SAPK9	serine/threonine-protein kinase SAPK9-like [Aegilops tauschii subsp. tauschii] [Aegilops tauschii]	Environmental Information Processing;Environmental Information Processing	Signal transduction;Signal transduction	ko04016//MAPK signaling pathway - plant;ko04075//Plant hormone signal transduction	K14498;K14498	-	-	-
917	TraesCS4A02G172600.1	28900	27200	23400	31500	33500	35700	26491.3	33549.7	0.340778	0.000101355	0.00154709	XTH	probable xyloglucan endotransglucosylase/hydrolase [Aegilops tauschii subsp. tauschii] [Aegilops tauschii]	-	-	-	-	GO:0005576//extracellular region;GO:0030312//external encapsulating structure	GO:0016758//transferase activity, transferring hexosyl groups;GO:0016787//hydrolase activity	GO:0044042//glucan metabolic process;GO:0045229//external encapsulating structure organization
918	TraesCS1B02G126100.1	418000	432000	355000	503000	508000	559000	401683	523267	0.381488	0.000104021	0.00157957	PDIL2-1	protein disulfide isomerase-like 2-1 [Aegilops tauschii subsp. tauschii] [Aegilops tauschii]	Genetic Information Processing	Folding, sorting and degradation	ko04141//Protein processing in endoplasmic reticulum	K09584	-	GO:0003824//catalytic activity	GO:0019725//cellular homeostasis
919	TraesCS1A02G097700.1	418000	432000	355000	503000	508000	559000	401683	523267	0.381488	0.000104021	0.00157957	PDIL2-1	protein disulfide isomerase-like 2-1 [Aegilops tauschii subsp. tauschii] [Aegilops tauschii]	Genetic Information Processing	Folding, sorting and degradation	ko04141//Protein processing in endoplasmic reticulum	K09584	-	GO:0003824//catalytic activity	GO:0019725//cellular homeostasis
920	TraesCS1D02G106500.1	418000	432000	355000	503000	508000	559000	401683	523267	0.381488	0.000104021	0.00157957	PDIL2-1	protein disulfide isomerase-like 2-1 [Aegilops tauschii subsp. tauschii] [Aegilops tauschii]	Genetic Information Processing	Folding, sorting and degradation	ko04141//Protein processing in endoplasmic reticulum	K09584	-	GO:0003824//catalytic activity	GO:0019725//cellular homeostasis
921	TraesCS6A02G102700.1	6080	7180	6090	7760	8560	7980	6448.9	8101.53	0.329142	0.000104812	0.00159022	Prep	prolyl endopeptidase-like [Aegilops tauschii subsp. tauschii] [Aegilops tauschii]	-	-	-	-	-	-	-
922	TraesCS5B02G044300.1	4080	4470	4120	4630	6250	5410	4222.87	5433.17	0.363571	0.000107279	0.00161806	CCZ1	vacuolar fusion protein CCZ1 homolog isoform X3 [Aegilops tauschii subsp. tauschii] [Aegilops tauschii]	-	-	-	-	-	-	-
923	TraesCS5A02G041800.4	4080	4470	4120	4630	6250	5410	4222.87	5433.17	0.363571	0.000107279	0.00161806	CCZ1	vacuolar fusion protein CCZ1 homolog isoform X3 [Aegilops tauschii subsp. tauschii] [Aegilops tauschii]	-	-	-	-	-	-	-
924	TraesCS5A02G041800.3	4080	4470	4120	4630	6250	5410	4222.87	5433.17	0.363571	0.000107279	0.00161806	CCZ1	vacuolar fusion protein CCZ1 homolog isoform X4 [Aegilops tauschii subsp. tauschii] [Aegilops tauschii]	-	-	-	-	-	-	-
925	TraesCS5A02G041800.1	4080	4470	4120	4630	6250	5410	4222.87	5433.17	0.363571	0.000107279	0.00161806	CCZ1	vacuolar fusion protein CCZ1 homolog isoform X3 [Aegilops tauschii subsp. tauschii] [Aegilops tauschii]	-	-	-	-	-	-	-
926	TraesCS5A02G041800.2	4080	4470	4120	4630	6250	5410	4222.87	5433.17	0.363571	0.000107279	0.00161806	CCZ1	vacuolar fusion protein CCZ1 homolog isoform X4 [Aegilops tauschii subsp. tauschii] [Aegilops tauschii]	-	-	-	-	-	-	-
927	TraesCS4B02G091900.1.cds1	8300	8920	8310	10000	10800	10000	8508.67	10273.3	0.271899	0.00010729	0.00161806	RPM1	disease resistance protein RPM1-like [Aegilops tauschii subsp. tauschii] [Aegilops tauschii]	Organismal Systems	Environmental adaptation	ko04626//Plant-pathogen interaction	K13457	-	-	-
928	TraesCS4D02G088900.1.cds1	8300	8920	8310	10000	10800	10000	8508.67	10273.3	0.271899	0.00010729	0.00161806	RPM1	disease resistance protein RPM1-like [Aegilops tauschii subsp. tauschii] [Aegilops tauschii]	Organismal Systems	Environmental adaptation	ko04626//Plant-pathogen interaction	K13457	-	-	-
929	TraesCS3B02G485000.1	1550	1880	1600	2150	2420	2260	1673.4	2276	0.443718	0.000107876	0.00162552	CAD1	probable cinnamyl alcohol dehydrogenase 1 [Aegilops tauschii subsp. tauschii] [Aegilops tauschii]	Metabolism;Metabolism;Metabolism	Global and overview maps;Global and overview maps;Biosynthesis of other secondary metabolites	ko01100//Metabolic pathways;ko01110//Biosynthesis of secondary metabolites;ko00940//Phenylpropanoid biosynthesis	K00083;K00083;K00083	-	GO:0003824//catalytic activity;GO:0043169//cation binding	GO:0044710//single-organism metabolic process
930	TraesCS3D02G111300.1	7250	5410	5090	7370	7400	8220	5915.53	7664.77	0.373734	0.000108455	0.00163006	CKX1	cytokinin dehydrogenase 1-like [Aegilops tauschii subsp. tauschii] [Aegilops tauschii]	Metabolism	Metabolism of terpenoids and polyketides	ko00908//Zeatin biosynthesis	K00279	-	-	-
931	TraesCS3A02G109500.1	7250	5410	5090	7370	7400	8220	5915.53	7664.77	0.373734	0.000108455	0.00163006	CKX1	cytokinin dehydrogenase 1-like [Aegilops tauschii subsp. tauschii] [Aegilops tauschii]	Metabolism	Metabolism of terpenoids and polyketides	ko00908//Zeatin biosynthesis	K00279	-	-	-
932	TraesCS3B02G128700.1	7250	5410	5090	7370	7400	8220	5915.53	7664.77	0.373734	0.000108455	0.00163006	CKX1	cytokinin dehydrogenase 1-like [Aegilops tauschii subsp. tauschii] [Aegilops tauschii]	Metabolism	Metabolism of terpenoids and polyketides	ko00908//Zeatin biosynthesis	K00279	-	-	-
933	TraesCS3B02G414800.2	3060	4090	2720	5050	6260	5290	3287.33	5533.23	0.751205	0.000111427	0.00167046	NPF5.10	protein NRT1/ PTR FAMILY 5.10-like isoform X1 [Aegilops tauschii subsp. tauschii] [Aegilops tauschii]	-	-	-	-	-	-	-
934	TraesCS3B02G414800.1	3060	4090	2720	5050	6260	5290	3287.33	5533.23	0.751205	0.000111427	0.00167046	NPF5.10	protein NRT1/ PTR FAMILY 5.10-like isoform X1 [Aegilops tauschii subsp. tauschii] [Aegilops tauschii]	-	-	-	-	-	-	-
935	TraesCS4B02G302800.1.cds1	16600	12900	11600	24600	18000	20000	13717.7	20878	0.605948	0.000112012	0.0016778	AP25	aspartyl protease 25 [Aegilops tauschii subsp. tauschii] [Aegilops tauschii]	-	-	-	-	GO:0005576//extracellular region;GO:0005618//cell wall	GO:0004175//endopeptidase activity	GO:0019538//protein metabolic process
936	TraesCS2B02G594900.1	19600	17500	16900	19600	28100	26300	18029.3	24668.3	0.452314	0.000112526	0.00168183	6-FEH	fructan 6-exohydrolase [Triticum aestivum]	Metabolism;Metabolism;Metabolism	Global and overview maps;Carbohydrate metabolism;Carbohydrate metabolism	ko01100//Metabolic pathways;ko00500//Starch and sucrose metabolism;ko00052//Galactose metabolism	K01193;K01193;K01193	GO:0005576//extracellular region;GO:0030312//external encapsulating structure;GO:0043231//intracellular membrane-bounded organelle	GO:0004564//beta-fructofuranosidase activity	GO:0044238//primary metabolic process
937	TraesCS7D02G353600.2	45200	51200	40900	53300	57900	53900	45767.7	55049	0.266388	0.000113232	0.00168604	GLYI-11	lactoylglutathione lyase [Aegilops tauschii subsp. tauschii] [Aegilops tauschii]	Metabolism	Carbohydrate metabolism	ko00620//Pyruvate metabolism	K01759	-	-	-
938	TraesCS7A02G369700.1	45200	51200	40900	53300	57900	53900	45767.7	55049	0.266388	0.000113232	0.00168604	GLYI-11	lactoylglutathione lyase [Aegilops tauschii subsp. tauschii] [Aegilops tauschii]	Metabolism	Carbohydrate metabolism	ko00620//Pyruvate metabolism	K01759	-	-	-
939	TraesCS7B02G258800.1	45200	51200	40900	53300	57900	53900	45767.7	55049	0.266388	0.000113232	0.00168604	GLYI-11	lactoylglutathione lyase [Aegilops tauschii subsp. tauschii] [Aegilops tauschii]	Metabolism	Carbohydrate metabolism	ko00620//Pyruvate metabolism	K01759	-	-	-
940	TraesCS7D02G353600.1	45200	51200	40900	53300	57900	53900	45767.7	55049	0.266388	0.000113232	0.00168604	GLYI-11	lactoylglutathione lyase [Aegilops tauschii subsp. tauschii] [Aegilops tauschii]	Metabolism	Carbohydrate metabolism	ko00620//Pyruvate metabolism	K01759	-	-	-
941	TraesCS5A02G213600.1	4440	3480	4740	7780	8300	10900	4217.47	8975.97	1.08969	0.000113862	0.001694	ALDH7B4	aldehyde dehydrogenase 7b [Triticum aestivum]	Metabolism;Metabolism;Metabolism;Metabolism;Metabolism;Metabolism;Metabolism;Metabolism;Metabolism;Metabolism;Metabolism;Metabolism;Metabolism;Metabolism	Global and overview maps;Global and overview maps;Carbohydrate metabolism;Carbohydrate metabolism;Amino acid metabolism;Carbohydrate metabolism;Lipid metabolism;Amino acid metabolism;Lipid metabolism;Metabolism of other amino acids;Amino acid metabolism;Amino acid metabolism;Amino acid metabolism;Amino acid metabolism	ko01100//Metabolic pathways;ko01110//Biosynthesis of secondary metabolites;ko00010//Glycolysis / Gluconeogenesis;ko00620//Pyruvate metabolism;ko00260//Glycine, serine and threonine metabolism;ko00053//Ascorbate and aldarate metabolism;ko00071//Fatty acid degradation;ko00280//Valine, leucine and isoleucine degradation;ko00561//Glycerolipid metabolism;ko00410//beta-Alanine metabolism;ko00330//Argin…	K14085;K14085;K14085;K14085;K14085;K14085;K14085;K14085;K14085;K14085;K14085;K14085;K14085;K14085	-	-	-
942	TraesCS4A02G033600.1.cds1	557.316	691.984	675.902	2740	2680	3320	641.734	2915.27	2.18358	0.000114843	0.00170715	UCC1	blue copper protein [Triticum aestivum]	-	-	-	-	-	-	-
943	TraesCS2D02G203300.1	8150	10400	7280	9900	10600	10500	8602.97	10330	0.263939	0.000120085	0.00177311	FREE1	PREDICTED: protein FREE1 [Brachypodium distachyon]	-	-	-	-	-	-	-
944	TraesCS2B02G223000.1	8150	10400	7280	9900	10600	10500	8602.97	10330	0.263939	0.000120085	0.00177311	FREE1	PREDICTED: protein FREE1 [Brachypodium distachyon]	-	-	-	-	-	-	-
945	TraesCS5B02G166800.1	2510	3010	2330	3070	3740	2960	2615.53	3257.07	0.316468	0.000121548	0.00178188	SFH9	phosphatidylinositol/phosphatidylcholine transfer protein SFH9-like [Aegilops tauschii subsp. tauschii] [Aegilops tauschii]	-	-	-	-	-	-	-
946	TraesCS5A02G170000.1	2510	3010	2330	3070	3740	2960	2615.53	3257.07	0.316468	0.000121548	0.00178188	SFH9	phosphatidylinositol/phosphatidylcholine transfer protein SFH9-like [Aegilops tauschii subsp. tauschii] [Aegilops tauschii]	-	-	-	-	-	-	-
947	TraesCS5D02G174400.1	2510	3010	2330	3070	3740	2960	2615.53	3257.07	0.316468	0.000121548	0.00178188	SFH9	phosphatidylinositol/phosphatidylcholine transfer protein SFH9-like [Aegilops tauschii subsp. tauschii] [Aegilops tauschii]	-	-	-	-	-	-	-
948	TraesCSU02G098000.1.cds1	11800	12300	10700	14900	16400	15500	11623.7	15614	0.425775	0.000121791	0.00178188	--	hypothetical protein TRIUR3_22357 [Triticum urartu]	-	-	-	-	-	-	-
949	TraesCSU02G200300.1.cds1	11800	12300	10700	14900	16400	15500	11623.7	15614	0.425775	0.000121791	0.00178188	--	hypothetical protein TRIUR3_22357 [Triticum urartu]	-	-	-	-	-	-	-
950	TraesCS7B02G368400.1.cds1	11800	12300	10700	14900	16400	15500	11623.7	15614	0.425775	0.000121791	0.00178188	--	hypothetical protein TRIUR3_22357 [Triticum urartu]	-	-	-	-	-	-	-
951	TraesCSU02G200400.1.cds1	11800	12300	10700	14900	16400	15500	11623.7	15614	0.425775	0.000121791	0.00178188	--	hypothetical protein TRIUR3_22357 [Triticum urartu]	-	-	-	-	-	-	-
952	TraesCS3A02G132700.1	20300	26300	18800	29800	32100	24000	21808.7	28630.7	0.39266	0.000124423	0.00181888	--	heme-binding protein 2-like [Aegilops tauschii subsp. tauschii] [Aegilops tauschii]	-	-	-	-	-	-	-
953	TraesCS2A02G350700.1	6000	6560	5960	19300	19300	15400	6171.83	18014.3	1.54537	0.000124659	0.00182083	Cht4	chitinase 5-like [Aegilops tauschii subsp. tauschii] [Aegilops tauschii]	Metabolism;Metabolism	Global and overview maps;Carbohydrate metabolism	ko01100//Metabolic pathways;ko00520//Amino sugar and nucleotide sugar metabolism	K01183;K01183	-	GO:0097367//carbohydrate derivative binding	GO:0006026//aminoglycan catabolic process;GO:0044036//cell wall macromolecule metabolic process;GO:0044238//primary metabolic process
954	TraesCS2D02G058400.1	2930	4180	3010	5170	5690	5380	3373.97	5411.73	0.681645	0.000125642	0.00182611	Os04g0179200	momilactone A synthase-like [Aegilops tauschii subsp. tauschii] [Aegilops tauschii]	-	-	-	-	-	-	-
955	TraesCS3B02G073200.1	32200	33600	40900	28900	22500	24700	35608.3	25346	-0.490457	0.000126618	0.00183424	At2g44920	thylakoid lumenal 15 kDa protein 1, chloroplastic [Aegilops tauschii subsp. tauschii] [Aegilops tauschii]	-	-	-	-	-	-	-
956	TraesCS3D02G060600.1	32200	33600	40900	28900	22500	24700	35608.3	25346	-0.490457	0.000126618	0.00183424	At2g44920	thylakoid lumenal 15 kDa protein 1, chloroplastic [Aegilops tauschii subsp. tauschii] [Aegilops tauschii]	-	-	-	-	-	-	-
957	TraesCS3A02G060300.1	32200	33600	40900	28900	22500	24700	35608.3	25346	-0.490457	0.000126618	0.00183424	At2g44920	thylakoid lumenal 15 kDa protein 1, chloroplastic [Aegilops tauschii subsp. tauschii] [Aegilops tauschii]	-	-	-	-	-	-	-
958	TraesCS3B02G073000.1	32200	33600	40900	28900	22500	24700	35608.3	25346	-0.490457	0.000126618	0.00183424	At2g44920	thylakoid lumenal 15 kDa protein 1, chloroplastic [Aegilops tauschii subsp. tauschii] [Aegilops tauschii]	-	-	-	-	-	-	-
959	TraesCS2B02G394800.1	2660	2950	2250	3050	3640	3570	2620.6	3419.13	0.383734	0.00012968	0.00187551	RE	Wall-associated receptor kinase 1 [Aegilops tauschii]	-	-	-	-	-	-	-
960	TraesCS2D02G374200.1	2660	2950	2250	3050	3640	3570	2620.6	3419.13	0.383734	0.00012968	0.00187551	RE	Wall-associated receptor kinase 1 [Aegilops tauschii]	-	-	-	-	-	-	-
961	TraesCS4A02G234100.1	6980	13900	6890	14400	18800	15700	9260.5	16317	0.817214	0.000130184	0.00188127	At5g05600	probable 2-oxoglutarate-dependent dioxygenase At5g05600 [Aegilops tauschii subsp. tauschii] [Aegilops tauschii]	-	-	-	-	-	-	-
962	TraesCS4D02G001300.1.cds1	6340	7350	6080	8280	9350	9650	6592.53	9093.63	0.464024	0.00013072	0.00188746	5MAT1	malonyl-coenzyme:anthocyanin 5-O-glucoside-6'''-O-malonyltransferase-like [Aegilops tauschii subsp. tauschii] [Aegilops tauschii]	-	-	-	-	-	GO:0016746//transferase activity, transferring acyl groups	-
963	TraesCS7B02G455900.1	2480	2360	1700	3710	7110	5600	2181.03	5472.43	1.32717	0.000131413	0.00189592	ACA7	alpha carbonic anhydrase 7-like [Aegilops tauschii subsp. tauschii] [Aegilops tauschii]	Metabolism	Energy metabolism	ko00910//Nitrogen metabolism	K01674	-	-	-
964	TraesCS7B02G468900.1	4290	3830	3540	5570	6690	4890	3888.73	5716.13	0.555739	0.000132019	0.00190271	RPT4A	26S protease regulatory subunit 10B homolog A-like [Aegilops tauschii subsp. tauschii] [Aegilops tauschii]	Genetic Information Processing	Folding, sorting and degradation	ko03050//Proteasome	K03064	-	-	-
965	TraesCS4B02G092600.1	1740	2100	1740	3400	2960	2070	1859.13	2810.17	0.596025	0.000132099	0.00190271	RPP13L4	probable disease resistance protein RXW24L [Aegilops tauschii subsp. tauschii] [Aegilops tauschii]	-	-	-	-	-	-	-
966	TraesCS6D02G311100.1	2200	2840	2500	2750	3690	2970	2512.67	3135.23	0.319354	0.000133178	0.00191511	--	Os03g0363350 [Oryza sativa Japonica Group]	-	-	-	-	-	GO:0003824//catalytic activity;GO:0046872//metal ion binding	GO:0044710//single-organism metabolic process
967	TraesCS6B02G362600.1	2200	2840	2500	2750	3690	2970	2512.67	3135.23	0.319354	0.000133178	0.00191511	--	Os03g0363350 [Oryza sativa Japonica Group]	-	-	-	-	-	GO:0003824//catalytic activity;GO:0046872//metal ion binding	GO:0044710//single-organism metabolic process
968	TraesCS5A02G110900.1	4570	4840	3750	5500	6070	5220	4385.57	5594.93	0.351358	0.000134018	0.00192406	Os12g0290150	quinolinate synthase, chloroplastic-like isoform X2 [Aegilops tauschii subsp. tauschii] [Aegilops tauschii]	Metabolism;Metabolism	Global and overview maps;Metabolism of cofactors and vitamins	ko01100//Metabolic pathways;ko00760//Nicotinate and nicotinamide metabolism	K03517;K03517	-	-	-
969	TraesCS5D02G123200.1	4570	4840	3750	5500	6070	5220	4385.57	5594.93	0.351358	0.000134018	0.00192406	Os12g0290150	quinolinate synthase, chloroplastic-like isoform X2 [Aegilops tauschii subsp. tauschii] [Aegilops tauschii]	Metabolism;Metabolism	Global and overview maps;Metabolism of cofactors and vitamins	ko01100//Metabolic pathways;ko00760//Nicotinate and nicotinamide metabolism	K03517;K03517	-	-	-
970	TraesCS2A02G382700.1	3980	4420	3670	5430	6340	5830	4023.47	5864.8	0.543643	0.000136041	0.00193404	THA1	probable low-specificity L-threonine aldolase 1 [Aegilops tauschii subsp. tauschii] [Aegilops tauschii]	Metabolism;Metabolism;Metabolism;Metabolism	Global and overview maps;Global and overview maps;Global and overview maps;Amino acid metabolism	ko01100//Metabolic pathways;ko01110//Biosynthesis of secondary metabolites;ko01230//Biosynthesis of amino acids;ko00260//Glycine, serine and threonine metabolism	K01620;K01620;K01620;K01620	-	GO:0003824//catalytic activity;GO:0043168//anion binding	GO:0019752//carboxylic acid metabolic process
971	TraesCS4D02G313900.1	5590	5720	5870	6800	7970	6460	5725.17	7080.1	0.306452	0.000136235	0.00193404	gdap2	protein GDAP2 homolog [Aegilops tauschii subsp. tauschii] [Aegilops tauschii]	-	-	-	-	-	-	-
972	TraesCS4B02G317300.1	5590	5720	5870	6800	7970	6460	5725.17	7080.1	0.306452	0.000136235	0.00193404	gdap2	protein GDAP2 homolog [Aegilops tauschii subsp. tauschii] [Aegilops tauschii]	-	-	-	-	-	-	-
973	TraesCS4A02G416700.1	5590	5720	5870	6800	7970	6460	5725.17	7080.1	0.306452	0.000136235	0.00193404	gdap2	protein GDAP2 homolog [Aegilops tauschii subsp. tauschii] [Aegilops tauschii]	-	-	-	-	-	-	-
974	TraesCS4D02G313900.3	5590	5720	5870	6800	7970	6460	5725.17	7080.1	0.306452	0.000136235	0.00193404	gdap2	protein GDAP2 homolog [Aegilops tauschii subsp. tauschii] [Aegilops tauschii]	-	-	-	-	-	-	-
[truncated: 3,579 more rows]

## Sheet: T. foetida  infected wheat 
Supplementary Table S1. Statistical table of significantly differently expressed proteins of wheat infected by T. foetida .
[truncated: 805 more rows]
