# Supplementary material for: ITRAQ-Based Proteomic Analysis of Wheat (Triticum aestivum) Spikes in Response to Tilletia controversa Kühn and Tilletia foetida Kühn Infection, Causal Organisms of Dwarf Bunt and Common Bunt of Wheat
Source: Biology (Basel). 2022 Jun 5;11(6):865. doi: 10.3390/biology11060865 (PMC9220156; doi:10.3390/biology11060865)
Supplement: Supplementary file 1 [file biology-11-00865-s001.zip › Supplementary Table S2.xlsx]

## Sheet: Antioxidant proteins
Table S2. List of differentially expressed proteins (DEPs) related to difense related proteins against T. controversa infection
Number	id	Control-1	Control-2	Control-3	Infected-1	Infected-2	Infected-3	Control_mean	Infected_mean	log2fc	Expression	pvalue	qvalue	Symbol	Description	KEGG_A_class	KEGG_B_class	Pathway	K_ID	GO Component	GO Function	GO Process
	Peroxidase
1	TraesCS4A02G196300.1	8847.1	8687.6	8089.3	11841	12444	12933	8541.33	12406	0.538505	up	9.84379e-07	3.87087e-05	GSVIVT00023967001	peroxidase 4-like [Aegilops tauschii subsp. tauschii] [Aegilops tauschii]	Metabolism;Metabolism;Metabolism	Global and overview maps;Global and overview maps;Biosynthesis of other secondary metabolites	ko01100//Metabolic pathways;ko01110//Biosynthesis of secondary metabolites;ko00940//Phenylpropanoid biosynthesis	K00430;K00430;K00430	-	-	-
2	TraesCS7A02G424100.1	14169	15367	13463	20049	20207	17234	14333	19163.3	0.419008	up	2.05192e-05	0.000453893	PER22	Peroxidase 54 [Triticum urartu]	Metabolism;Metabolism;Metabolism	Global and overview maps;Global and overview maps;Biosynthesis of other secondary metabolites	ko01100//Metabolic pathways;ko01110//Biosynthesis of secondary metabolites;ko00940//Phenylpropanoid biosynthesis	K00430;K00430;K00430	-	GO:0003824//catalytic activity;GO:0043169//cation binding;GO:0046906//tetrapyrrole binding	GO:0006950//response to stress;GO:0044710//single-organism metabolic process
3	TraesCS5D02G364600.1	1789.7	1975.3	2694.7	2971.1	3172.6	7128.1	2153.23	4423.93	1.03882	up	0.000190802	0.00251399	PER2	peroxidase 2-like [Aegilops tauschii subsp. tauschii] [Aegilops tauschii]	Metabolism;Metabolism;Metabolism	Global and overview maps;Global and overview maps;Biosynthesis of other secondary metabolites	ko01100//Metabolic pathways;ko01110//Biosynthesis of secondary metabolites;ko00940//Phenylpropanoid biosynthesis	K00430;K00430;K00430	-	-	-
4	TraesCS7A02G339600.1	10486	10741	9390.8	13694	12218	14735	10205.9	13549	0.408778	up	0.000340726	0.00382314	PER1	peroxidase 8 [Triticum monococcum]	Metabolism;Metabolism;Metabolism	Global and overview maps;Global and overview maps;Biosynthesis of other secondary metabolites	ko01100//Metabolic pathways;ko01110//Biosynthesis of secondary metabolites;ko00940//Phenylpropanoid biosynthesis	K00430;K00430;K00430	-	GO:0005488//binding	-
5	TraesCS1B02G115900.1	2374	2220.5	1790.9	4375.9	4693.1	3230.1	2128.47	4099.7	0.945704	up	0.000387937	0.00411512	PER22	peroxidase A2-like [Aegilops tauschii subsp. tauschii] [Aegilops tauschii]	Metabolism;Metabolism;Metabolism	Global and overview maps;Global and overview maps;Biosynthesis of other secondary metabolites	ko01100//Metabolic pathways;ko01110//Biosynthesis of secondary metabolites;ko00940//Phenylpropanoid biosynthesis	K00430;K00430;K00430	-	GO:0003824//catalytic activity;GO:0043169//cation binding;GO:0046906//tetrapyrrole binding	GO:0006950//response to stress;GO:0044710//single-organism metabolic process
6	TraesCS6B02G339700.1.cds1	13264	16934	11534	11063	9125.1	13629	13910.7	11272.4	-0.303401	down	0.00169134	0.0121509	PER65	peroxidase 31-like [Aegilops tauschii subsp. tauschii] [Aegilops tauschii]	Metabolism;Metabolism;Metabolism	Global and overview maps;Global and overview maps;Biosynthesis of other secondary metabolites	ko01100//Metabolic pathways;ko01110//Biosynthesis of secondary metabolites;ko00940//Phenylpropanoid biosynthesis	K00430;K00430;K00430	-	GO:0003824//catalytic activity;GO:0043169//cation binding;GO:0046906//tetrapyrrole binding	GO:0006950//response to stress;GO:0044710//single-organism metabolic process
7	TraesCS4B02G347700.1	3134.2	2818.7	2678	3721	4749.7	3660.9	2876.97	4043.87	0.491187	up	0.00220826	0.0146359	GSVIVT00037159001	peroxidase 5-like [Aegilops tauschii subsp. tauschii] [Aegilops tauschii]	Metabolism;Metabolism;Metabolism	Global and overview maps;Global and overview maps;Biosynthesis of other secondary metabolites	ko01100//Metabolic pathways;ko01110//Biosynthesis of secondary metabolites;ko00940//Phenylpropanoid biosynthesis	K00430;K00430;K00430	-	GO:0003824//catalytic activity;GO:0043169//cation binding;GO:0046906//tetrapyrrole binding	GO:0006950//response to stress;GO:0044710//single-organism metabolic process
8	TraesCS4D02G342600.1	3134.2	2818.7	2678	3721	4749.7	3660.9	2876.97	4043.87	0.491187	up	0.00220826	0.0146359	GSVIVT00037159001	peroxidase 5-like [Aegilops tauschii subsp. tauschii] [Aegilops tauschii]	Metabolism;Metabolism;Metabolism	Global and overview maps;Global and overview maps;Biosynthesis of other secondary metabolites	ko01100//Metabolic pathways;ko01110//Biosynthesis of secondary metabolites;ko00940//Phenylpropanoid biosynthesis	K00430;K00430;K00430	-	GO:0003824//catalytic activity;GO:0043169//cation binding;GO:0046906//tetrapyrrole binding	GO:0006950//response to stress;GO:0044710//single-organism metabolic process
9	TraesCS7B02G251100.1	4737.6	4740.2	5750.7	14513	14424	15093	5076.17	14676.7	1.53171	up	0.00223383	0.0147555	PER1	peroxidase 1-like [Aegilops tauschii subsp. tauschii] [Aegilops tauschii]	Metabolism;Metabolism;Metabolism	Global and overview maps;Global and overview maps;Biosynthesis of other secondary metabolites	ko01100//Metabolic pathways;ko01110//Biosynthesis of secondary metabolites;ko00940//Phenylpropanoid biosynthesis	K00430;K00430;K00430	-	GO:0005488//binding	-
10	TraesCS6B02G354600.1	197.931	201.431	192.454	643.234	563.87	678.674	197.272	628.593	1.67194	up	0.00340179	0.0199157	PER56	peroxidase 56-like [Aegilops tauschii subsp. tauschii] [Aegilops tauschii]	Metabolism;Metabolism;Metabolism	Global and overview maps;Global and overview maps;Biosynthesis of other secondary metabolites	ko01100//Metabolic pathways;ko01110//Biosynthesis of secondary metabolites;ko00940//Phenylpropanoid biosynthesis	K00430;K00430;K00430	-	-	-
11	TraesCS2B02G124900.1	0	6043.1	7907.5	286.543	6486.5	5216.6	6975.3	3996.55	-0.803501	down	0.00446407	0.0241144	PER70	peroxidase 2-like [Aegilops tauschii subsp. tauschii] [Aegilops tauschii]	Metabolism;Metabolism;Metabolism	Global and overview maps;Global and overview maps;Biosynthesis of other secondary metabolites	ko01100//Metabolic pathways;ko01110//Biosynthesis of secondary metabolites;ko00940//Phenylpropanoid biosynthesis	K00430;K00430;K00430	-	GO:0003824//catalytic activity;GO:0043169//cation binding;GO:0046906//tetrapyrrole binding	GO:0006950//response to stress;GO:0044710//single-organism metabolic process
12	TraesCS7D02G370400.1	626.641	423.875	631.387	1021.6	1062.4	1507	560.634	1197	1.09429	up	0.00513028	0.0264078	PER70	peroxidase 70-like [Aegilops tauschii subsp. tauschii] [Aegilops tauschii]	Metabolism;Metabolism;Metabolism	Global and overview maps;Global and overview maps;Biosynthesis of other secondary metabolites	ko01100//Metabolic pathways;ko01110//Biosynthesis of secondary metabolites;ko00940//Phenylpropanoid biosynthesis	K00430;K00430;K00430	-	GO:0003824//catalytic activity;GO:0043169//cation binding;GO:0046906//tetrapyrrole binding	GO:0006950//response to stress;GO:0044710//single-organism metabolic process
13	TraesCS2D02G327700.1.cds1	1099.7	713.074	947.35	1473.7	1713.9	1732	920.041	1639.87	0.833808	up	0.00614209	0.0303489	PER41	peroxidase 31-like [Aegilops tauschii subsp. tauschii] [Aegilops tauschii]	Metabolism;Metabolism;Metabolism	Global and overview maps;Global and overview maps;Biosynthesis of other secondary metabolites	ko01100//Metabolic pathways;ko01110//Biosynthesis of secondary metabolites;ko00940//Phenylpropanoid biosynthesis	K00430;K00430;K00430	-	GO:0003824//catalytic activity;GO:0043169//cation binding;GO:0046906//tetrapyrrole binding	GO:0006950//response to stress;GO:0044710//single-organism metabolic process
14	TraesCS3A02G180000.1	472.088	586.391	522.565	661.708	777.127	688.544	527.015	709.126	0.428199	up	0.0107412	0.0446626	PER72	Peroxidase 72 [Triticum urartu]	Metabolism;Metabolism;Metabolism	Global and overview maps;Global and overview maps;Biosynthesis of other secondary metabolites	ko01100//Metabolic pathways;ko01110//Biosynthesis of secondary metabolites;ko00940//Phenylpropanoid biosynthesis	K00430;K00430;K00430	-	-	-
15	TraesCS3A02G180000.2	472.088	586.391	522.565	661.708	777.127	688.544	527.015	709.126	0.428199	up	0.0107412	0.0446626	PER72	Peroxidase 72 [Triticum urartu]	Metabolism;Metabolism;Metabolism	Global and overview maps;Global and overview maps;Biosynthesis of other secondary metabolites	ko01100//Metabolic pathways;ko01110//Biosynthesis of secondary metabolites;ko00940//Phenylpropanoid biosynthesis	K00430;K00430;K00430	-	-	-
16	TraesCS3A02G180200.1	472.088	586.391	522.565	661.708	777.127	688.544	527.015	709.126	0.428199	up	0.0107412	0.0446626	PER72	Peroxidase 72 [Triticum urartu]	Metabolism;Metabolism;Metabolism	Global and overview maps;Global and overview maps;Biosynthesis of other secondary metabolites	ko01100//Metabolic pathways;ko01110//Biosynthesis of secondary metabolites;ko00940//Phenylpropanoid biosynthesis	K00430;K00430;K00430	-	-	-
17	TraesCS7D02G442300.1	2022.4	2020.8	1966.3	2477	3171.8	2435.4	2003.17	2694.73	0.42786	up	0.0114743	0.0466923	PER3	peroxidase 3-like [Aegilops tauschii subsp. tauschii] [Aegilops tauschii]	Metabolism;Metabolism;Metabolism	Global and overview maps;Global and overview maps;Biosynthesis of other secondary metabolites	ko01100//Metabolic pathways;ko01110//Biosynthesis of secondary metabolites;ko00940//Phenylpropanoid biosynthesis	K00430;K00430;K00430	-	-	-
18	TraesCS7A02G453000.1	2022.4	2020.8	1966.3	2477	3171.8	2435.4	2003.17	2694.73	0.42786	up	0.0114743	0.0466923	PER3	peroxidase 3-like [Aegilops tauschii subsp. tauschii] [Aegilops tauschii]	Metabolism;Metabolism;Metabolism	Global and overview maps;Global and overview maps;Biosynthesis of other secondary metabolites	ko01100//Metabolic pathways;ko01110//Biosynthesis of secondary metabolites;ko00940//Phenylpropanoid biosynthesis	K00430;K00430;K00430	-	-	-
19	TraesCS6D02G054600.1	12093	16492	10433	8675.7	8507.7	9002.6	13006	8728.67	-0.575344	down	0.0123093	0.0491869	PER70	peroxidase 70-like [Aegilops tauschii subsp. tauschii] [Aegilops tauschii]	Metabolism;Metabolism;Metabolism	Global and overview maps;Global and overview maps;Biosynthesis of other secondary metabolites	ko01100//Metabolic pathways;ko01110//Biosynthesis of secondary metabolites;ko00940//Phenylpropanoid biosynthesis	K00430;K00430;K00430	-	-	-
20	TraesCS6D02G303900.1	846.857	798.601	763.683	1286	1370	1459.4	803.047	1371.8	0.772513	up	0.0150544	0.056434	PER56	peroxidase 56-like [Aegilops tauschii subsp. tauschii] [Aegilops tauschii]	Metabolism;Metabolism;Metabolism	Global and overview maps;Global and overview maps;Biosynthesis of other secondary metabolites	ko01100//Metabolic pathways;ko01110//Biosynthesis of secondary metabolites;ko00940//Phenylpropanoid biosynthesis	K00430;K00430;K00430	-	-	-
21	TraesCS1D02G080900.1	2904.3	3309.8	2190.2	3314.7	4611.2	3692.1	2801.43	3872.67	0.467162	up	0.0166804	0.0604223	GSVIVT00037159001	peroxidase 5-like [Aegilops tauschii subsp. tauschii] [Aegilops tauschii]	Metabolism;Metabolism;Metabolism	Global and overview maps;Global and overview maps;Biosynthesis of other secondary metabolites	ko01100//Metabolic pathways;ko01110//Biosynthesis of secondary metabolites;ko00940//Phenylpropanoid biosynthesis	K00430;K00430;K00430	-	-	-
22	TraesCS1B02G096900.1	2904.3	3309.8	2190.2	3314.7	4611.2	3692.1	2801.43	3872.67	0.467162	up	0.0166804	0.0604223	GSVIVT00037159001	peroxidase 5-like [Aegilops tauschii subsp. tauschii] [Aegilops tauschii]	Metabolism;Metabolism;Metabolism	Global and overview maps;Global and overview maps;Biosynthesis of other secondary metabolites	ko01100//Metabolic pathways;ko01110//Biosynthesis of secondary metabolites;ko00940//Phenylpropanoid biosynthesis	K00430;K00430;K00430	-	-	-
23	TraesCS4A02G036100.1	15768	26569	12996	9678	8805.2	14911	18444.3	11131.4	-0.728543	down	0.0199474	0.068101	PER44	Peroxidase 44 [Triticum urartu]	Metabolism;Metabolism;Metabolism	Global and overview maps;Global and overview maps;Biosynthesis of other secondary metabolites	ko01100//Metabolic pathways;ko01110//Biosynthesis of secondary metabolites;ko00940//Phenylpropanoid biosynthesis	K00430;K00430;K00430	-	-	GO:0006811//ion transport;GO:0006950//response to stress;GO:0044763//single-organism cellular process
24	TraesCS5B02G246900.1	613.4	715.374	632.059	874.676	1151.7	947.54	653.611	991.305	0.600896	up	0.0240613	0.0773608	PER17	peroxidase 7 [Triticum monococcum]	Metabolism;Metabolism;Metabolism	Global and overview maps;Global and overview maps;Biosynthesis of other secondary metabolites	ko01100//Metabolic pathways;ko01110//Biosynthesis of secondary metabolites;ko00940//Phenylpropanoid biosynthesis	K00430;K00430;K00430	-	-	-
25	TraesCS7D02G084900.1	1508.6	1471.9	1567.4	2036.8	1943.6	2072.9	1515.97	2017.77	0.412521	up	0.0249129	0.0792805	PER1	peroxidase 1-like [Aegilops tauschii subsp. tauschii] [Aegilops tauschii]	Metabolism;Metabolism;Metabolism	Global and overview maps;Global and overview maps;Biosynthesis of other secondary metabolites	ko01100//Metabolic pathways;ko01110//Biosynthesis of secondary metabolites;ko00940//Phenylpropanoid biosynthesis	K00430;K00430;K00430	-	GO:0003824//catalytic activity;GO:0043169//cation binding;GO:0046906//tetrapyrrole binding	GO:0006950//response to stress;GO:0044710//single-organism metabolic process
26	TraesCS6A02G324200.1	0	134.838	260.11	0	198.615	288.1	197.474	243.358	0.301416	up	0.0373639	0.104679	PER56	Peroxidase 56 [Triticum urartu]	Metabolism;Metabolism;Metabolism	Global and overview maps;Global and overview maps;Biosynthesis of other secondary metabolites	ko01100//Metabolic pathways;ko01110//Biosynthesis of secondary metabolites;ko00940//Phenylpropanoid biosynthesis	K00430;K00430;K00430	-	-	-
27	TraesCS2D02G583000.1.cds1	2932	2785.3	2889	4451.5	6565.8	6409.3	2868.77	5808.87	1.01783	up	0.0375085	0.104922	Sb03g046810	cationic peroxidase SPC4-like [Aegilops tauschii subsp. tauschii] [Aegilops tauschii]	Metabolism;Metabolism;Metabolism	Global and overview maps;Global and overview maps;Biosynthesis of other secondary metabolites	ko01100//Metabolic pathways;ko01110//Biosynthesis of secondary metabolites;ko00940//Phenylpropanoid biosynthesis	K00430;K00430;K00430	-	-	-
28	TraesCS7A02G428200.1	1821.1	1874.3	1710.1	2428.8	2142.6	2155.9	1801.83	2242.43	0.3156	up	0.0402061	0.110703	PER16	peroxidase 16-like [Aegilops tauschii subsp. tauschii] [Aegilops tauschii]	Metabolism;Metabolism;Metabolism	Global and overview maps;Global and overview maps;Biosynthesis of other secondary metabolites	ko01100//Metabolic pathways;ko01110//Biosynthesis of secondary metabolites;ko00940//Phenylpropanoid biosynthesis	K00430;K00430;K00430	GO:0043231//intracellular membrane-bounded organelle	GO:0003824//catalytic activity;GO:0043169//cation binding;GO:0046906//tetrapyrrole binding	GO:0006950//response to stress;GO:0044710//single-organism metabolic process
29	TraesCS7B02G328400.1	1821.1	1874.3	1710.1	2428.8	2142.6	2155.9	1801.83	2242.43	0.3156	up	0.0402061	0.110703	PER16	peroxidase 16-like [Aegilops tauschii subsp. tauschii] [Aegilops tauschii]	Metabolism;Metabolism;Metabolism	Global and overview maps;Global and overview maps;Biosynthesis of other secondary metabolites	ko01100//Metabolic pathways;ko01110//Biosynthesis of secondary metabolites;ko00940//Phenylpropanoid biosynthesis	K00430;K00430;K00430	GO:0043231//intracellular membrane-bounded organelle	GO:0003824//catalytic activity;GO:0043169//cation binding;GO:0046906//tetrapyrrole binding	GO:0006950//response to stress;GO:0044710//single-organism metabolic process
30	TraesCS2D02G583200.1.cds1	9325.7	9312.3	8907.3	10193	14755	11686	9181.77	12211.3	0.411377	up	0.0428316	0.115303	Sb03g046810	cationic peroxidase SPC4-like [Aegilops tauschii subsp. tauschii] [Aegilops tauschii]	Metabolism;Metabolism;Metabolism	Global and overview maps;Global and overview maps;Biosynthesis of other secondary metabolites	ko01100//Metabolic pathways;ko01110//Biosynthesis of secondary metabolites;ko00940//Phenylpropanoid biosynthesis	K00430;K00430;K00430	-	-	-
31	TraesCS3D02G305300.1	768.297	790.726	778.661	1743.1	1252.9	1198	779.228	1398	0.843247	up	0.044765	0.118606	PER2	peroxidase 2-like [Aegilops tauschii subsp. tauschii] [Aegilops tauschii]	Metabolism;Metabolism;Metabolism	Global and overview maps;Global and overview maps;Biosynthesis of other secondary metabolites	ko01100//Metabolic pathways;ko01110//Biosynthesis of secondary metabolites;ko00940//Phenylpropanoid biosynthesis	K00430;K00430;K00430	-	-	-
32	TraesCS2A02G571300.1.cds1	5206.2	4256.8	4610.9	6260.3	7564.3	7567	4691.3	7130.53	0.604022	up	0.0499246	0.127672	Sb03g046810	cationic peroxidase SPC4-like [Aegilops tauschii subsp. tauschii] [Aegilops tauschii]	Metabolism;Metabolism;Metabolism	Global and overview maps;Global and overview maps;Biosynthesis of other secondary metabolites	ko01100//Metabolic pathways;ko01110//Biosynthesis of secondary metabolites;ko00940//Phenylpropanoid biosynthesis	K00430;K00430;K00430	-	-	-
	Superoxide dismutase
1	TraesCS2D02G123300.1	310560	349080	315370	390800	344030	465490	325003	400107	0.29993	up	0.00422247	0.0231474	SODCC.3	superoxide dismutase [Cu-Zn] 4A [Aegilops tauschii subsp. tauschii] [Aegilops tauschii]	Cellular Processes	Transport and catabolism	ko04146//Peroxisome	K04565	-	GO:0003824//catalytic activity;GO:0043169//cation binding	GO:0006801//superoxide metabolic process;GO:0044710//single-organism metabolic process
2	TraesCS2A02G537100.1	5687.5	7609	9108.7	5492.2	4733.6	5999.5	7468.4	5408.43	-0.465588	down	0.0351306	0.0998472	SODA.4	manganese superoxide dismutase [Triticum aestivum]	Cellular Processes	Transport and catabolism	ko04146//Peroxisome	K04564	-	GO:0003824//catalytic activity;GO:0043169//cation binding	GO:0006801//superoxide metabolic process;GO:0044710//single-organism metabolic process
	Catalase
1	TraesCS6D02G048300.3	10534	8311.1	11308	28300	26479	29792	10051	28190.3	1.48786	up	4.98193e-05	0.000898991	CAT2	catalase isozyme 2 [Aegilops tauschii subsp. tauschii] [Aegilops tauschii]	Metabolism;Metabolism;Metabolism;Cellular Processes;Environmental Information Processing;Metabolism	Global and overview maps;Global and overview maps;Carbohydrate metabolism;Transport and catabolism;Signal transduction;Amino acid metabolism	ko01110//Biosynthesis of secondary metabolites;ko01200//Carbon metabolism;ko00630//Glyoxylate and dicarboxylate metabolism;ko04146//Peroxisome;ko04016//MAPK signaling pathway - plant;ko00380//Tryptophan metabolism	K03781;K03781;K03781;K03781;K03781;K03781	-	-	-
2	TraesCS6D02G048300.2	10534	8311.1	11308	28300	26479	29792	10051	28190.3	1.48786	up	4.98193e-05	0.000898991	CAT2	catalase isozyme 2 [Aegilops tauschii subsp. tauschii] [Aegilops tauschii]	Metabolism;Metabolism;Metabolism;Cellular Processes;Environmental Information Processing;Metabolism	Global and overview maps;Global and overview maps;Carbohydrate metabolism;Transport and catabolism;Signal transduction;Amino acid metabolism	ko01110//Biosynthesis of secondary metabolites;ko01200//Carbon metabolism;ko00630//Glyoxylate and dicarboxylate metabolism;ko04146//Peroxisome;ko04016//MAPK signaling pathway - plant;ko00380//Tryptophan metabolism	K03781;K03781;K03781;K03781;K03781;K03781	-	-	-
3	TraesCS7B02G473400.1	0	904.553	642.827	0	666.635	1430.9	773.69	1048.77	0.438868	up	0.000586868	0.00560418	CAT1	catalase 3 [Triticum aestivum]	Metabolism;Metabolism;Metabolism;Cellular Processes;Environmental Information Processing;Metabolism	Global and overview maps;Global and overview maps;Carbohydrate metabolism;Transport and catabolism;Signal transduction;Amino acid metabolism	ko01110//Biosynthesis of secondary metabolites;ko01200//Carbon metabolism;ko00630//Glyoxylate and dicarboxylate metabolism;ko04146//Peroxisome;ko04016//MAPK signaling pathway - plant;ko00380//Tryptophan metabolism	K03781;K03781;K03781;K03781;K03781;K03781	GO:0005777//peroxisome	GO:0004601//peroxidase activity;GO:0043169//cation binding;GO:0046906//tetrapyrrole binding	GO:0006950//response to stress;GO:0042743//hydrogen peroxide metabolic process;GO:0044710//single-organism metabolic process
4	TraesCS4D02G322700.1	0	13183	15808	3028.6	12577	11834	14495.5	9146.53	-0.664308	down	0.036903	0.103714	CAT1	catalase-1 [Aegilops tauschii subsp. tauschii] [Aegilops tauschii]	Metabolism;Metabolism;Metabolism;Cellular Processes;Environmental Information Processing;Metabolism	Global and overview maps;Global and overview maps;Carbohydrate metabolism;Transport and catabolism;Signal transduction;Amino acid metabolism	ko01110//Biosynthesis of secondary metabolites;ko01200//Carbon metabolism;ko00630//Glyoxylate and dicarboxylate metabolism;ko04146//Peroxisome;ko04016//MAPK signaling pathway - plant;ko00380//Tryptophan metabolism	K03781;K03781;K03781;K03781;K03781;K03781	-	-	-
5	TraesCS4B02G325800.1	0	13183	15808	3028.6	12577	11834	14495.5	9146.53	-0.664308	down	0.036903	0.103714	CAT1	catalase [Triticum aestivum]	Metabolism;Metabolism;Metabolism;Cellular Processes;Environmental Information Processing;Metabolism	Global and overview maps;Global and overview maps;Carbohydrate metabolism;Transport and catabolism;Signal transduction;Amino acid metabolism	ko01110//Biosynthesis of secondary metabolites;ko01200//Carbon metabolism;ko00630//Glyoxylate and dicarboxylate metabolism;ko04146//Peroxisome;ko04016//MAPK signaling pathway - plant;ko00380//Tryptophan metabolism	K03781;K03781;K03781;K03781;K03781;K03781	-	-	-
	Monodehydroascorbate reductase
1	TraesCS7D02G299500.1	53179	58908	52567	70327	68746	63904	54884.7	67659	0.301879	up	5.50327e-06	0.000164167	MDAR5	monodehydroascorbate reductase 5, mitochondrial isoform X1 [Aegilops tauschii subsp. tauschii] [Aegilops tauschii]	Metabolism;Metabolism	Global and overview maps;Carbohydrate metabolism	ko01100//Metabolic pathways;ko00053//Ascorbate and aldarate metabolism	K08232;K08232	GO:0009526//plastid envelope;GO:0009532//plastid stroma	GO:0000166//nucleotide binding;GO:0016655//oxidoreductase activity, acting on NAD(P)H, quinone or similar compound as acceptor	GO:0042743//hydrogen peroxide metabolic process;GO:0044710//single-organism metabolic process
2	TraesCS7D02G299500.2	53179	58908	52567	70327	68746	63904	54884.7	67659	0.301879	up	5.50327e-06	0.000164167	MDAR5	monodehydroascorbate reductase 5, mitochondrial isoform X2 [Aegilops tauschii subsp. tauschii] [Aegilops tauschii]	Metabolism;Metabolism	Global and overview maps;Carbohydrate metabolism	ko01100//Metabolic pathways;ko00053//Ascorbate and aldarate metabolism	K08232;K08232	GO:0009526//plastid envelope;GO:0009532//plastid stroma	GO:0000166//nucleotide binding;GO:0016655//oxidoreductase activity, acting on NAD(P)H, quinone or similar compound as acceptor	GO:0042743//hydrogen peroxide metabolic process;GO:0044710//single-organism metabolic process
3	TraesCS7D02G277500.1	2089.8	2555.5	1870.8	3499.7	3807.9	4198.3	2172.03	3835.3	0.820293	up	0.0421561	0.113955	MDAR4	monodehydroascorbate reductase-like [Aegilops tauschii subsp. tauschii] [Aegilops tauschii]	Metabolism;Metabolism	Global and overview maps;Carbohydrate metabolism	ko01100//Metabolic pathways;ko00053//Ascorbate and aldarate metabolism	K08232;K08232	-	GO:0000166//nucleotide binding	GO:0019725//cellular homeostasis;GO:0044710//single-organism metabolic process
4	TraesCS4B02G010500.1	7023.6	5953.5	8222.9	12184	13423	11814	7066.67	12473.7	0.819784	up	0.0478922	0.124179	MDAR3	monodehydroascorbate reductase-like [Aegilops tauschii subsp. tauschii] [Aegilops tauschii]	Metabolism;Metabolism	Global and overview maps;Carbohydrate metabolism	ko01100//Metabolic pathways;ko00053//Ascorbate and aldarate metabolism	K08232;K08232	-	GO:0000166//nucleotide binding	GO:0019725//cellular homeostasis;GO:0044710//single-organism metabolic process

## Sheet: Plant-pathogen interaction
Table S2. List of differentially expressed proteins (DEPs) related to plant-pathogen interaction proteins against T. controversa infection
Number	id	Control-1	Control-2	Control-3	Infected-1	Infected-2	Infected-3	Control-mean	Infected_mean	log2fc	Expression	pvalue	qvalue	Symbol	Description	KEGG_A_class	KEGG_B_class	Pathway	K_ID	GO Component	GO Function	GO Process
1	TraesCS7A02G198800.1.cds1	68.0058	200.474	100.892	347.396	415.822	374.423	123.124	379.213	1.6229	up	0.0434592	0.116477	PRMS	pathogenesis-related protein 1-14 [Triticum aestivum]	Organismal Systems;Environmental Information Processing;Environmental Information Processing	Environmental adaptation;Signal transduction;Signal transduction	ko04626//Plant-pathogen interaction;ko04016//MAPK signaling pathway - plant;ko04075//Plant hormone signal transduction	K13449;K13449;K13449	-	-	-
2	TraesCS7D02G201300.1.cds1	68.0058	200.474	100.892	347.396	415.822	374.423	123.124	379.213	1.6229	up	0.0434592	0.116477	PRMS	pathogenesis-related protein PRB1-2-like [Aegilops tauschii subsp. tauschii] [Aegilops tauschii]	Organismal Systems;Environmental Information Processing;Environmental Information Processing	Environmental adaptation;Signal transduction;Signal transduction	ko04626//Plant-pathogen interaction;ko04016//MAPK signaling pathway - plant;ko04075//Plant hormone signal transduction	K13449;K13449;K13449	-	-	-
3	TraesCS7B02G105100.1.cds1	68.0058	200.474	100.892	347.396	415.822	374.423	123.124	379.213	1.6229	up	0.0434592	0.116477	PRMS	pathogenesis-related protein 1-18 [Triticum aestivum]	Organismal Systems;Environmental Information Processing;Environmental Information Processing	Environmental adaptation;Signal transduction;Signal transduction	ko04626//Plant-pathogen interaction;ko04016//MAPK signaling pathway - plant;ko04075//Plant hormone signal transduction	K13449;K13449;K13449	-	-	-
4	TraesCS7B02G105200.1.cds1	68.0058	200.474	100.892	347.396	415.822	374.423	123.124	379.213	1.6229	up	0.0434592	0.116477	PRMS	pathogenesis-related protein 1-18 [Triticum aestivum]	Organismal Systems;Environmental Information Processing;Environmental Information Processing	Environmental adaptation;Signal transduction;Signal transduction	ko04626//Plant-pathogen interaction;ko04016//MAPK signaling pathway - plant;ko04075//Plant hormone signal transduction	K13449;K13449;K13449	-	-	-
5	TraesCS5B02G181500.1.cds1	2034.4	2509.7	1702.6	5356.2	6422.2	5296.7	2082.23	5691.7	1.45073	up	3.43939e-07	1.57329e-05	PRMS	pathogenisis-related protein 1.1 [Triticum aestivum]	Organismal Systems;Environmental Information Processing;Environmental Information Processing	Environmental adaptation;Signal transduction;Signal transduction	ko04626//Plant-pathogen interaction;ko04016//MAPK signaling pathway - plant;ko04075//Plant hormone signal transduction	K13449;K13449;K13449	-	-	-
6	TraesCS7B02G105300.1.cds1	1621.7	2219.4	1578.5	3694.1	4272.1	4388.3	1806.53	4118.17	1.18878	up	0.000333013	0.00374189	PRMS	pathogenesis-related protein 1-17 [Triticum aestivum]	Organismal Systems;Environmental Information Processing;Environmental Information Processing	Environmental adaptation;Signal transduction;Signal transduction	ko04626//Plant-pathogen interaction;ko04016//MAPK signaling pathway - plant;ko04075//Plant hormone signal transduction	K13449;K13449;K13449	-	-	-
7	TraesCS7D02G201400.1.cds1	1621.7	2219.4	1578.5	3694.1	4272.1	4388.3	1806.53	4118.17	1.18878	up	0.000333013	0.00374189	PRMS	pathogenesis-related protein PRB1-2-like [Aegilops tauschii subsp. tauschii] [Aegilops tauschii]	Organismal Systems;Environmental Information Processing;Environmental Information Processing	Environmental adaptation;Signal transduction;Signal transduction	ko04626//Plant-pathogen interaction;ko04016//MAPK signaling pathway - plant;ko04075//Plant hormone signal transduction	K13449;K13449;K13449	-	-	-
8	TraesCS7A02G198900.1.cds1	1621.7	2219.4	1578.5	3694.1	4272.1	4388.3	1806.53	4118.17	1.18878	up	0.000333013	0.00374189	PRMS	pathogenesis-related protein 1-17 [Triticum aestivum]	Organismal Systems;Environmental Information Processing;Environmental Information Processing	Environmental adaptation;Signal transduction;Signal transduction	ko04626//Plant-pathogen interaction;ko04016//MAPK signaling pathway - plant;ko04075//Plant hormone signal transduction	K13449;K13449;K13449	-	-	-
9	TraesCS4D02G198600.1	1553.8	1842.8	1629.1	2512	3302.3	3017.7	1675.23	2944	0.813416	up	0.00196922	0.0134355	MPK5	mitogen-activated protein kinase 5 [Aegilops tauschii subsp. tauschii] [Aegilops tauschii]	Organismal Systems;Environmental Information Processing	Environmental adaptation;Signal transduction	ko04626//Plant-pathogen interaction;ko04016//MAPK signaling pathway - plant	K20536;K20536	-	GO:0004702//receptor signaling protein serine/threonine kinase activity;GO:0032550//purine ribonucleoside binding	GO:0006464//cellular protein modification process;GO:0006796//phosphate-containing compound metabolic process
10	TraesCS4B02G197800.1	1553.8	1842.8	1629.1	2512	3302.3	3017.7	1675.23	2944	0.813416	up	0.00196922	0.0134355	MPK5	mitogen-activated protein kinase 5 [Aegilops tauschii subsp. tauschii] [Aegilops tauschii]	Organismal Systems;Environmental Information Processing	Environmental adaptation;Signal transduction	ko04626//Plant-pathogen interaction;ko04016//MAPK signaling pathway - plant	K20536;K20536	-	GO:0004702//receptor signaling protein serine/threonine kinase activity;GO:0032550//purine ribonucleoside binding	GO:0006464//cellular protein modification process;GO:0006796//phosphate-containing compound metabolic process
11	TraesCS4A02G106400.1	1553.8	1842.8	1629.1	2512	3302.3	3017.7	1675.23	2944	0.813416	up	0.00196922	0.0134355	MPK5	mitogen-activated protein kinase 5 [Aegilops tauschii subsp. tauschii] [Aegilops tauschii]	Organismal Systems;Environmental Information Processing	Environmental adaptation;Signal transduction	ko04626//Plant-pathogen interaction;ko04016//MAPK signaling pathway - plant	K20536;K20536	-	GO:0004702//receptor signaling protein serine/threonine kinase activity;GO:0032550//purine ribonucleoside binding	GO:0006464//cellular protein modification process;GO:0006796//phosphate-containing compound metabolic process
12	TraesCS3A02G325600.1.cds1	220.365	209.847	170.895	372.161	395.172	288.627	200.369	351.987	0.812862	up	0.00416827	0.0229431	RPS2	Disease resistance protein RPS2 [Triticum urartu]	Organismal Systems	Environmental adaptation	ko04626//Plant-pathogen interaction	K13459	-	-	-
13	TraesCS3B02G354400.1.cds1	220.365	209.847	170.895	372.161	395.172	288.627	200.369	351.987	0.812862	up	0.00416827	0.0229431	RPS2	disease resistance protein RPS2-like [Aegilops tauschii subsp. tauschii] [Aegilops tauschii]	Organismal Systems	Environmental adaptation	ko04626//Plant-pathogen interaction	K13459	-	-	-
14	TraesCS3D02G319000.1.cds1	220.365	209.847	170.895	372.161	395.172	288.627	200.369	351.987	0.812862	up	0.00416827	0.0229431	RPS2	disease resistance protein RPS2-like [Aegilops tauschii subsp. tauschii] [Aegilops tauschii]	Organismal Systems	Environmental adaptation	ko04626//Plant-pathogen interaction	K13459	-	-	-
15	TraesCS2B02G544200.1	784.533	997.305	736.667	1104.2	1537.6	1467.1	839.502	1369.63	0.706185	up	0.0424873	0.114636	GLPK	glycerol kinase [Aegilops tauschii subsp. tauschii] [Aegilops tauschii]	Metabolism;Organismal Systems;Metabolism	Global and overview maps;Environmental adaptation;Lipid metabolism	ko01100//Metabolic pathways;ko04626//Plant-pathogen interaction;ko00561//Glycerolipid metabolism	K00864;K00864;K00864	GO:0044444//cytoplasmic part	GO:0016301//kinase activity;GO:0032550//purine ribonucleoside binding	GO:0006071//glycerol metabolic process;GO:0006950//response to stress;GO:0009062//fatty acid catabolic process;GO:0009617//response to bacterium;GO:0052646//alditol phosphate metabolic process
16	TraesCS2A02G515700.1	1489.7	1967.2	1403.6	2431.5	2527.7	2476.7	1620.17	2478.63	0.613403	up	0.0446833	0.118515	GLPK	glycerol kinase [Aegilops tauschii subsp. tauschii] [Aegilops tauschii]	Metabolism;Organismal Systems;Metabolism	Global and overview maps;Environmental adaptation;Lipid metabolism	ko01100//Metabolic pathways;ko04626//Plant-pathogen interaction;ko00561//Glycerolipid metabolism	K00864;K00864;K00864	GO:0044444//cytoplasmic part	GO:0016301//kinase activity;GO:0032550//purine ribonucleoside binding	GO:0006071//glycerol metabolic process;GO:0006950//response to stress;GO:0009062//fatty acid catabolic process;GO:0009617//response to bacterium;GO:0052646//alditol phosphate metabolic process
17	TraesCS4D02G326400.1	3251.5	3835.9	2632.6	4695.9	5174.6	4822.8	3240	4897.77	0.59613	up	0.00232628	0.0152067	CEBIP	chitin elicitor-binding protein-like [Aegilops tauschii subsp. tauschii] [Aegilops tauschii]	Organismal Systems	Environmental adaptation	ko04626//Plant-pathogen interaction	K13473	-	-	-
18	TraesCS4D02G326400.2	3251.5	3835.9	2632.6	4695.9	5174.6	4822.8	3240	4897.77	0.59613	up	0.00232628	0.0152067	CEBIP	chitin elicitor-binding protein-like [Aegilops tauschii subsp. tauschii] [Aegilops tauschii]	Organismal Systems	Environmental adaptation	ko04626//Plant-pathogen interaction	K13473	-	-	-
19	TraesCS5A02G195500.1	1489	1073.6	1077.1	1750.5	2063.9	1596.6	1213.23	1803.67	0.572076	up	0.0164072	0.0599998	KCS17	3-ketoacyl-CoA synthase 17-like [Aegilops tauschii subsp. tauschii] [Aegilops tauschii]	Metabolism;Metabolism;Organismal Systems;Metabolism	Global and overview maps;Global and overview maps;Environmental adaptation;Lipid metabolism	ko01100//Metabolic pathways;ko01110//Biosynthesis of secondary metabolites;ko04626//Plant-pathogen interaction;ko00062//Fatty acid elongation	K15397;K15397;K15397;K15397	-	-	-
20	TraesCS5D02G195500.1	1489	1073.6	1077.1	1750.5	2063.9	1596.6	1213.23	1803.67	0.572076	up	0.0164072	0.0599998	KCS17	3-ketoacyl-CoA synthase 17-like [Aegilops tauschii subsp. tauschii] [Aegilops tauschii]	Metabolism;Metabolism;Organismal Systems;Metabolism	Global and overview maps;Global and overview maps;Environmental adaptation;Lipid metabolism	ko01100//Metabolic pathways;ko01110//Biosynthesis of secondary metabolites;ko04626//Plant-pathogen interaction;ko00062//Fatty acid elongation	K15397;K15397;K15397;K15397	-	-	-
21	TraesCS5B02G187900.1	1489	1073.6	1077.1	1750.5	2063.9	1596.6	1213.23	1803.67	0.572076	up	0.0164072	0.0599998	KCS17	3-ketoacyl-CoA synthase 17-like [Aegilops tauschii subsp. tauschii] [Aegilops tauschii]	Metabolism;Metabolism;Organismal Systems;Metabolism	Global and overview maps;Global and overview maps;Environmental adaptation;Lipid metabolism	ko01100//Metabolic pathways;ko01110//Biosynthesis of secondary metabolites;ko04626//Plant-pathogen interaction;ko00062//Fatty acid elongation	K15397;K15397;K15397;K15397	-	-	-
22	TraesCS3D02G194500.1	430.423	586.562	464.883	612.427	869.563	697.527	493.956	726.506	0.556592	up	0.00174661	0.0124379	CAM3	PREDICTED: calmodulin [Brassica oleracea var. oleracea] [Brassica oleracea]	Organismal Systems;Environmental Information Processing;Environmental Information Processing	Environmental adaptation;Signal transduction;Signal transduction	ko04626//Plant-pathogen interaction;ko04016//MAPK signaling pathway - plant;ko04070//Phosphatidylinositol signaling system	K02183;K02183;K02183	-	-	-
23	TraesCS3B02G219900.2	430.423	586.562	464.883	612.427	869.563	697.527	493.956	726.506	0.556592	up	0.00174661	0.0124379	CAM3	PREDICTED: calmodulin [Brassica oleracea var. oleracea] [Brassica oleracea]	Organismal Systems;Environmental Information Processing;Environmental Information Processing	Environmental adaptation;Signal transduction;Signal transduction	ko04626//Plant-pathogen interaction;ko04016//MAPK signaling pathway - plant;ko04070//Phosphatidylinositol signaling system	K02183;K02183;K02183	-	-	-
24	TraesCS3A02G191900.2	430.423	586.562	464.883	612.427	869.563	697.527	493.956	726.506	0.556592	up	0.00174661	0.0124379	CAM3	PREDICTED: calmodulin [Brassica oleracea var. oleracea] [Brassica oleracea]	Organismal Systems;Environmental Information Processing;Environmental Information Processing	Environmental adaptation;Signal transduction;Signal transduction	ko04626//Plant-pathogen interaction;ko04016//MAPK signaling pathway - plant;ko04070//Phosphatidylinositol signaling system	K02183;K02183;K02183	-	-	-
25	TraesCS5D02G542300.1	2986.3	2811.9	2706.4	3828.8	4114.2	4109.1	2834.87	4017.37	0.502969	up	0.0209533	0.0706187	TUFA	elongation factor Tu, mitochondrial [Aegilops tauschii subsp. tauschii] [Aegilops tauschii]	Organismal Systems	Environmental adaptation	ko04626//Plant-pathogen interaction	K02358	GO:0044464//cell part	GO:0017111//nucleoside-triphosphatase activity;GO:0032550//purine ribonucleoside binding	GO:0034645//cellular macromolecule biosynthetic process
26	TraesCS5A02G326100.1	82596	90160	82220	112650	123840	114110	84992	116867	0.459465	up	7.12318e-09	7.34395e-07	CCP1	MwCP [Agropyron mongolicum]	Organismal Systems	Environmental adaptation	ko04626//Plant-pathogen interaction	K01373	-	GO:0070011//peptidase activity, acting on L-amino acid peptides	-
27	TraesCS3D02G389800.2	1894.4	1425.8	1728.8	2130	2214.6	2529	1683	2291.2	0.445068	up	0.00828791	0.0371796	PTI13	PTI1-like tyrosine-protein kinase 2 [Aegilops tauschii subsp. tauschii] [Aegilops tauschii]	Organismal Systems	Environmental adaptation	ko04626//Plant-pathogen interaction	K13436	-	GO:0004672//protein kinase activity;GO:0032550//purine ribonucleoside binding	GO:0006468//protein phosphorylation;GO:0010646//regulation of cell communication
28	TraesCS3B02G427900.1	1894.4	1425.8	1728.8	2130	2214.6	2529	1683	2291.2	0.445068	up	0.00828791	0.0371796	PTI12	PTI1-like tyrosine-protein kinase 2 [Aegilops tauschii subsp. tauschii] [Aegilops tauschii]	Organismal Systems	Environmental adaptation	ko04626//Plant-pathogen interaction	K13436	-	GO:0004672//protein kinase activity;GO:0032550//purine ribonucleoside binding	GO:0006468//protein phosphorylation;GO:0010646//regulation of cell communication
29	TraesCS3A02G395900.1	1894.4	1425.8	1728.8	2130	2214.6	2529	1683	2291.2	0.445068	up	0.00828791	0.0371796	PTI12	PTI1-like tyrosine-protein kinase 2 [Aegilops tauschii subsp. tauschii] [Aegilops tauschii]	Organismal Systems	Environmental adaptation	ko04626//Plant-pathogen interaction	K13436	-	GO:0004672//protein kinase activity;GO:0032550//purine ribonucleoside binding	GO:0006468//protein phosphorylation;GO:0010646//regulation of cell communication
30	TraesCS3D02G389800.1	1894.4	1425.8	1728.8	2130	2214.6	2529	1683	2291.2	0.445068	up	0.00828791	0.0371796	PTI12	PTI1-like tyrosine-protein kinase 2 [Aegilops tauschii subsp. tauschii] [Aegilops tauschii]	Organismal Systems	Environmental adaptation	ko04626//Plant-pathogen interaction	K13436	-	GO:0004672//protein kinase activity;GO:0032550//purine ribonucleoside binding	GO:0006468//protein phosphorylation;GO:0010646//regulation of cell communication
31	TraesCS4D02G312300.3	5675.7	5836.4	4929.6	7261.4	7302.2	7616.5	5480.57	7393.37	0.431906	up	1.13996e-08	1.05222e-06	MKK1	mitogen-activated protein kinase kinase 1 [Aegilops tauschii subsp. tauschii] [Aegilops tauschii]	Organismal Systems	Environmental adaptation	ko04626//Plant-pathogen interaction	K04368	-	GO:0004712//protein serine/threonine/tyrosine kinase activity;GO:0032550//purine ribonucleoside binding	GO:0006417//regulation of translation;GO:0032147//activation of protein kinase activity;GO:0051052//regulation of DNA metabolic process;GO:1901990//regulation of mitotic cell cycle phase transition
32	TraesCS4B02G315300.1	5675.7	5836.4	4929.6	7261.4	7302.2	7616.5	5480.57	7393.37	0.431906	up	1.13996e-08	1.05222e-06	MKK1	mitogen-activated protein kinase kinase 1 [Aegilops tauschii subsp. tauschii] [Aegilops tauschii]	Organismal Systems	Environmental adaptation	ko04626//Plant-pathogen interaction	K04368	-	GO:0004712//protein serine/threonine/tyrosine kinase activity;GO:0032550//purine ribonucleoside binding	GO:0006417//regulation of translation;GO:0032147//activation of protein kinase activity;GO:0051052//regulation of DNA metabolic process;GO:1901990//regulation of mitotic cell cycle phase transition
33	TraesCS4A02G414600.1	5675.7	5836.4	4929.6	7261.4	7302.2	7616.5	5480.57	7393.37	0.431906	up	1.13996e-08	1.05222e-06	MKK1	mitogen-activated protein kinase kinase 1 [Aegilops tauschii subsp. tauschii] [Aegilops tauschii]	Organismal Systems	Environmental adaptation	ko04626//Plant-pathogen interaction	K04368	-	GO:0004712//protein serine/threonine/tyrosine kinase activity;GO:0032550//purine ribonucleoside binding	GO:0006417//regulation of translation;GO:0032147//activation of protein kinase activity;GO:0051052//regulation of DNA metabolic process;GO:1901990//regulation of mitotic cell cycle phase transition
34	TraesCS7A02G382000.1	902.069	943.706	1158.1	1258.6	1505.8	1279	1001.29	1347.8	0.428744	up	0.0271209	0.0839138	CML21	probable calcium-binding protein CML21 [Aegilops tauschii subsp. tauschii] [Aegilops tauschii]	Organismal Systems	Environmental adaptation	ko04626//Plant-pathogen interaction	K13448	-	-	-
35	TraesCS7A02G154900.1.cds1	4372.2	4827.9	4568.1	5807.8	6380.1	6343.5	4589.4	6177.13	0.428632	up	0.000142491	0.00200168	MKK5	mitogen-activated protein kinase kinase 5-like [Aegilops tauschii subsp. tauschii] [Aegilops tauschii]	Organismal Systems;Environmental Information Processing;Environmental Information Processing	Environmental adaptation;Signal transduction;Signal transduction	ko04626//Plant-pathogen interaction;ko04016//MAPK signaling pathway - plant;ko04075//Plant hormone signal transduction	K13413;K13413;K13413	GO:0043231//intracellular membrane-bounded organelle	GO:0004672//protein kinase activity;GO:0032550//purine ribonucleoside binding	GO:0006464//cellular protein modification process
36	TraesCS7B02G059000.1.cds1	4372.2	4827.9	4568.1	5807.8	6380.1	6343.5	4589.4	6177.13	0.428632	up	0.000142491	0.00200168	MKK5	mitogen-activated protein kinase kinase 5-like [Aegilops tauschii subsp. tauschii] [Aegilops tauschii]	Organismal Systems;Environmental Information Processing;Environmental Information Processing	Environmental adaptation;Signal transduction;Signal transduction	ko04626//Plant-pathogen interaction;ko04016//MAPK signaling pathway - plant;ko04075//Plant hormone signal transduction	K13413;K13413;K13413	GO:0043231//intracellular membrane-bounded organelle	GO:0004672//protein kinase activity;GO:0032550//purine ribonucleoside binding	GO:0006464//cellular protein modification process
37	TraesCS5A02G501100.1	6050.2	7344.1	5621	8047.1	8449.2	8217.7	6338.43	8238	0.378168	up	0.00114403	0.00926473	CEBIP	chitin elicitor-binding protein-like [Aegilops tauschii subsp. tauschii] [Aegilops tauschii]	Organismal Systems	Environmental adaptation	ko04626//Plant-pathogen interaction	K13473	-	-	-
38	TraesCS4B02G091900.1.cds1	8298.7	8918.7	8308.6	10016	10777	10027	8508.67	10273.3	0.271899	up	0.00010729	0.00161806	RPM1	disease resistance protein RPM1-like [Aegilops tauschii subsp. tauschii] [Aegilops tauschii]	Organismal Systems	Environmental adaptation	ko04626//Plant-pathogen interaction	K13457	-	-	-
39	TraesCS4D02G088900.1.cds1	8298.7	8918.7	8308.6	10016	10777	10027	8508.67	10273.3	0.271899	up	0.00010729	0.00161806	RPM1	disease resistance protein RPM1-like [Aegilops tauschii subsp. tauschii] [Aegilops tauschii]	Organismal Systems	Environmental adaptation	ko04626//Plant-pathogen interaction	K13457	-	-	-
40	TraesCS2A02G248200.3	1033.2	1041.8	942.486	1152.3	1314.1	1155.6	1005.83	1207.33	0.26344	up	0.000387732	0.00411512	CPK17	calcium-dependent protein kinase 17 [Aegilops tauschii subsp. tauschii] [Aegilops tauschii]	Organismal Systems	Environmental adaptation	ko04626//Plant-pathogen interaction	K13412	-	GO:0004672//protein kinase activity;GO:0032550//purine ribonucleoside binding;GO:0046872//metal ion binding	GO:0006464//cellular protein modification process;GO:0006796//phosphate-containing compound metabolic process
41	TraesCS2D02G249900.2	1033.2	1041.8	942.486	1152.3	1314.1	1155.6	1005.83	1207.33	0.26344	up	0.000387732	0.00411512	CPK17	calcium-dependent protein kinase 17 [Aegilops tauschii subsp. tauschii] [Aegilops tauschii]	Organismal Systems	Environmental adaptation	ko04626//Plant-pathogen interaction	K13412	-	GO:0004672//protein kinase activity;GO:0032550//purine ribonucleoside binding;GO:0046872//metal ion binding	GO:0006464//cellular protein modification process;GO:0006796//phosphate-containing compound metabolic process
42	TraesCS2A02G248200.2	1033.2	1041.8	942.486	1152.3	1314.1	1155.6	1005.83	1207.33	0.26344	up	0.000387732	0.00411512	CPK17	calcium-dependent protein kinase 17 [Aegilops tauschii subsp. tauschii] [Aegilops tauschii]	Organismal Systems	Environmental adaptation	ko04626//Plant-pathogen interaction	K13412	-	GO:0004672//protein kinase activity;GO:0032550//purine ribonucleoside binding;GO:0046872//metal ion binding	GO:0006464//cellular protein modification process;GO:0006796//phosphate-containing compound metabolic process
43	TraesCS2B02G269200.3	1033.2	1041.8	942.486	1152.3	1314.1	1155.6	1005.83	1207.33	0.26344	up	0.000387732	0.00411512	CPK17	calcium-dependent protein kinase 17 [Aegilops tauschii subsp. tauschii] [Aegilops tauschii]	Organismal Systems	Environmental adaptation	ko04626//Plant-pathogen interaction	K13412	-	GO:0004672//protein kinase activity;GO:0032550//purine ribonucleoside binding;GO:0046872//metal ion binding	GO:0006464//cellular protein modification process;GO:0006796//phosphate-containing compound metabolic process
44	TraesCS2D02G249900.1	1033.2	1041.8	942.486	1152.3	1314.1	1155.6	1005.83	1207.33	0.26344	up	0.000387732	0.00411512	CPK17	calcium-dependent protein kinase 17 [Aegilops tauschii subsp. tauschii] [Aegilops tauschii]	Organismal Systems	Environmental adaptation	ko04626//Plant-pathogen interaction	K13412	-	GO:0004672//protein kinase activity;GO:0032550//purine ribonucleoside binding;GO:0046872//metal ion binding	GO:0006464//cellular protein modification process;GO:0006796//phosphate-containing compound metabolic process
45	TraesCS2B02G269200.1	1033.2	1041.8	942.486	1152.3	1314.1	1155.6	1005.83	1207.33	0.26344	up	0.000387732	0.00411512	CPK17	calcium-dependent protein kinase 17 [Aegilops tauschii subsp. tauschii] [Aegilops tauschii]	Organismal Systems	Environmental adaptation	ko04626//Plant-pathogen interaction	K13412	-	GO:0004672//protein kinase activity;GO:0032550//purine ribonucleoside binding;GO:0046872//metal ion binding	GO:0006464//cellular protein modification process;GO:0006796//phosphate-containing compound metabolic process
46	TraesCS2A02G248200.1	1033.2	1041.8	942.486	1152.3	1314.1	1155.6	1005.83	1207.33	0.26344	up	0.000387732	0.00411512	CPK17	calcium-dependent protein kinase 17 [Aegilops tauschii subsp. tauschii] [Aegilops tauschii]	Organismal Systems	Environmental adaptation	ko04626//Plant-pathogen interaction	K13412	-	GO:0004672//protein kinase activity;GO:0032550//purine ribonucleoside binding;GO:0046872//metal ion binding	GO:0006464//cellular protein modification process;GO:0006796//phosphate-containing compound metabolic process
47	TraesCS2B02G269200.2	1033.2	1041.8	942.486	1152.3	1314.1	1155.6	1005.83	1207.33	0.26344	up	0.000387732	0.00411512	CPK17	calcium-dependent protein kinase 17 [Aegilops tauschii subsp. tauschii] [Aegilops tauschii]	Organismal Systems	Environmental adaptation	ko04626//Plant-pathogen interaction	K13412	-	GO:0004672//protein kinase activity;GO:0032550//purine ribonucleoside binding;GO:0046872//metal ion binding	GO:0006464//cellular protein modification process;GO:0006796//phosphate-containing compound metabolic process
48	TraesCS6A02G209800.1.cds1	181620	236840	211000	176260	159880	149450	209820	161863	-0.374376	down	0.002346	0.0152846	TUFA	elongation factor Tu, chloroplastic [Aegilops tauschii subsp. tauschii] [Aegilops tauschii]	Organismal Systems	Environmental adaptation	ko04626//Plant-pathogen interaction	K02358	-	-	-
49	TraesCS6B02G238600.1.cds1	181620	236840	211000	176260	159880	149450	209820	161863	-0.374376	down	0.002346	0.0152846	TUFA	elongation factor Tu, chloroplastic [Aegilops tauschii subsp. tauschii] [Aegilops tauschii]	Organismal Systems	Environmental adaptation	ko04626//Plant-pathogen interaction	K02358	-	-	-
50	TraesCS6D02G193000.1.cds1	181620	236840	211000	176260	159880	149450	209820	161863	-0.374376	down	0.002346	0.0152846	TUFA	elongation factor Tu, chloroplastic [Aegilops tauschii subsp. tauschii] [Aegilops tauschii]	Organismal Systems	Environmental adaptation	ko04626//Plant-pathogen interaction	K02358	-	-	-

## Sheet: Glutathione metabolism
Table S2. List of differentially expressed proteins (DEPs) related to glutathione against T. controversa infection
Number	id	Control-1	Control-2	Control-3	Infected-1	Infected-2	Infected-3	Control-mean	Infected-mean	log2fc	Expression	pvalue	qvalue	Symbol	Description	KEGG_A_class	KEGG_B_class	Pathway	K_ID	GO Component	GO Function	GO Process
1	TraesCS3D02G491400.1	0	275.893	113.561	0	162.249	1159.3	194.727	660.774	1.7627	up	0.0227424	0.0746432	G6PGH1	6-phosphogluconate dehydrogenase, decarboxylating [Aegilops tauschii]	Metabolism;Metabolism;Metabolism;Metabolism;Metabolism	Global and overview maps;Global and overview maps;Global and overview maps;Metabolism of other amino acids;Carbohydrate metabolism	ko01100//Metabolic pathways;ko01110//Biosynthesis of secondary metabolites;ko01200//Carbon metabolism;ko00480//Glutathione metabolism;ko00030//Pentose phosphate pathway	K00033;K00033;K00033;K00033;K00033	-	GO:0000166//nucleotide binding;GO:0016614//oxidoreductase activity, acting on CH-OH group of donors;GO:0048037//cofactor binding	GO:0006739//NADP metabolic process
2	TraesCS3B02G152200.2	4779.9	4798.5	5104	15188	16845	15002	4894.13	15678.3	1.67965	up	0.00194603	0.0133652	GSTA1	glutathione transferase [Triticum aestivum]	Metabolism	Metabolism of other amino acids	ko00480//Glutathione metabolism	K00799	-	-	-
3	TraesCS3D02G133100.1	4779.9	4798.5	5104	15188	16845	15002	4894.13	15678.3	1.67965	up	0.00194603	0.0133652	GSTA1	glutathione transferase [Triticum aestivum]	Metabolism	Metabolism of other amino acids	ko00480//Glutathione metabolism	K00799	-	-	-
4	TraesCS3B02G152300.3	4779.9	4798.5	5104	15188	16845	15002	4894.13	15678.3	1.67965	up	0.00194603	0.0133652	GSTA1	glutathione transferase [Triticum aestivum]	Metabolism	Metabolism of other amino acids	ko00480//Glutathione metabolism	K00799	-	-	-
5	TraesCS3B02G152300.1	4779.9	4798.5	5104	15188	16845	15002	4894.13	15678.3	1.67965	up	0.00194603	0.0133652	GSTA1	glutathione transferase [Triticum aestivum]	Metabolism	Metabolism of other amino acids	ko00480//Glutathione metabolism	K00799	-	-	-
6	TraesCS3D02G133200.1	4779.9	4798.5	5104	15188	16845	15002	4894.13	15678.3	1.67965	up	0.00194603	0.0133652	GSTA1	glutathione transferase [Triticum aestivum]	Metabolism	Metabolism of other amino acids	ko00480//Glutathione metabolism	K00799	-	-	-
7	TraesCS3B02G152200.1	4779.9	4798.5	5104	15188	16845	15002	4894.13	15678.3	1.67965	up	0.00194603	0.0133652	GSTA1	glutathione transferase [Triticum aestivum]	Metabolism	Metabolism of other amino acids	ko00480//Glutathione metabolism	K00799	-	-	-
8	TraesCS7A02G034300.1	4779.9	796.48	827.493	2714.9	2389.8	1983.4	775.728	2362.7	1.60681	up	0.00828151	0.0371796	GSTU6	probable glutathione S-transferase GSTU6 [Aegilops tauschii subsp. tauschii] [Aegilops tauschii]	Metabolism	Metabolism of other amino acids	ko00480//Glutathione metabolism	K00799	-	-	-
9	TraesCS1B02G194900.1	4779.9	2239.3	1851.4	4679.4	5157.7	4531.8	2035.87	4789.63	1.23427	up	3.4817e-05	0.000669382	GSTU17	glutathione S-transferase U17-like [Aegilops tauschii subsp. tauschii] [Aegilops tauschii]	Metabolism	Metabolism of other amino acids	ko00480//Glutathione metabolism	K00799	-	GO:0003824//catalytic activity	-
10	TraesCS1A02G187000.1	4779.9	2239.3	1851.4	4679.4	5157.7	4531.8	2035.87	4789.63	1.23427	up	3.4817e-05	0.000669382	GSTU17	glutathione S-transferase U17-like [Aegilops tauschii subsp. tauschii] [Aegilops tauschii]	Metabolism	Metabolism of other amino acids	ko00480//Glutathione metabolism	K00799	-	GO:0003824//catalytic activity	-
11	TraesCS7D02G030700.1	4779.9	38175	43458	87707	93096	89177	42140	89993.3	1.09463	up	5.65219e-09	5.96696e-07	GSTU6	probable glutathione S-transferase GSTU6 [Aegilops tauschii subsp. tauschii] [Aegilops tauschii]	Metabolism	Metabolism of other amino acids	ko00480//Glutathione metabolism	K00799	-	-	-
12	TraesCS5A02G143500.1	4779.9	3087.6	2460.4	5204.6	5936.4	5906.1	2737.7	5682.37	1.05353	up	7.1754e-06	0.00020338	HSP26-A	PREDICTED: glutathione transferase GST 23-like [Brachypodium distachyon]	Metabolism	Metabolism of other amino acids	ko00480//Glutathione metabolism	K00799	-	-	-
13	TraesCS3A02G309000.2	4779.9	6530.9	4436.1	9487.1	10367	8614.9	5110.43	9489.67	0.892912	up	0.000815308	0.00722606	GSTA1	glutathione transferase [Triticum aestivum]	Metabolism	Metabolism of other amino acids	ko00480//Glutathione metabolism	K00799	-	-	-
14	TraesCS3A02G309000.1	4779.9	6530.9	4436.1	9487.1	10367	8614.9	5110.43	9489.67	0.892912	up	0.000815308	0.00722606	GSTA1	glutathione transferase [Triticum aestivum]	Metabolism	Metabolism of other amino acids	ko00480//Glutathione metabolism	K00799	-	-	-
15	TraesCS5D02G254000.1	4779.9	1215	926.673	2065.5	1956.9	1962.3	1081.82	1994.9	0.88285	up	0.000387077	0.00411512	HSP26-A	glutathione transferase GST 23 [Aegilops tauschii subsp. tauschii] [Aegilops tauschii]	Metabolism	Metabolism of other amino acids	ko00480//Glutathione metabolism	K00799	-	-	-
16	TraesCS4B02G278900.1	4779.9	1203.5	1569.7	2400.2	2411.9	2654.3	1445.8	2488.8	0.783582	up	0.0195686	0.0673818	EMB2360	glutathione reductase, chloroplastic [Aegilops tauschii subsp. tauschii] [Aegilops tauschii]	Metabolism	Metabolism of other amino acids	ko00480//Glutathione metabolism	K00383	-	-	-
17	TraesCS4D02G201100.1	4779.9	35553	24835	44016	48280	43102	27253	45132.7	0.727757	up	2.92262e-06	0.00010044	GSTZ5	protein IN2-1 homolog B [Aegilops tauschii subsp. tauschii] [Aegilops tauschii]	Metabolism	Metabolism of other amino acids	ko00480//Glutathione metabolism	K00799	-	-	-
18	TraesCS4B02G200000.1	4779.9	35553	24835	44016	48280	43102	27253	45132.7	0.727757	up	2.92262e-06	0.00010044	GSTZ5	protein IN2-1 homolog B [Aegilops tauschii subsp. tauschii] [Aegilops tauschii]	Metabolism	Metabolism of other amino acids	ko00480//Glutathione metabolism	K00799	-	-	-
19	TraesCS2A02G320400.1	4779.9	54947	44239	80822	82411	84881	50518.3	82704.7	0.711162	up	2.61329e-14	3.51693e-11	G6PDH	Glucose-6-phosphate 1-dehydrogenase, cytoplasmic isoform [Triticum urartu]	Metabolism;Metabolism;Metabolism;Metabolism;Metabolism	Global and overview maps;Global and overview maps;Global and overview maps;Metabolism of other amino acids;Carbohydrate metabolism	ko01100//Metabolic pathways;ko01110//Biosynthesis of secondary metabolites;ko01200//Carbon metabolism;ko00480//Glutathione metabolism;ko00030//Pentose phosphate pathway	K00036;K00036;K00036;K00036;K00036	-	GO:0000166//nucleotide binding;GO:0003824//catalytic activity	GO:0019318//hexose metabolic process
20	TraesCS2B02G362700.1	4779.9	54947	44239	80822	82411	84881	50518.3	82704.7	0.711162	up	2.61329e-14	3.51693e-11	G6PDH	Glucose-6-phosphate 1-dehydrogenase, cytoplasmic isoform [Aegilops tauschii]	Metabolism;Metabolism;Metabolism;Metabolism;Metabolism	Global and overview maps;Global and overview maps;Global and overview maps;Metabolism of other amino acids;Carbohydrate metabolism	ko01100//Metabolic pathways;ko01110//Biosynthesis of secondary metabolites;ko01200//Carbon metabolism;ko00480//Glutathione metabolism;ko00030//Pentose phosphate pathway	K00036;K00036;K00036;K00036;K00036	-	GO:0000166//nucleotide binding;GO:0003824//catalytic activity	GO:0006739//NADP metabolic process;GO:0019318//hexose metabolic process
21	TraesCS4A02G103700.1	4779.9	2284	1141.8	2398.8	2851.4	2228.5	1532.03	2492.9	0.702377	up	0.00616718	0.0304558	GSTZ5	protein IN2-1 homolog B-like isoform X1 [Aegilops tauschii subsp. tauschii] [Aegilops tauschii]	Metabolism	Metabolism of other amino acids	ko00480//Glutathione metabolism	K00799	-	-	-
22	TraesCS4D02G201300.1	4779.9	2284	1141.8	2398.8	2851.4	2228.5	1532.03	2492.9	0.702377	up	0.00616718	0.0304558	GSTZ5	protein IN2-1 homolog B-like isoform X1 [Aegilops tauschii subsp. tauschii] [Aegilops tauschii]	Metabolism	Metabolism of other amino acids	ko00480//Glutathione metabolism	K00799	-	-	-
23	TraesCS1A02G186100.1.cds1	4779.9	19931	9849.8	21284	23633	20303	13504.6	21740	0.686901	up	0.00696531	0.0333239	GSTU6	probable glutathione S-transferase GSTU6 [Aegilops tauschii subsp. tauschii] [Aegilops tauschii]	Metabolism	Metabolism of other amino acids	ko00480//Glutathione metabolism	K00799	-	GO:0003824//catalytic activity	-
24	TraesCS1D02G191100.1.cds1	4779.9	19931	9849.8	21284	23633	20303	13504.6	21740	0.686901	up	0.00696531	0.0333239	GSTU6	probable glutathione S-transferase GSTU6 [Aegilops tauschii subsp. tauschii] [Aegilops tauschii]	Metabolism	Metabolism of other amino acids	ko00480//Glutathione metabolism	K00799	-	GO:0003824//catalytic activity	-
25	TraesCS1D02G104800.2	4779.9	658.871	513.605	874.93	996.274	954.689	586.886	941.964	0.682591	up	0.0218699	0.0727211	Os02g0794700	leucine aminopeptidase 2, chloroplastic-like isoform X1 [Aegilops tauschii subsp. tauschii] [Aegilops tauschii]	Metabolism;Metabolism	Global and overview maps;Metabolism of other amino acids	ko01100//Metabolic pathways;ko00480//Glutathione metabolism	K01255;K01255	GO:0044424//intracellular part	GO:0008237//metallopeptidase activity;GO:0046914//transition metal ion binding	GO:0019538//protein metabolic process
26	TraesCS1D02G104800.3	4779.9	658.871	513.605	874.93	996.274	954.689	586.886	941.964	0.682591	up	0.0218699	0.0727211	Os02g0794700	leucine aminopeptidase 2, chloroplastic-like isoform X2 [Aegilops tauschii subsp. tauschii] [Aegilops tauschii]	Metabolism;Metabolism	Global and overview maps;Metabolism of other amino acids	ko01100//Metabolic pathways;ko00480//Glutathione metabolism	K01255;K01255	GO:0044424//intracellular part	GO:0008237//metallopeptidase activity;GO:0046914//transition metal ion binding	GO:0019538//protein metabolic process
27	TraesCS1D02G104800.1	4779.9	658.871	513.605	874.93	996.274	954.689	586.886	941.964	0.682591	up	0.0218699	0.0727211	Os02g0794700	leucine aminopeptidase 2, chloroplastic-like isoform X2 [Aegilops tauschii subsp. tauschii] [Aegilops tauschii]	Metabolism;Metabolism	Global and overview maps;Metabolism of other amino acids	ko01100//Metabolic pathways;ko00480//Glutathione metabolism	K01255;K01255	GO:0044424//intracellular part	GO:0008237//metallopeptidase activity;GO:0046914//transition metal ion binding	GO:0019538//protein metabolic process
28	TraesCS1B02G127900.1	4779.9	658.871	513.605	874.93	996.274	954.689	586.886	941.964	0.682591	up	0.0218699	0.0727211	Os02g0794700	leucine aminopeptidase 2, chloroplastic-like isoform X2 [Aegilops tauschii subsp. tauschii] [Aegilops tauschii]	Metabolism;Metabolism	Global and overview maps;Metabolism of other amino acids	ko01100//Metabolic pathways;ko00480//Glutathione metabolism	K01255;K01255	GO:0044424//intracellular part	GO:0008237//metallopeptidase activity;GO:0046914//transition metal ion binding	GO:0019538//protein metabolic process
29	TraesCS1B02G127900.2	4779.9	658.871	513.605	874.93	996.274	954.689	586.886	941.964	0.682591	up	0.0218699	0.0727211	Os02g0794700	leucine aminopeptidase 2, chloroplastic-like isoform X2 [Aegilops tauschii subsp. tauschii] [Aegilops tauschii]	Metabolism;Metabolism	Global and overview maps;Metabolism of other amino acids	ko01100//Metabolic pathways;ko00480//Glutathione metabolism	K01255;K01255	GO:0044424//intracellular part	GO:0008237//metallopeptidase activity;GO:0046914//transition metal ion binding	GO:0019538//protein metabolic process
30	TraesCS5D02G111500.1	4779.9	495.289	377.728	553.183	798.976	653.875	423.527	668.678	0.658857	up	0.0196383	0.0674798	GSH2	glutathione synthetase, chloroplastic [Aegilops tauschii subsp. tauschii] [Aegilops tauschii]	Metabolism;Metabolism;Metabolism	Global and overview maps;Metabolism of other amino acids;Amino acid metabolism	ko01100//Metabolic pathways;ko00480//Glutathione metabolism;ko00270//Cysteine and methionine metabolism	K21456;K21456;K21456	-	GO:0016881//acid-amino acid ligase activity;GO:0032550//purine ribonucleoside binding;GO:0043169//cation binding	GO:0006749//glutathione metabolic process
31	TraesCS2D02G224700.1.cds1	4779.9	15834	11968	19645	22464	21323	13702.7	21144	0.625792	up	1.87273e-05	0.000425333	GSTU6	probable glutathione S-transferase GSTU6 [Aegilops tauschii subsp. tauschii] [Aegilops tauschii]	Metabolism	Metabolism of other amino acids	ko00480//Glutathione metabolism	K00799	-	-	-
32	TraesCS2A02G218700.1.cds1	4779.9	15834	11968	19645	22464	21323	13702.7	21144	0.625792	up	1.87273e-05	0.000425333	GSTU6	probable glutathione S-transferase GSTU6 [Aegilops tauschii subsp. tauschii] [Aegilops tauschii]	Metabolism	Metabolism of other amino acids	ko00480//Glutathione metabolism	K00799	-	-	-
33	TraesCS2B02G244100.1.cds1	4779.9	15834	11968	19645	22464	21323	13702.7	21144	0.625792	up	1.87273e-05	0.000425333	GSTU6	probable glutathione S-transferase GSTU6 [Aegilops tauschii subsp. tauschii] [Aegilops tauschii]	Metabolism	Metabolism of other amino acids	ko00480//Glutathione metabolism	K00799	-	-	-
34	TraesCS6B02G389200.1	4779.9	6424.8	7980.5	10481	11224	12662	7439.73	11455.7	0.622739	up	0.000764205	0.00685646	Os02g0794700	leucine aminopeptidase 2, chloroplastic [Aegilops tauschii subsp. tauschii] [Aegilops tauschii]	Metabolism;Metabolism	Global and overview maps;Metabolism of other amino acids	ko01100//Metabolic pathways;ko00480//Glutathione metabolism	K01255;K01255	GO:0044424//intracellular part	GO:0008237//metallopeptidase activity;GO:0046914//transition metal ion binding	GO:0019538//protein metabolic process
35	TraesCS1D02G361400.1	4779.9	18510	22380	28363	31496	35657	20857.7	31838.7	0.610202	up	8.53653e-05	0.00135109	G6PGH2	6-phosphogluconate dehydrogenase, decarboxylating 2, chloroplastic [Aegilops tauschii subsp. tauschii] [Aegilops tauschii]	Metabolism;Metabolism;Metabolism;Metabolism;Metabolism	Global and overview maps;Global and overview maps;Global and overview maps;Metabolism of other amino acids;Carbohydrate metabolism	ko01100//Metabolic pathways;ko01110//Biosynthesis of secondary metabolites;ko01200//Carbon metabolism;ko00480//Glutathione metabolism;ko00030//Pentose phosphate pathway	K00033;K00033;K00033;K00033;K00033	-	GO:0000166//nucleotide binding;GO:0016614//oxidoreductase activity, acting on CH-OH group of donors;GO:0048037//cofactor binding	GO:0006739//NADP metabolic process
36	TraesCS1B02G373600.1.cds1	4779.9	18510	22380	28363	31496	35657	20857.7	31838.7	0.610202	up	8.53653e-05	0.00135109	G6PGH2	6-phosphogluconate dehydrogenase, decarboxylating 2, chloroplastic [Aegilops tauschii subsp. tauschii] [Aegilops tauschii]	Metabolism;Metabolism;Metabolism;Metabolism;Metabolism	Global and overview maps;Global and overview maps;Global and overview maps;Metabolism of other amino acids;Carbohydrate metabolism	ko01100//Metabolic pathways;ko01110//Biosynthesis of secondary metabolites;ko01200//Carbon metabolism;ko00480//Glutathione metabolism;ko00030//Pentose phosphate pathway	K00033;K00033;K00033;K00033;K00033	-	GO:0000166//nucleotide binding;GO:0016614//oxidoreductase activity, acting on CH-OH group of donors;GO:0048037//cofactor binding	GO:0006739//NADP metabolic process
37	TraesCS4A02G103800.1	4779.9	626.721	786.546	1107.8	1170.1	1172.3	759.453	1150.07	0.598686	up	0.0103438	0.0433989	GSTZ5	protein IN2-1 homolog B-like isoform X2 [Aegilops tauschii subsp. tauschii] [Aegilops tauschii]	Metabolism	Metabolism of other amino acids	ko00480//Glutathione metabolism	K00799	-	-	-
38	TraesCS6D02G368800.1	4779.9	3668.3	4002.9	6001.8	5838.4	5910.1	3911.2	5916.77	0.597198	up	0.000561318	0.00543661	GRC2	glutathione reductase, cytosolic [Aegilops tauschii subsp. tauschii] [Aegilops tauschii]	Metabolism	Metabolism of other amino acids	ko00480//Glutathione metabolism	K00383	GO:0042579//microbody	GO:0000166//nucleotide binding;GO:0015038//glutathione disulfide oxidoreductase activity;GO:0016651//oxidoreductase activity, acting on NAD(P)H;GO:0016723//oxidoreductase activity, oxidizing metal ions, NAD or NADP as acceptor;GO:0046914//transition metal ion binding	GO:0006790//sulfur compound metabolic process;GO:0009404//toxin metabolic process;GO:0019725//cellular homeostasis;GO:0061687//detoxification of inorganic compound
39	TraesCS4D02G327700.1	4779.9	14380	13607	23902	18108	20142	13744.7	20717.3	0.591966	up	0.0215701	0.072283	GSTF4	glutathione S-transferase F10-like [Aegilops tauschii subsp. tauschii] [Aegilops tauschii]	Metabolism	Metabolism of other amino acids	ko00480//Glutathione metabolism	K00799	-	-	-
40	TraesCS7A02G265200.1	4779.9	5862.6	6540.7	8637.6	10463	9374.7	6385.73	9491.77	0.571824	up	0.00103562	0.00857583	SPDSYN1	Spermidine synthase 1 [Triticum urartu]	Metabolism;Metabolism;Metabolism;Metabolism;Metabolism	Global and overview maps;Metabolism of other amino acids;Amino acid metabolism;Metabolism of other amino acids;Amino acid metabolism	ko01100//Metabolic pathways;ko00480//Glutathione metabolism;ko00270//Cysteine and methionine metabolism;ko00410//beta-Alanine metabolism;ko00330//Arginine and proline metabolism	K00797;K00797;K00797;K00797;K00797	-	GO:0003824//catalytic activity	-
41	TraesCS1A02G102700.1	4779.9	14859	13596	18070	20294	19522	13022.7	19295.3	0.567227	up	3.95279e-05	0.00074692	GST4	glutathione S-transferase 4-like [Aegilops tauschii subsp. tauschii] [Aegilops tauschii]	Metabolism	Metabolism of other amino acids	ko00480//Glutathione metabolism	K00799	-	GO:0003824//catalytic activity	-
42	TraesCS1B02G113500.1	4779.9	14859	13596	18070	20294	19522	13022.7	19295.3	0.567227	up	3.95279e-05	0.00074692	GST4	glutathione S-transferase 4-like [Aegilops tauschii subsp. tauschii] [Aegilops tauschii]	Metabolism	Metabolism of other amino acids	ko00480//Glutathione metabolism	K00799	-	GO:0003824//catalytic activity	-
43	TraesCS1D02G094700.1	4779.9	14859	13596	18070	20294	19522	13022.7	19295.3	0.567227	up	3.95279e-05	0.00074692	GST4	glutathione S-transferase 4-like [Aegilops tauschii subsp. tauschii] [Aegilops tauschii]	Metabolism	Metabolism of other amino acids	ko00480//Glutathione metabolism	K00799	-	GO:0003824//catalytic activity	-
44	TraesCS4A02G126200.1	4779.9	602.482	461.141	754.67	895.556	729.572	542.215	793.266	0.548938	up	0.0155878	0.0579075	At1g09420	glucose-6-phosphate 1-dehydrogenase 4, chloroplastic-like [Aegilops tauschii subsp. tauschii] [Aegilops tauschii]	Metabolism;Metabolism;Metabolism;Metabolism;Metabolism	Global and overview maps;Global and overview maps;Global and overview maps;Metabolism of other amino acids;Carbohydrate metabolism	ko01100//Metabolic pathways;ko01110//Biosynthesis of secondary metabolites;ko01200//Carbon metabolism;ko00480//Glutathione metabolism;ko00030//Pentose phosphate pathway	K00036;K00036;K00036;K00036;K00036	-	GO:0000166//nucleotide binding;GO:0003824//catalytic activity	GO:0006739//NADP metabolic process;GO:0019318//hexose metabolic process
45	TraesCS4A02G126200.2	4779.9	602.482	461.141	754.67	895.556	729.572	542.215	793.266	0.548938	up	0.0155878	0.0579075	At1g09420	glucose-6-phosphate 1-dehydrogenase 4, chloroplastic-like [Aegilops tauschii subsp. tauschii] [Aegilops tauschii]	Metabolism;Metabolism;Metabolism;Metabolism;Metabolism	Global and overview maps;Global and overview maps;Global and overview maps;Metabolism of other amino acids;Carbohydrate metabolism	ko01100//Metabolic pathways;ko01110//Biosynthesis of secondary metabolites;ko01200//Carbon metabolism;ko00480//Glutathione metabolism;ko00030//Pentose phosphate pathway	K00036;K00036;K00036;K00036;K00036	-	GO:0000166//nucleotide binding;GO:0003824//catalytic activity	GO:0006739//NADP metabolic process;GO:0019318//hexose metabolic process
46	TraesCS4A02G126200.3	4779.9	602.482	461.141	754.67	895.556	729.572	542.215	793.266	0.548938	up	0.0155878	0.0579075	At1g09420	glucose-6-phosphate 1-dehydrogenase 4, chloroplastic-like [Aegilops tauschii subsp. tauschii] [Aegilops tauschii]	Metabolism;Metabolism;Metabolism;Metabolism;Metabolism	Global and overview maps;Global and overview maps;Global and overview maps;Metabolism of other amino acids;Carbohydrate metabolism	ko01100//Metabolic pathways;ko01110//Biosynthesis of secondary metabolites;ko01200//Carbon metabolism;ko00480//Glutathione metabolism;ko00030//Pentose phosphate pathway	K00036;K00036;K00036;K00036;K00036	-	GO:0000166//nucleotide binding;GO:0003824//catalytic activity	GO:0006739//NADP metabolic process;GO:0019318//hexose metabolic process
47	TraesCS7B02G163500.1	4779.9	5288.7	5497	6590.2	8207.5	7577.5	5223.87	7458.4	0.513748	up	0.0221614	0.0732481	SPDSYN1	spermidine synthase 1 [Aegilops tauschii subsp. tauschii] [Aegilops tauschii]	Metabolism;Metabolism;Metabolism;Metabolism;Metabolism	Global and overview maps;Metabolism of other amino acids;Amino acid metabolism;Metabolism of other amino acids;Amino acid metabolism	ko01100//Metabolic pathways;ko00480//Glutathione metabolism;ko00270//Cysteine and methionine metabolism;ko00410//beta-Alanine metabolism;ko00330//Arginine and proline metabolism	K00797;K00797;K00797;K00797;K00797	-	GO:0003824//catalytic activity	-
48	TraesCS7B02G163300.1	4779.9	5288.7	5497	6590.2	8207.5	7577.5	5223.87	7458.4	0.513748	up	0.0221614	0.0732481	SPDSYN1	spermidine synthase 1 [Aegilops tauschii subsp. tauschii] [Aegilops tauschii]	Metabolism;Metabolism;Metabolism;Metabolism;Metabolism	Global and overview maps;Metabolism of other amino acids;Amino acid metabolism;Metabolism of other amino acids;Amino acid metabolism	ko01100//Metabolic pathways;ko00480//Glutathione metabolism;ko00270//Cysteine and methionine metabolism;ko00410//beta-Alanine metabolism;ko00330//Arginine and proline metabolism	K00797;K00797;K00797;K00797;K00797	-	GO:0003824//catalytic activity	-
49	TraesCS7A02G265300.1	4779.9	5288.7	5497	6590.2	8207.5	7577.5	5223.87	7458.4	0.513748	up	0.0221614	0.0732481	SPDSYN1	spermidine synthase 1 [Aegilops tauschii subsp. tauschii] [Aegilops tauschii]	Metabolism;Metabolism;Metabolism;Metabolism;Metabolism	Global and overview maps;Metabolism of other amino acids;Amino acid metabolism;Metabolism of other amino acids;Amino acid metabolism	ko01100//Metabolic pathways;ko00480//Glutathione metabolism;ko00270//Cysteine and methionine metabolism;ko00410//beta-Alanine metabolism;ko00330//Arginine and proline metabolism	K00797;K00797;K00797;K00797;K00797	-	GO:0003824//catalytic activity	-
50	TraesCS7D02G266000.1	4779.9	5288.7	5497	6590.2	8207.5	7577.5	5223.87	7458.4	0.513748	up	0.0221614	0.0732481	SPDSYN1	spermidine synthase 1 [Aegilops tauschii subsp. tauschii] [Aegilops tauschii]	Metabolism;Metabolism;Metabolism;Metabolism;Metabolism	Global and overview maps;Metabolism of other amino acids;Amino acid metabolism;Metabolism of other amino acids;Amino acid metabolism	ko01100//Metabolic pathways;ko00480//Glutathione metabolism;ko00270//Cysteine and methionine metabolism;ko00410//beta-Alanine metabolism;ko00330//Arginine and proline metabolism	K00797;K00797;K00797;K00797;K00797	-	GO:0003824//catalytic activity	-
51	TraesCS7D02G265900.1	4779.9	5288.7	5497	6590.2	8207.5	7577.5	5223.87	7458.4	0.513748	up	0.0221614	0.0732481	SPDSYN1	spermidine synthase 1-like [Aegilops tauschii subsp. tauschii] [Aegilops tauschii]	Metabolism;Metabolism;Metabolism;Metabolism;Metabolism	Global and overview maps;Metabolism of other amino acids;Amino acid metabolism;Metabolism of other amino acids;Amino acid metabolism	ko01100//Metabolic pathways;ko00480//Glutathione metabolism;ko00270//Cysteine and methionine metabolism;ko00410//beta-Alanine metabolism;ko00330//Arginine and proline metabolism	K00797;K00797;K00797;K00797;K00797	-	GO:0003824//catalytic activity	-
52	TraesCS4B02G178700.1	4779.9	2057.6	1584.7	2242.4	3010.4	2436.5	1801.8	2563.1	0.508451	up	0.00463172	0.0245983	At1g09420	glucose-6-phosphate 1-dehydrogenase 4, chloroplastic-like [Aegilops tauschii subsp. tauschii] [Aegilops tauschii]	Metabolism;Metabolism;Metabolism;Metabolism;Metabolism	Global and overview maps;Global and overview maps;Global and overview maps;Metabolism of other amino acids;Carbohydrate metabolism	ko01100//Metabolic pathways;ko01110//Biosynthesis of secondary metabolites;ko01200//Carbon metabolism;ko00480//Glutathione metabolism;ko00030//Pentose phosphate pathway	K00036;K00036;K00036;K00036;K00036	-	GO:0000166//nucleotide binding;GO:0003824//catalytic activity	GO:0006739//NADP metabolic process;GO:0019318//hexose metabolic process
53	TraesCS6A02G357200.1	4779.9	1039.2	1099.5	1546.4	1531.7	1534.9	1082.37	1537.67	0.506553	up	0.0026718	0.0166889	Os02g0794700	leucine aminopeptidase 2, chloroplastic [Aegilops tauschii subsp. tauschii] [Aegilops tauschii]	Metabolism;Metabolism	Global and overview maps;Metabolism of other amino acids	ko01100//Metabolic pathways;ko00480//Glutathione metabolism	K01255;K01255	GO:0044424//intracellular part	GO:0008237//metallopeptidase activity;GO:0046914//transition metal ion binding	GO:0019538//protein metabolic process
54	TraesCS6D02G195700.1	4779.9	3398.5	2910	3972.8	5035.6	4280.9	3118.67	4429.77	0.506301	up	0.000958398	0.0082543	G6PDH	glucose-6-phosphate 1-dehydrogenase, cytoplasmic isoform-like [Aegilops tauschii subsp. tauschii] [Aegilops tauschii]	Metabolism;Metabolism;Metabolism;Metabolism;Metabolism	Global and overview maps;Global and overview maps;Global and overview maps;Metabolism of other amino acids;Carbohydrate metabolism	ko01100//Metabolic pathways;ko01110//Biosynthesis of secondary metabolites;ko01200//Carbon metabolism;ko00480//Glutathione metabolism;ko00030//Pentose phosphate pathway	K00036;K00036;K00036;K00036;K00036	-	GO:0000166//nucleotide binding;GO:0003824//catalytic activity	GO:0006739//NADP metabolic process;GO:0019318//hexose metabolic process
55	TraesCS6B02G429400.1	4779.9	2820.1	3212.6	4600.6	3294.4	3788.5	2747.07	3894.5	0.503546	up	0.00254753	0.0160805	GSTU6	probable glutathione S-transferase GSTU6 [Aegilops tauschii subsp. tauschii] [Aegilops tauschii]	Metabolism	Metabolism of other amino acids	ko00480//Glutathione metabolism	K00799	-	-	-
56	TraesCS6B02G429400.2	4779.9	2820.1	3212.6	4600.6	3294.4	3788.5	2747.07	3894.5	0.503546	up	0.00254753	0.0160805	GSTU6	probable glutathione S-transferase GSTU6 [Aegilops tauschii subsp. tauschii] [Aegilops tauschii]	Metabolism	Metabolism of other amino acids	ko00480//Glutathione metabolism	K00799	-	-	-
57	TraesCS6D02G288100.1.cds1	4779.9	2108.1	2078.8	2672	3107.1	2738.8	2004.23	2839.3	0.502485	up	0.00937562	0.0403129	OXP1	5-oxoprolinase [Aegilops tauschii subsp. tauschii] [Aegilops tauschii]	Metabolism;Metabolism	Global and overview maps;Metabolism of other amino acids	ko01100//Metabolic pathways;ko00480//Glutathione metabolism	K01469;K01469	-	-	-
58	TraesCS3B02G565200.1.cds1	4779.9	951.747	820.951	1152.3	1391.4	1244.8	907.133	1262.83	0.477278	up	0.0406523	0.111427	G6PGH1	6-phosphogluconate dehydrogenase, decarboxylating 1 [Aegilops tauschii subsp. tauschii] [Aegilops tauschii]	Metabolism;Metabolism;Metabolism;Metabolism;Metabolism	Global and overview maps;Global and overview maps;Global and overview maps;Metabolism of other amino acids;Carbohydrate metabolism	ko01100//Metabolic pathways;ko01110//Biosynthesis of secondary metabolites;ko01200//Carbon metabolism;ko00480//Glutathione metabolism;ko00030//Pentose phosphate pathway	K00033;K00033;K00033;K00033;K00033	-	GO:0000166//nucleotide binding;GO:0016614//oxidoreductase activity, acting on CH-OH group of donors;GO:0048037//cofactor binding	GO:0006739//NADP metabolic process
59	TraesCS3B02G090400.1	4779.9	12177	10032	15201	15311	15193	11153.7	15235	0.449871	up	0.000894056	0.00782632	GGT3	gamma-glutamyltranspeptidase 3-like [Aegilops tauschii subsp. tauschii] [Aegilops tauschii]	Metabolism;Metabolism;Metabolism;Metabolism;Metabolism	Global and overview maps;Metabolism of other amino acids;Metabolism of other amino acids;Lipid metabolism;Metabolism of other amino acids	ko01100//Metabolic pathways;ko00480//Glutathione metabolism;ko00460//Cyanoamino acid metabolism;ko00590//Arachidonic acid metabolism;ko00430//Taurine and hypotaurine metabolism	K18592;K18592;K18592;K18592;K18592	-	-	-
60	TraesCS2A02G342800.1	4779.9	3524.8	3842.6	5125.1	4807.8	5731.7	3884.4	5221.53	0.426782	up	0.00283875	0.0173775	GGT2	gamma-glutamyltranspeptidase 1-like [Aegilops tauschii subsp. tauschii] [Aegilops tauschii]	Metabolism;Metabolism;Metabolism;Metabolism;Metabolism	Global and overview maps;Metabolism of other amino acids;Metabolism of other amino acids;Lipid metabolism;Metabolism of other amino acids	ko01100//Metabolic pathways;ko00480//Glutathione metabolism;ko00460//Cyanoamino acid metabolism;ko00590//Arachidonic acid metabolism;ko00430//Taurine and hypotaurine metabolism	K18592;K18592;K18592;K18592;K18592	-	-	GO:0006790//sulfur compound metabolic process
61	TraesCS3A02G452800.1	4779.9	673.54	581.075	758.657	835.651	880.55	614.504	824.952	0.424889	up	0.0375169	0.104922	GST3	glutathione S-transferase 3-like [Aegilops tauschii subsp. tauschii] [Aegilops tauschii]	Metabolism	Metabolism of other amino acids	ko00480//Glutathione metabolism	K00799	GO:0044444//cytoplasmic part	GO:0003824//catalytic activity	GO:0009404//toxin metabolic process;GO:0042221//response to chemical
62	TraesCS3B02G490400.1	4779.9	673.54	581.075	758.657	835.651	880.55	614.504	824.952	0.424889	up	0.0375169	0.104922	GST3	glutathione S-transferase 3-like [Aegilops tauschii subsp. tauschii] [Aegilops tauschii]	Metabolism	Metabolism of other amino acids	ko00480//Glutathione metabolism	K00799	GO:0044444//cytoplasmic part	GO:0003824//catalytic activity	GO:0009404//toxin metabolic process;GO:0042221//response to chemical
63	TraesCS2A02G504300.1	4779.9	2474.6	2561.3	3023.9	3185.3	3632	2462.33	3280.4	0.413846	up	0.0326285	0.0947872	GSTU6	probable glutathione S-transferase GSTU6 [Aegilops tauschii subsp. tauschii] [Aegilops tauschii]	Metabolism	Metabolism of other amino acids	ko00480//Glutathione metabolism	K00799	GO:0044424//intracellular part	GO:0016765//transferase activity, transferring alkyl or aryl (other than methyl) groups	-
64	TraesCS2A02G504300.2	4779.9	2474.6	2561.3	3023.9	3185.3	3632	2462.33	3280.4	0.413846	up	0.0326285	0.0947872	GSTU6	probable glutathione S-transferase GSTU6 [Aegilops tauschii subsp. tauschii] [Aegilops tauschii]	Metabolism	Metabolism of other amino acids	ko00480//Glutathione metabolism	K00799	GO:0044424//intracellular part	GO:0016765//transferase activity, transferring alkyl or aryl (other than methyl) groups	-
65	TraesCS7D02G078700.1.cds1	4779.9	2344.2	3007.2	2860.5	2875.1	3243.2	2289.77	2992.93	0.38636	up	0.0116273	0.047189	HSP26-A	probable glutathione S-transferase [Aegilops tauschii subsp. tauschii] [Aegilops tauschii]	Metabolism	Metabolism of other amino acids	ko00480//Glutathione metabolism	K00799	-	GO:0003824//catalytic activity	-
66	TraesCS5A02G099200.1	4779.9	6547.4	4820.8	5458.3	8538.8	7574.5	5562.3	7190.53	0.370417	up	0.034799	0.0991125	GSH2	glutathione synthetase [Triticum aestivum]	Metabolism;Metabolism;Metabolism	Global and overview maps;Metabolism of other amino acids;Amino acid metabolism	ko01100//Metabolic pathways;ko00480//Glutathione metabolism;ko00270//Cysteine and methionine metabolism	K21456;K21456;K21456	-	GO:0016881//acid-amino acid ligase activity;GO:0032550//purine ribonucleoside binding;GO:0043169//cation binding	GO:0006749//glutathione metabolic process
67	TraesCS5D02G172800.3	4779.9	5260	5338.7	7037.4	7587	7241.6	5690.5	7288.67	0.3571	up	0.000542968	0.00530922	Os08g0562700	puromycin-sensitive aminopeptidase isoform X2 [Aegilops tauschii subsp. tauschii] [Aegilops tauschii]	Metabolism;Metabolism	Global and overview maps;Metabolism of other amino acids	ko01100//Metabolic pathways;ko00480//Glutathione metabolism	K01256;K01256	-	GO:0008238//exopeptidase activity;GO:0046914//transition metal ion binding	-
68	TraesCS5A02G168500.2	4779.9	3630.7	2862	3555.7	4447.7	4315.4	3215.5	4106.27	0.352784	up	0.00448965	0.0241144	Os08g0562700	puromycin-sensitive aminopeptidase isoform X2 [Aegilops tauschii subsp. tauschii] [Aegilops tauschii]	Metabolism;Metabolism	Global and overview maps;Metabolism of other amino acids	ko01100//Metabolic pathways;ko00480//Glutathione metabolism	K01256;K01256	-	GO:0008238//exopeptidase activity;GO:0046914//transition metal ion binding	-
69	TraesCS2B02G429100.1	4779.9	2245.4	2515.9	0	2519.8	3527.1	2380.65	3023.45	0.34484	up	0.0152865	0.0570831	GPX6	glutathione peroxidase 1 [Secale cereale x Triticum turgidum subsp. durum]	Metabolism;Metabolism	Metabolism of other amino acids;Lipid metabolism	ko00480//Glutathione metabolism;ko00590//Arachidonic acid metabolism	K00432;K00432	-	GO:0004601//peroxidase activity	GO:0006950//response to stress;GO:0044710//single-organism metabolic process
70	TraesCS1A02G203900.1	4779.9	11581	12241	14424	13765	14944	11443.3	14377.7	0.329322	up	0.000260003	0.00318545	GSTF8	Glutathione S-transferase [Triticum urartu]	Metabolism	Metabolism of other amino acids	ko00480//Glutathione metabolism	K00799	-	-	-
71	TraesCS1B02G217700.1	4779.9	11581	12241	14424	13765	14944	11443.3	14377.7	0.329322	up	0.000260003	0.00318545	GSTF8	Glutathione S-transferase [Triticum urartu]	Metabolism	Metabolism of other amino acids	ko00480//Glutathione metabolism	K00799	-	-	-
72	TraesCS1D02G207400.1	4779.9	11581	12241	14424	13765	14944	11443.3	14377.7	0.329322	up	0.000260003	0.00318545	GSTF8	glutathione S-transferase F11-like [Aegilops tauschii subsp. tauschii] [Aegilops tauschii]	Metabolism	Metabolism of other amino acids	ko00480//Glutathione metabolism	K00799	-	-	-
73	TraesCS6A02G211600.1	4779.9	1127.4	986.007	1359.9	1452.9	1227.6	1075.47	1346.8	0.32457	up	0.0048023	0.0250749	G6PDH	Glucose-6-phosphate 1-dehydrogenase, cytoplasmic isoform [Triticum urartu]	Metabolism;Metabolism;Metabolism;Metabolism;Metabolism	Global and overview maps;Global and overview maps;Global and overview maps;Metabolism of other amino acids;Carbohydrate metabolism	ko01100//Metabolic pathways;ko01110//Biosynthesis of secondary metabolites;ko01200//Carbon metabolism;ko00480//Glutathione metabolism;ko00030//Pentose phosphate pathway	K00036;K00036;K00036;K00036;K00036	-	GO:0000166//nucleotide binding;GO:0003824//catalytic activity	GO:0006739//NADP metabolic process;GO:0019318//hexose metabolic process
74	TraesCS6A02G383800.2	4779.9	5087.6	4515.8	5930.3	6033.9	5599.1	4773.47	5854.43	0.294492	up	6.26715e-05	0.00106036	GRC2	cytosolic glutathione reductase [Triticum monococcum]	Metabolism	Metabolism of other amino acids	ko00480//Glutathione metabolism	K00383	GO:0042579//microbody	GO:0000166//nucleotide binding;GO:0015038//glutathione disulfide oxidoreductase activity;GO:0016651//oxidoreductase activity, acting on NAD(P)H;GO:0016723//oxidoreductase activity, oxidizing metal ions, NAD or NADP as acceptor;GO:0046914//transition metal ion binding	GO:0006790//sulfur compound metabolic process;GO:0009404//toxin metabolic process;GO:0019725//cellular homeostasis;GO:0061687//detoxification of inorganic compound
75	TraesCS6A02G383800.1	4779.9	5087.6	4515.8	5930.3	6033.9	5599.1	4773.47	5854.43	0.294492	up	6.26715e-05	0.00106036	GRC2	cytosolic glutathione reductase [Triticum monococcum]	Metabolism	Metabolism of other amino acids	ko00480//Glutathione metabolism	K00383	GO:0042579//microbody	GO:0000166//nucleotide binding;GO:0015038//glutathione disulfide oxidoreductase activity;GO:0016651//oxidoreductase activity, acting on NAD(P)H;GO:0016723//oxidoreductase activity, oxidizing metal ions, NAD or NADP as acceptor;GO:0046914//transition metal ion binding	GO:0006790//sulfur compound metabolic process;GO:0009404//toxin metabolic process;GO:0019725//cellular homeostasis;GO:0061687//detoxification of inorganic compound
76	TraesCS2D02G407700.1	4779.9	9768.3	10617	451.469	9858	12665	10192.6	7658.16	-0.41246	down	0.00405354	0.0224186	GPX6	probable phospholipid hydroperoxide glutathione peroxidase [Aegilops tauschii subsp. tauschii] [Aegilops tauschii]	Metabolism;Metabolism	Metabolism of other amino acids;Lipid metabolism	ko00480//Glutathione metabolism;ko00590//Arachidonic acid metabolism	K00432;K00432	-	GO:0004601//peroxidase activity	GO:0006950//response to stress;GO:0044710//single-organism metabolic process
77	TraesCS3D02G237500.1	4779.9	9957.7	11765	1146.1	8992.7	14048	10861.4	8062.27	-0.429946	down	0.00860078	0.0381325	CICDH	cytosolic isocitrate dehydrogenase [NADP] [Aegilops tauschii subsp. tauschii] [Aegilops tauschii]	Metabolism;Metabolism;Metabolism;Metabolism;Metabolism;Cellular Processes;Metabolism;Metabolism	Global and overview maps;Global and overview maps;Global and overview maps;Global and overview maps;Metabolism of other amino acids;Transport and catabolism;Carbohydrate metabolism;Global and overview maps	ko01100//Metabolic pathways;ko01110//Biosynthesis of secondary metabolites;ko01200//Carbon metabolism;ko01230//Biosynthesis of amino acids;ko00480//Glutathione metabolism;ko04146//Peroxisome;ko00020//Citrate cycle (TCA cycle);ko01210//2-Oxocarboxylic acid metabolism	K00031;K00031;K00031;K00031;K00031;K00031;K00031;K00031	-	GO:0000166//nucleotide binding;GO:0004448//isocitrate dehydrogenase activity;GO:0043169//cation binding	GO:0006101//citrate metabolic process
78	TraesCS3B02G265700.1	4779.9	9957.7	11765	1146.1	8992.7	14048	10861.4	8062.27	-0.429946	down	0.00860078	0.0381325	CICDH	cytosolic isocitrate dehydrogenase [NADP] [Aegilops tauschii subsp. tauschii] [Aegilops tauschii]	Metabolism;Metabolism;Metabolism;Metabolism;Metabolism;Cellular Processes;Metabolism;Metabolism	Global and overview maps;Global and overview maps;Global and overview maps;Global and overview maps;Metabolism of other amino acids;Transport and catabolism;Carbohydrate metabolism;Global and overview maps	ko01100//Metabolic pathways;ko01110//Biosynthesis of secondary metabolites;ko01200//Carbon metabolism;ko01230//Biosynthesis of amino acids;ko00480//Glutathione metabolism;ko04146//Peroxisome;ko00020//Citrate cycle (TCA cycle);ko01210//2-Oxocarboxylic acid metabolism	K00031;K00031;K00031;K00031;K00031;K00031;K00031;K00031	-	GO:0000166//nucleotide binding;GO:0004448//isocitrate dehydrogenase activity;GO:0043169//cation binding	GO:0006101//citrate metabolic process
79	TraesCS7D02G191700.1	4779.9	83106	81590	59521	50122	53761	78363.7	54468	-0.524776	down	0.00372752	0.0212474	DHAR2	glutathione S-transferase DHAR3, chloroplastic [Aegilops tauschii subsp. tauschii] [Aegilops tauschii]	Metabolism;Metabolism;Metabolism	Global and overview maps;Metabolism of other amino acids;Carbohydrate metabolism	ko01100//Metabolic pathways;ko00480//Glutathione metabolism;ko00053//Ascorbate and aldarate metabolism	K21888;K21888;K21888	GO:0009526//plastid envelope;GO:0009532//plastid stroma	GO:0015038//glutathione disulfide oxidoreductase activity	GO:0006464//cellular protein modification process;GO:0009404//toxin metabolic process;GO:0009668//plastid membrane organization;GO:0014070//response to organic cyclic compound
80	TraesCS7A02G190700.1	4779.9	83106	81590	59521	50122	53761	78363.7	54468	-0.524776	down	0.00372752	0.0212474	DHAR2	glutathione S-transferase DHAR3, chloroplastic [Aegilops tauschii subsp. tauschii] [Aegilops tauschii]	Metabolism;Metabolism;Metabolism	Global and overview maps;Metabolism of other amino acids;Carbohydrate metabolism	ko01100//Metabolic pathways;ko00480//Glutathione metabolism;ko00053//Ascorbate and aldarate metabolism	K21888;K21888;K21888	GO:0009526//plastid envelope;GO:0009532//plastid stroma	GO:0015038//glutathione disulfide oxidoreductase activity	GO:0006464//cellular protein modification process;GO:0009404//toxin metabolic process;GO:0009668//plastid membrane organization;GO:0014070//response to organic cyclic compound
81	TraesCS6D02G397200.2	4779.9	1649.1	1019.9	822.246	1014.3	687.552	1251.27	841.366	-0.572584	down	0.0236871	0.0768916	APX8	probable L-ascorbate peroxidase 8, chloroplastic isoform X2 [Aegilops tauschii subsp. tauschii] [Aegilops tauschii]	Metabolism;Metabolism	Metabolism of other amino acids;Carbohydrate metabolism	ko00480//Glutathione metabolism;ko00053//Ascorbate and aldarate metabolism	K00434;K00434	-	-	-
82	TraesCS6D02G397200.1	4779.9	1649.1	1019.9	822.246	1014.3	687.552	1251.27	841.366	-0.572584	down	0.0236871	0.0768916	APX8	probable L-ascorbate peroxidase 8, chloroplastic isoform X2 [Aegilops tauschii subsp. tauschii] [Aegilops tauschii]	Metabolism;Metabolism	Metabolism of other amino acids;Carbohydrate metabolism	ko00480//Glutathione metabolism;ko00053//Ascorbate and aldarate metabolism	K00434;K00434	-	-	-

## Sheet: Heat shock protein
Table S2. List of differentially expressed proteins (DEPs) related to heat shock against T. controversa infection
Number	id	Symbol	Log2FC	up-down	Q-value	Description
1	TraesCS1A02G285000.2	MED37C	0.36	down	0.005604	heat shock cognate 70 kDa protein 4
2	TraesCS2A02G506900.1	HSP70	2.99	up	0.035402	heat shock cognate 70 kDa protein 4 kDa protein
3	TraesCS5B02G267900.1	HSP70-9	0.34	down	0.042982	heat shock 70 kDa protein, mitochondrial-like
4	TraesCS6A02G342900.1	HSP70	2.7	up	0.060682	heat shock cognate 70 kDa protein
5	TraesCS4A02G098600.2	HSP70	1.1	up	0.070726	heat shock cognate 70 kDa protein
6	TraesCS6D02G339800.2	HSP70	1.9	up	0.08676	PREDICTED: heat shock 70 kDa protein-like
7	TraesCS6D02G339800.1	HSP70	1.9	up	0.08676	heat shock protein 70
8	TraesCS4D02G140800.1	HSC-2	0.27	down	0.090496	heat shock cognate 70 kDa protein 2
9	TraesCS5B02G129700.2	HSP70	0.38	down	0.108617	heat shock cognate 70 kDa protein 2-like
10	TraesCS1B02G151300.1	HSP70	0.4	down	0.111649	heat shock 70 kDa protein 6, chloroplastic-like
