# Supplementary material for: ITRAQ-Based Proteomic Analysis of Wheat (Triticum aestivum) Spikes in Response to Tilletia controversa Kühn and Tilletia foetida Kühn Infection, Causal Organisms of Dwarf Bunt and Common Bunt of Wheat
Source: Biology (Basel). 2022 Jun 5;11(6):865. doi: 10.3390/biology11060865 (PMC9220156; doi:10.3390/biology11060865)
Supplement: Supplementary file 1 [file biology-11-00865-s001.zip › Supplementary Table S3.xlsx]

## Sheet: Antioxidant proteins
Suplementary Table 3. List of DEPs related to defense related proteins against T. foetida infection.
Number	id	control -1	control - 2	control - 3	infected -1	infected - 2	infected - 3	control_mean	infected_mean	FC	Expression	log2fc	pvalue	Description
	Peroxidase
1	A0A3B6TDG8	42.1	41	42.1	203.2	174.5	97.1	41.7333	158.267	3.79233	up	1.33298	0.0212497	Peroxidase OS=Triticum aestivum OX=4565 PE=3 SV=1
2	A0A3B6SFH1	41.5	35.9	33.3	206	196.9	86.3	36.9	163.067	4.41915	up	1.48595	0.0307057	Peroxidase OS=Triticum aestivum OX=4565 PE=3 SV=1
3	A0A3B6C061	31.7	27.4	28	234.4	205.3	73.2	29.0333	170.967	5.88863	up	1.77302	0.0459056	Peroxidase OS=Triticum aestivum OX=4565 PE=3 SV=1
4	A0A3B6B1Q0	96.9	197.7	136.3	52.3	77	39.9	143.633	56.4	0.392667	down	-0.934795	0.0494183	Peroxidase OS=Triticum aestivum OX=4565 PE=3 SV=1
5	A0A3B6IPN4	105.5	193.9	126.6	53.3	61.5	59.1	142	57.9667	0.408216	down	-0.895959	0.0348633	Peroxidase OS=Triticum aestivum OX=4565 PE=3 SV=1
6	A0A3B6RHZ0	35.8	46.3	46.9	206.7	183.3	81.1	43	157.033	3.65194	up	1.29526	0.0422105	Peroxidase OS=Triticum aestivum OX=4565 PE=3 SV=1
7	A0A3B6LNM3	68.8	28.5	73.3	165.5	151.7	112.2	56.8667	143.133	2.517	up	0.923067	0.0157175	Peroxidase OS=Triticum aestivum OX=4565 PE=3 SV=1
8	Q41577	23.9	26.9	28.1	261.4	161.3	98.4	26.3	173.7	6.60456	up	1.88776	0.0360583	Peroxidase OS=Triticum aestivum OX=4565 GN=pox1 PE=2 SV=1
	Superoxide dismutase
1	A0A3B	78.7	58.2	59.3	118.3	176.7	108.8	65.4	134.6	2.0581	up	0.721785	0.0358554	Superoxide dismutase [Cu-Zn] OS=Triticum aestivum OX=4565 PE=3 SV=1

## Sheet: Plant-pathogen interaction
Suplementary Table 3. List of DEPs related to plant-pathogen interaction against T. foetida infection.
Number	id	control 1	control 2	control 3	infected 1	infected 2	infected 3	control_mean	infected_mean	FC	Expression	log2fc	pvalue	Description
1	A0A3B5Z3Y9	15.2	17.7	46	202.7	163.4	154.9	26.3	173.667	6.6033	up	1.88757	0.00114408	3-ketoacyl-CoA synthase OS=Triticum aestivum OX=4565 PE=3 SV=1
2	Q9XEN6	27.6	30.6	28.1	177.2	242.3	94.1	28.7667	171.2	5.95133	up	1.78362	0.0293682	Chitinase OS=Triticum aestivum OX=4565 GN=Cht4 PE=2 SV=1
3	A0A3B6B2F0	57	47.2	36.2	161	212.3	86.4	46.8	153.233	3.27422	up	1.18608	0.0453153	Chitinase OS=Triticum aestivum OX=4565 PE=4 SV=1
4	A0A1D5UH99	61.2	57.7	61.6	154.6	175.1	89.8	60.1667	139.833	2.3241	up	0.843333	0.0363822	Chitinase OS=Triticum aestivum OX=4565 GN=CAMPLR22A2D_LOCUS3502 PE=4 SV=1
5	A0A3B6EJN5	154.2	166.4	96.2	55.8	52.1	75.2	138.933	61.0333	0.439299	down	-0.822574	0.0268957	Glycerophosphocholine acyltransferase 1 OS=Triticum aestivum OX=4565 PE=3 SV=1
6	A0A3B6ELC8	23	66	59.6	186.6	170	94.7	49.5333	150.433	3.03701	up	1.11087	0.032131	Glycerophosphodiester phosphodiesterase OS=Triticum aestivum OX=4565 PE=4 SV=1

## Sheet: Glutathione metabolism
Suplementary Table S3. List of DEPs related to glutathione metabolism against T. foetida infection.
Number	id	control - 1	control - 2	control - 3	infected - 1	infected - 2	infected - 3	control_mean	infected_mean	FC	Expression	log2fc	pvalue	Description
1	A0A3B6IUZ5	54.6	59.7	57.6	184.9	148.7	94.5	57.3	142.7	2.4904	up	0.912444	0.0314963	Glutathione transferase OS=Triticum aestivum OX=4565 PE=3 SV=1
2	W5D4D9	28.8	37.6	47.8	214.7	188.5	82.5	38.0667	161.9	4.25306	up	1.44764	0.0385442	Glutathione transferase OS=Triticum aestivum OX=4565 GN=TRAES_3BF063600070CFD_c1 PE=3 SV=1
3	Q8GTC0	70.3	48.2	71.1	154.4	158.7	97.3	63.2	136.8	2.16456	up	0.772216	0.0254065	Glutathione transferase OS=Triticum aestivum OX=4565 GN=gstf3 PE=2 SV=1
4	A0A3B6EUE7	63.4	52.1	71	162.9	152.9	97.7	62.1667	137.833	2.21716	up	0.796226	0.0227065	NAD(P)H dehydrogenase (quinone) OS=Triticum aestivum OX=4565 PE=4 SV=1
5	A0A3B6NKC2	42	65.6	73.3	159.7	153.3	106	60.3	139.667	2.3162	up	0.839927	0.0149007	NAD(P)H dehydrogenase (quinone) OS=Triticum aestivum OX=4565 PE=4 SV=1
6	A0A3B6QC47	60.1	52.2	64.1	169.9	165.7	87.9	58.8	141.167	2.40079	up	0.875799	0.0375414	NAD(P)H dehydrogenase (quinone) OS=Triticum aestivum OX=4565 PE=4 SV=1
7	A0A3B6AX97	30.3	30.3	27	229.5	191.7	91.3	29.2	170.833	5.85046	up	1.76652	0.0264524	NAD(P)H dehydrogenase (quinone) OS=Triticum aestivum OX=4565 PE=3 SV=1
8	W5D0L0	37.7	54.7	63.4	188.8	147.9	107.5	51.9333	148.067	2.85109	up	1.0477	0.0175494	NAD(P)H dehydrogenase (quinone) OS=Triticum aestivum OX=4565 GN=TRAES_3BF009600020CFD_c1 PE=3 SV=1
9	A0A1D5UTZ2	27.7	23.1	24.4	224.9	215.6	84.3	25.0667	174.933	6.97872	up	1.94287	0.0299388	NAD(P)H dehydrogenase (quinone) OS=Triticum aestivum OX=4565 GN=CAMPLR22A2D_LOCUS2615 PE=3 SV=1
10	A0A3B6PTG5	143.2	117	182	48.4	53.6	55.7	147.4	52.5667	0.356626	down	-1.03107	0.00754452	NAD(P)-bd_dom domain-containing protein OS=Triticum aestivum OX=4565 PE=4 SV=1
11	A0A3B6ITZ0	56.8	66.3	66.4	167.9	147.1	95.4	63.1667	136.8	2.1657	up	0.772743	0.0277938	NAD(P)-bd_dom domain-containing protein OS=Triticum aestivum OX=4565 PE=4 SV=1
12	A0A3B6IUZ5	54.6	59.7	57.6	184.9	148.7	94.5	57.3	142.7	2.4904	up	0.912444	0.0314963	Glutathione transferase OS=Triticum aestivum OX=4565 PE=3 SV=1
13	W5D4D9	28.8	37.6	47.8	214.7	188.5	82.5	38.0667	161.9	4.25306	up	1.44764	0.0385442	Glutathione transferase OS=Triticum aestivum OX=4565 GN=TRAES_3BF063600070CFD_c1 PE=3 SV=1
14	Q8GTC0	70.3	48.2	71.1	154.4	158.7	97.3	63.2	136.8	2.16456	up	0.772216	0.0254065	Glutathione transferase OS=Triticum aestivum OX=4565 GN=gstf3 PE=2 SV=1
15	A0A3B6PSL8	44.4	43	70	175.4	169.2	98	52.4667	147.533	2.81194	up	1.03388	0.0225626	Glutathione reductase OS=Triticum aestivum OX=4565 PE=3 SV=1
16	A0A3B6NX38	60.7	62.9	73	149.5	151.6	102.5	65.5333	134.533	2.0529	up	0.719253	0.0138112	Glutathione reductase OS=Triticum aestivum OX=4565 PE=3 SV=1
